# Supplementary material for: Wigwams: identifying gene modules co-regulated across multiple biological conditions
Source: Bioinformatics. 2013 Dec 18;30(7):962–70. doi: 10.1093/bioinformatics/btt728 (PMC3967106; doi:10.1093/bioinformatics/btt728)
Supplement: Supplementary Data [file supp_btt728_Supp_Data_Set_1_DE_status.xlsx]

## Sheet: paper-degs.txt
Supplementary Data Set 1: The differential expression status (1 for differentially expressed, 0 for not differentially expressed) in each time series data set for genes used in the Wigwams analysis. For B. cinerea infection and senescence, published lists of differentially expressed genes were used (Windram et al. 2012; Breeze et al. 2011). For the remaining four time series data sets, the Gaussi…
AGI Identifier	Botrytis	Senescence	Root Cold	Root Drought	Shoot Cold	Shoot UV
AT1G01010	0	0	1	0	0	1
AT1G01040	0	0	0	0	1	0
AT1G01050	1	0	1	0	0	0
AT1G01060	1	1	1	0	1	1
AT1G01070	1	1	1	1	0	0
AT1G01080	1	1	1	0	1	1
AT1G01090	0	1	0	0	0	0
AT1G01100	0	0	1	0	0	1
AT1G01120	0	1	0	1	1	1
AT1G01140	1	0	1	0	1	0
AT1G01160	1	1	1	0	1	0
AT1G01170	1	1	0	0	1	0
AT1G01180	1	1	0	0	0	0
AT1G01190	0	1	0	0	0	0
AT1G01200	0	1	1	0	1	0
AT1G01220	0	1	0	0	1	0
AT1G01225	0	1	1	1	1	1
AT1G01230	0	1	1	1	1	1
AT1G01240	0	1	0	0	0	0
AT1G01250	1	0	0	0	0	1
AT1G01260	0	0	1	1	1	0
AT1G01290	1	0	1	0	1	0
AT1G01300	0	1	0	0	0	0
AT1G01310	0	1	0	0	0	0
AT1G01320	0	0	0	0	1	1
AT1G01340	1	0	0	0	0	1
AT1G01360	1	1	1	1	0	1
AT1G01370	0	1	0	1	0	0
AT1G01390	0	0	1	0	1	1
AT1G01410	0	0	1	0	0	1
AT1G01420	1	0	1	0	1	0
AT1G01430	1	1	0	0	1	1
AT1G01450	0	0	0	0	0	1
AT1G01460	0	1	1	0	0	0
AT1G01470	1	1	1	0	1	0
AT1G01480	1	1	1	0	0	0
AT1G01490	0	1	1	0	1	0
AT1G01500	0	0	1	0	1	0
AT1G01510	1	0	0	0	0	0
AT1G01520	1	0	1	0	0	0
AT1G01540	1	1	1	0	0	1
AT1G01550	0	1	1	0	1	1
AT1G01560	1	1	1	0	1	1
AT1G01600	0	1	0	0	1	0
AT1G01610	1	1	0	0	0	1
AT1G01620	1	1	0	0	1	1
AT1G01630	1	1	1	1	1	1
AT1G01640	0	1	1	0	0	0
AT1G01650	1	0	1	1	1	0
AT1G01670	1	0	0	0	0	0
AT1G01690	0	0	1	0	0	0
AT1G01710	0	0	1	1	1	0
AT1G01720	1	1	1	1	0	0
AT1G01725	1	1	0	0	0	0
AT1G01730	0	1	1	0	1	1
AT1G01740	1	0	1	0	0	1
AT1G01770	0	1	1	0	1	1
AT1G01780	1	1	0	0	1	1
AT1G01790	1	1	0	0	0	1
AT1G01800	1	1	1	0	1	0
AT1G01820	0	1	1	0	1	0
AT1G01830	0	1	0	0	0	0
AT1G01840	1	0	0	0	0	0
AT1G01900	0	1	1	0	0	0
AT1G01920	1	0	1	1	0	0
AT1G01930	1	1	1	1	0	0
AT1G01940	0	0	1	1	1	1
AT1G01960	1	0	0	0	0	0
AT1G01970	1	1	0	1	1	0
AT1G01990	1	0	1	0	0	0
AT1G02000	1	1	0	1	0	0
AT1G02020	0	0	1	0	0	0
AT1G02070	0	0	0	0	0	1
AT1G02080	0	1	0	0	0	0
AT1G02090	0	0	0	0	1	1
AT1G02100	0	1	0	0	1	0
AT1G02110	1	0	0	1	0	0
AT1G02120	1	1	0	0	1	1
AT1G02130	0	1	1	0	1	0
AT1G02140	1	1	0	1	0	1
AT1G02150	1	1	1	0	1	1
AT1G02160	1	0	1	0	1	0
AT1G02170	1	0	1	1	0	1
AT1G02180	1	1	1	0	0	0
AT1G02205	0	1	0	0	0	0
AT1G02220	1	1	1	0	0	1
AT1G02250	0	1	1	0	1	0
AT1G02260	0	0	1	0	1	0
AT1G02270	0	0	1	0	1	0
AT1G02280	1	1	0	0	0	0
AT1G02305	1	1	0	0	1	1
AT1G02310	1	1	1	1	1	0
AT1G02330	1	0	1	0	1	1
AT1G02340	0	1	1	0	1	0
AT1G02360	1	0	1	0	0	1
AT1G02370	1	0	0	0	1	1
AT1G02390	1	1	1	0	0	0
AT1G02400	1	1	1	0	1	1
AT1G02410	0	0	1	0	0	1
AT1G02420	0	0	0	0	1	0
AT1G02450	0	1	0	0	0	1
AT1G02460	1	1	0	0	0	1
AT1G02470	1	1	0	0	0	1
AT1G02475	1	0	1	0	1	0
AT1G02500	0	0	1	1	0	0
AT1G02530	0	0	1	0	0	0
AT1G02540	0	1	0	0	0	0
AT1G02550	1	0	1	0	0	0
AT1G02560	1	0	0	0	1	0
AT1G02570	1	0	0	0	0	0
AT1G02620	0	0	0	1	0	0
AT1G02640	0	1	0	0	1	0
AT1G02660	1	1	1	1	1	0
AT1G02670	1	1	0	0	0	0
AT1G02680	1	1	1	0	0	0
AT1G02690	1	0	1	1	0	0
AT1G02700	0	1	0	0	0	0
AT1G02720	0	1	0	0	1	0
AT1G02740	1	1	0	0	0	0
AT1G02750	0	1	0	0	0	1
AT1G02780	1	0	1	0	0	1
AT1G02810	1	0	0	0	0	0
AT1G02813	1	0	1	0	0	0
AT1G02816	1	1	0	1	1	0
AT1G02820	1	1	0	0	1	0
AT1G02830	0	0	0	0	1	1
AT1G02840	1	0	1	0	0	0
AT1G02850	0	1	1	0	1	0
AT1G02860	0	1	0	0	1	0
AT1G02870	1	0	0	0	1	1
AT1G02910	0	1	0	0	1	0
AT1G02950	0	1	0	0	0	0
AT1G02960	0	0	1	0	1	1
AT1G02970	0	1	0	0	0	1
AT1G02980	0	0	1	0	0	0
AT1G03000	0	1	1	0	1	1
AT1G03010	0	0	0	0	0	1
AT1G03020	0	1	0	0	0	0
AT1G03030	0	0	1	0	1	0
AT1G03040	0	1	0	0	0	0
AT1G03050	0	1	0	0	0	1
AT1G03055	0	0	0	0	1	0
AT1G03080	0	0	0	0	1	1
AT1G03090	1	0	0	0	0	0
AT1G03100	0	0	0	0	1	0
AT1G03110	0	1	0	0	0	1
AT1G03130	1	1	1	0	1	1
AT1G03150	1	1	0	1	0	1
AT1G03160	1	1	0	1	1	1
AT1G03180	0	0	1	0	0	0
AT1G03220	1	1	0	0	1	1
AT1G03250	0	1	1	0	1	0
AT1G03260	0	0	1	0	1	0
AT1G03270	1	1	1	0	1	0
AT1G03280	0	1	1	0	1	0
AT1G03290	0	0	0	0	1	1
AT1G03300	0	0	0	0	0	1
AT1G03310	0	1	1	0	1	1
AT1G03330	0	1	0	1	0	1
AT1G03350	1	1	0	0	1	0
AT1G03360	1	0	1	0	1	1
AT1G03370	1	0	0	0	1	1
AT1G03380	0	1	0	0	1	0
AT1G03390	1	1	0	0	0	1
AT1G03400	1	0	0	0	1	0
AT1G03410	1	0	0	0	1	1
AT1G03440	0	0	0	0	1	1
AT1G03457	1	0	1	0	1	1
AT1G03470	0	0	0	0	1	1
AT1G03475	1	1	0	0	1	1
AT1G03510	0	0	0	1	0	0
AT1G03520	1	0	0	0	0	0
AT1G03530	1	0	1	0	1	1
AT1G03550	0	1	1	0	1	0
AT1G03590	0	0	1	1	1	0
AT1G03600	1	1	0	0	0	0
AT1G03610	1	1	0	0	0	0
AT1G03630	1	1	1	0	1	0
AT1G03660	0	1	0	1	1	1
AT1G03687	1	1	1	0	0	0
AT1G03700	0	0	1	0	0	0
AT1G03720	0	1	0	0	0	0
AT1G03730	1	1	1	0	1	1
AT1G03740	0	1	1	0	1	0
AT1G03750	0	1	0	0	1	0
AT1G03760	1	0	1	0	0	1
AT1G03770	1	0	0	0	0	1
AT1G03790	0	1	0	0	0	0
AT1G03820	0	0	1	1	1	0
AT1G03830	0	1	0	0	1	0
AT1G03840	0	0	1	0	0	0
AT1G03850	1	1	0	1	0	1
AT1G03860	1	0	1	0	0	1
AT1G03870	1	1	1	0	1	1
AT1G03880	0	0	0	0	0	1
AT1G03900	0	0	0	0	1	0
AT1G03905	0	0	1	0	1	1
AT1G03910	1	0	1	0	1	0
AT1G03930	0	0	0	0	0	1
AT1G03950	0	0	0	0	1	0
AT1G03960	0	0	1	0	0	0
AT1G03970	1	1	1	1	0	0
AT1G03990	0	0	1	0	0	0
AT1G04000	1	0	0	0	1	0
AT1G04010	0	0	0	0	1	0
AT1G04020	1	1	1	1	1	0
AT1G04030	0	0	1	0	0	0
AT1G04040	1	1	1	1	0	1
AT1G04050	0	0	1	0	0	0
AT1G04070	1	1	1	0	1	1
AT1G04080	0	0	1	1	0	1
AT1G04100	1	1	1	0	0	0
AT1G04110	0	0	0	0	0	1
AT1G04120	1	0	0	0	0	0
AT1G04130	1	0	0	0	0	0
AT1G04140	0	0	0	1	0	0
AT1G04160	0	1	0	0	1	1
AT1G04170	1	0	1	0	0	0
AT1G04180	0	0	1	1	1	0
AT1G04190	1	0	0	0	0	1
AT1G04200	0	1	1	0	0	0
AT1G04220	0	0	1	0	0	0
AT1G04240	0	0	1	0	1	0
AT1G04250	1	1	0	0	1	1
AT1G04260	1	1	0	0	1	1
AT1G04270	0	0	1	0	0	1
AT1G04290	0	0	0	1	1	0
AT1G04300	1	0	0	0	0	0
AT1G04310	0	1	1	1	1	0
AT1G04330	1	1	0	0	0	0
AT1G04340	1	1	0	1	0	0
AT1G04350	0	1	0	0	1	1
AT1G04360	0	1	0	0	0	0
AT1G04380	1	0	0	0	0	0
AT1G04390	0	1	0	0	0	0
AT1G04400	1	0	1	0	0	0
AT1G04410	0	0	0	1	0	1
AT1G04430	1	1	0	0	1	1
AT1G04440	0	1	0	0	1	1
AT1G04480	1	0	1	0	0	1
AT1G04490	0	0	1	0	0	0
AT1G04500	0	0	1	0	0	0
AT1G04510	1	0	1	0	0	0
AT1G04520	1	1	0	0	1	0
AT1G04530	1	1	0	0	1	1
AT1G04550	1	0	0	0	1	0
AT1G04560	0	0	0	0	0	1
AT1G04580	1	1	0	0	0	1
AT1G04590	1	0	1	0	1	1
AT1G04610	0	0	1	0	1	0
AT1G04620	1	1	1	0	0	0
AT1G04640	1	1	0	1	1	0
AT1G04650	0	0	1	0	0	0
AT1G04680	1	1	1	0	1	1
AT1G04690	1	1	1	1	1	0
AT1G04700	0	1	0	0	1	0
AT1G04710	1	0	0	0	0	0
AT1G04730	0	1	0	0	0	0
AT1G04750	0	0	1	1	0	1
AT1G04760	0	0	1	0	0	0
AT1G04770	1	1	1	0	0	0
AT1G04780	0	0	1	0	1	0
AT1G04800	0	1	0	0	0	1
AT1G04810	0	0	1	0	0	1
AT1G04820	0	1	1	0	0	1
AT1G04830	0	0	1	0	1	1
AT1G04850	1	0	1	0	0	0
AT1G04860	0	1	1	0	1	0
AT1G04870	1	0	0	0	1	1
AT1G04900	1	0	1	1	0	1
AT1G04910	1	0	1	0	1	0
AT1G04920	1	0	0	0	0	0
AT1G04940	0	1	1	0	1	1
AT1G04950	1	0	1	0	1	1
AT1G04960	1	1	0	0	0	1
AT1G04970	1	1	0	0	1	0
AT1G04980	0	1	1	0	0	1
AT1G04985	1	0	0	0	0	1
AT1G04990	0	0	0	0	1	0
AT1G05000	1	1	1	0	1	1
AT1G05010	0	1	0	0	0	0
AT1G05030	0	0	1	0	1	1
AT1G05040	0	0	1	0	0	0
AT1G05060	0	1	0	0	1	1
AT1G05070	1	1	0	0	0	0
AT1G05100	1	1	1	1	1	0
AT1G05140	0	0	1	0	1	0
AT1G05150	1	1	1	0	1	0
AT1G05160	1	0	0	0	0	0
AT1G05170	1	1	0	0	1	0
AT1G05180	1	0	1	1	1	1
AT1G05190	1	1	0	0	0	0
AT1G05200	0	1	0	0	0	1
AT1G05205	0	0	1	1	0	0
AT1G05210	1	1	1	1	1	0
AT1G05230	0	0	0	0	1	1
AT1G05260	0	0	1	0	0	0
AT1G05270	1	0	0	0	1	0
AT1G05280	0	0	1	0	0	0
AT1G05290	0	0	1	0	0	0
AT1G05300	1	1	0	0	0	0
AT1G05320	0	1	0	1	1	1
AT1G05340	1	1	1	0	1	1
AT1G05350	1	0	0	0	0	1
AT1G05360	0	0	0	1	0	0
AT1G05380	1	1	0	0	0	0
AT1G05385	1	1	1	0	1	1
AT1G05410	1	0	0	0	1	0
AT1G05430	1	0	1	0	1	0
AT1G05450	0	1	0	0	0	0
AT1G05460	1	1	0	0	0	0
AT1G05470	0	0	1	0	0	1
AT1G05500	0	0	1	1	0	0
AT1G05520	0	0	0	0	1	0
AT1G05530	0	0	0	0	1	0
AT1G05540	0	1	1	0	0	0
AT1G05560	1	1	1	0	1	0
AT1G05570	1	1	0	1	1	1
AT1G05575	1	1	1	0	0	1
AT1G05590	1	1	1	1	1	0
AT1G05600	1	1	1	0	0	0
AT1G05620	1	1	0	0	1	0
AT1G05650	0	0	0	0	0	1
AT1G05670	1	1	0	0	1	0
AT1G05680	1	1	1	0	0	0
AT1G05690	1	0	0	0	1	0
AT1G05700	0	1	1	1	0	0
AT1G05710	1	1	1	1	0	1
AT1G05720	1	1	1	1	1	0
AT1G05790	1	1	0	0	1	0
AT1G05800	1	0	0	0	0	0
AT1G05805	0	0	0	0	1	0
AT1G05810	1	1	0	0	0	1
AT1G05840	0	0	1	0	0	0
AT1G05850	1	1	0	0	0	1
AT1G05860	1	1	1	0	1	0
AT1G05880	0	0	1	0	0	0
AT1G05890	0	1	0	0	0	0
AT1G05900	1	0	1	0	1	0
AT1G05910	0	0	0	0	1	0
AT1G05940	1	0	1	0	1	0
AT1G05950	0	0	1	0	0	0
AT1G05960	1	0	0	0	1	0
AT1G06000	0	1	1	0	1	0
AT1G06010	1	0	0	0	0	0
AT1G06040	1	1	1	0	1	0
AT1G06050	1	1	1	0	0	1
AT1G06060	0	1	0	0	0	0
AT1G06070	1	1	0	0	1	0
AT1G06110	1	1	1	0	1	0
AT1G06130	0	0	0	0	1	1
AT1G06140	0	0	1	0	0	0
AT1G06160	1	1	1	1	0	1
AT1G06170	1	0	0	0	0	0
AT1G06180	1	1	1	0	0	1
AT1G06190	1	1	1	0	0	0
AT1G06200	1	0	1	0	0	0
AT1G06210	0	1	1	0	0	0
AT1G06225	0	0	0	0	1	0
AT1G06230	0	0	0	0	1	0
AT1G06240	1	1	0	0	1	1
AT1G06250	0	0	1	0	1	1
AT1G06290	0	0	1	0	1	1
AT1G06340	0	0	1	0	0	0
AT1G06380	1	0	1	0	1	1
AT1G06390	1	1	0	0	0	0
AT1G06400	1	1	1	0	0	0
AT1G06410	0	0	1	0	0	1
AT1G06420	0	0	1	0	1	0
AT1G06430	0	1	1	1	1	1
AT1G06440	1	0	1	1	0	0
AT1G06450	0	0	1	0	0	1
AT1G06460	1	0	1	0	1	1
AT1G06470	0	1	0	0	0	0
AT1G06500	0	0	1	0	1	0
AT1G06510	0	0	0	0	1	0
AT1G06520	0	1	0	0	0	0
AT1G06530	0	0	1	0	1	1
AT1G06550	1	0	1	0	1	0
AT1G06560	1	1	1	0	0	1
AT1G06570	0	1	0	1	1	0
AT1G06580	1	1	1	0	0	0
AT1G06620	1	1	1	1	0	0
AT1G06630	0	0	1	0	1	0
AT1G06640	1	1	0	1	1	1
AT1G06670	1	0	0	0	0	1
AT1G06680	1	1	1	0	0	0
AT1G06690	1	1	0	0	1	0
AT1G06700	0	0	0	0	1	1
AT1G06720	0	0	0	0	1	1
AT1G06730	1	0	0	0	0	0
AT1G06750	0	0	1	0	1	0
AT1G06760	0	0	1	0	1	0
AT1G06770	0	0	1	0	1	0
AT1G06780	0	0	1	0	1	1
AT1G06790	1	0	1	1	1	0
AT1G06800	0	0	0	1	0	0
AT1G06820	0	1	1	0	0	1
AT1G06830	1	1	0	0	0	0
AT1G06850	0	1	0	0	1	1
AT1G06870	1	0	0	0	1	0
AT1G06890	0	0	0	0	1	1
AT1G06900	1	1	0	0	0	0
AT1G06950	1	1	0	0	0	0
AT1G06960	1	1	1	0	0	0
AT1G06990	0	0	0	1	0	1
AT1G07000	1	1	1	0	0	1
AT1G07010	1	1	0	0	1	0
AT1G07020	1	0	1	0	1	1
AT1G07025	0	0	0	0	0	1
AT1G07030	1	0	1	0	0	0
AT1G07040	1	1	0	0	1	0
AT1G07050	1	1	0	0	1	0
AT1G07070	1	1	0	0	1	0
AT1G07080	1	1	0	0	1	1
AT1G07090	0	1	0	0	1	0
AT1G07110	1	1	0	0	0	1
AT1G07130	1	1	0	0	0	1
AT1G07135	1	1	1	1	1	1
AT1G07140	1	0	1	0	0	1
AT1G07150	1	0	0	1	1	0
AT1G07160	1	0	0	0	0	0
AT1G07170	0	1	1	0	1	0
AT1G07180	0	1	0	0	1	1
AT1G07210	1	0	0	1	0	1
AT1G07230	1	1	1	0	0	0
AT1G07240	0	0	0	1	0	1
AT1G07250	0	0	1	0	0	0
AT1G07260	1	0	1	1	1	1
AT1G07280	1	0	1	0	0	1
AT1G07300	1	1	0	0	0	0
AT1G07310	1	1	1	0	1	0
AT1G07320	1	1	1	0	0	0
AT1G07330	1	1	0	0	1	1
AT1G07340	1	0	0	0	0	0
AT1G07350	1	0	1	0	1	0
AT1G07360	1	0	1	0	1	1
AT1G07370	1	1	1	1	0	0
AT1G07380	0	0	1	1	1	0
AT1G07390	0	0	0	0	0	1
AT1G07420	0	1	0	0	1	0
AT1G07430	0	1	1	0	1	0
AT1G07440	1	1	0	0	1	1
AT1G07450	0	0	0	0	1	1
AT1G07500	1	1	1	0	1	1
AT1G07510	0	1	1	1	0	1
AT1G07520	0	0	0	0	0	1
AT1G07530	0	1	1	1	1	0
AT1G07550	0	0	0	1	0	1
AT1G07560	0	0	1	1	0	1
AT1G07570	0	0	1	0	1	0
AT1G07590	0	1	1	0	0	0
AT1G07610	1	1	1	0	0	0
AT1G07630	0	0	0	0	1	1
AT1G07640	0	1	1	0	1	0
AT1G07650	1	0	1	0	0	0
AT1G07670	0	0	0	0	0	1
AT1G07680	0	0	0	0	1	0
AT1G07700	1	1	1	0	1	0
AT1G07705	0	1	1	0	0	0
AT1G07720	1	0	0	0	1	1
AT1G07745	0	0	0	1	0	0
AT1G07750	1	1	0	0	0	1
AT1G07770	0	0	1	0	0	0
AT1G07790	0	0	0	1	0	0
AT1G07795	1	0	0	0	0	0
AT1G07820	0	0	1	0	0	0
AT1G07830	1	0	1	0	0	1
AT1G07840	1	0	0	0	0	0
AT1G07850	1	0	1	0	0	0
AT1G07860	1	0	0	0	0	0
AT1G07870	1	1	0	0	1	1
AT1G07880	1	0	1	0	1	0
AT1G07890	1	0	1	0	0	0
AT1G07960	0	1	1	0	1	1
AT1G07980	0	0	1	0	1	0
AT1G07990	0	0	0	0	1	0
AT1G08000	0	0	0	0	0	1
AT1G08040	1	0	0	0	0	1
AT1G08050	1	1	1	0	0	1
AT1G08060	0	0	0	0	0	1
AT1G08080	1	0	0	0	0	0
AT1G08090	0	0	0	1	1	0
AT1G08110	1	0	1	0	1	0
AT1G08130	0	0	1	0	0	1
AT1G08170	0	0	1	0	1	0
AT1G08180	0	0	1	0	0	0
AT1G08190	0	1	1	0	1	1
AT1G08210	0	1	0	1	0	0
AT1G08220	1	0	1	0	0	1
AT1G08230	1	1	0	0	0	0
AT1G08250	1	0	0	0	1	0
AT1G08260	0	0	1	0	0	0
AT1G08270	0	0	1	0	1	0
AT1G08280	0	1	1	0	1	0
AT1G08310	0	1	0	0	0	0
AT1G08320	1	1	0	0	0	1
AT1G08340	0	1	0	0	0	0
AT1G08350	0	1	1	1	1	0
AT1G08360	0	1	1	0	0	1
AT1G08370	0	1	0	0	0	0
AT1G08380	1	1	1	0	0	0
AT1G08390	1	1	1	0	1	1
AT1G08420	0	0	0	1	0	0
AT1G08430	0	0	1	0	0	0
AT1G08450	1	0	1	0	1	1
AT1G08460	1	1	1	0	0	0
AT1G08470	1	1	0	0	0	0
AT1G08480	0	0	1	1	1	0
AT1G08500	0	1	0	0	1	0
AT1G08510	0	0	1	0	0	1
AT1G08520	1	1	0	0	1	1
AT1G08540	1	1	1	0	1	1
AT1G08550	1	1	1	0	1	1
AT1G08560	1	1	0	0	0	0
AT1G08570	0	1	1	0	0	0
AT1G08580	1	0	0	0	1	1
AT1G08590	0	0	0	0	0	1
AT1G08610	0	1	0	0	1	1
AT1G08620	1	0	0	0	1	0
AT1G08630	1	1	0	0	0	0
AT1G08640	0	1	1	0	0	0
AT1G08650	1	0	1	0	1	0
AT1G08660	1	1	1	0	1	1
AT1G08670	0	0	1	1	0	0
AT1G08680	0	0	1	0	1	1
AT1G08700	0	0	0	0	0	1
AT1G08710	1	1	1	0	0	0
AT1G08720	1	1	0	0	0	0
AT1G08750	1	0	1	0	0	0
AT1G08770	1	1	0	1	1	0
AT1G08780	1	0	1	0	1	0
AT1G08800	1	1	0	1	1	1
AT1G08810	0	1	0	0	1	1
AT1G08830	1	1	0	0	0	1
AT1G08840	0	0	0	0	0	1
AT1G08880	0	1	1	1	1	0
AT1G08900	0	1	1	0	1	0
AT1G08920	1	1	1	0	1	0
AT1G08930	0	0	1	0	1	1
AT1G08940	1	1	1	0	1	1
AT1G08960	0	1	0	0	0	0
AT1G08970	0	1	0	0	1	0
AT1G08980	1	1	0	0	1	1
AT1G08990	0	0	1	1	0	1
AT1G09000	0	0	1	0	0	0
AT1G09010	1	1	1	0	1	1
AT1G09020	1	0	0	0	0	0
AT1G09030	1	1	0	0	0	0
AT1G09060	1	0	0	1	0	0
AT1G09070	1	1	1	1	1	1
AT1G09090	1	0	1	0	0	0
AT1G09100	1	0	1	0	0	1
AT1G09130	0	0	1	0	0	0
AT1G09140	1	1	1	0	1	0
AT1G09150	1	0	0	0	0	0
AT1G09160	0	1	0	0	1	1
AT1G09180	0	1	0	0	0	0
AT1G09200	0	1	1	1	0	0
AT1G09210	0	1	0	0	0	0
AT1G09230	0	0	1	0	0	0
AT1G09240	0	0	0	1	1	0
AT1G09250	1	0	1	0	0	0
AT1G09270	0	0	1	0	0	0
AT1G09280	1	0	0	0	0	0
AT1G09300	1	0	1	0	0	1
AT1G09310	1	1	0	0	0	1
AT1G09320	0	1	0	0	1	0
AT1G09330	0	0	0	1	0	0
AT1G09340	1	1	0	0	0	0
AT1G09350	1	0	1	0	1	0
AT1G09370	0	1	0	0	0	0
AT1G09380	0	1	1	0	0	0
AT1G09390	1	1	1	0	1	0
AT1G09415	1	0	1	0	1	0
AT1G09420	0	1	1	0	0	1
AT1G09430	0	1	0	1	1	1
AT1G09440	1	0	0	0	1	1
AT1G09450	0	0	1	0	0	0
AT1G09470	0	0	1	0	0	0
AT1G09500	1	1	1	0	0	0
AT1G09510	1	1	0	0	0	0
AT1G09520	0	0	1	0	0	0
AT1G09530	1	1	1	0	0	0
AT1G09560	1	1	0	0	0	1
AT1G09570	1	1	0	0	0	0
AT1G09575	1	0	1	0	1	0
AT1G09620	0	1	0	0	0	0
AT1G09630	0	0	1	1	0	0
AT1G09640	0	0	1	0	0	1
AT1G09660	1	1	0	0	0	0
AT1G09690	1	0	1	1	0	1
AT1G09700	0	1	0	0	1	0
AT1G09730	1	0	1	0	0	1
AT1G09740	1	1	0	1	0	0
AT1G09750	1	1	0	1	1	1
AT1G09760	1	0	1	0	0	0
AT1G09770	1	0	0	0	0	0
AT1G09780	0	0	1	0	1	0
AT1G09795	1	1	1	0	1	1
AT1G09800	1	1	0	0	0	0
AT1G09810	0	0	1	0	0	0
AT1G09815	0	1	1	1	1	1
AT1G09820	1	1	1	0	1	0
AT1G09830	1	0	0	0	0	1
AT1G09840	1	1	1	1	1	1
AT1G09850	1	0	0	0	1	0
AT1G09870	0	0	0	0	1	0
AT1G09890	0	0	0	0	0	1
AT1G09900	0	0	1	0	0	0
AT1G09910	1	1	0	0	1	0
AT1G09920	0	1	1	0	1	0
AT1G09930	0	0	1	0	0	0
AT1G09940	1	1	1	1	0	1
AT1G09950	1	0	1	0	1	0
AT1G09960	1	0	0	1	0	0
AT1G09970	0	0	0	1	0	1
AT1G09980	0	1	0	0	0	0
AT1G10010	1	1	0	0	0	0
AT1G10020	0	0	0	0	1	1
AT1G10030	0	1	0	0	0	0
AT1G10050	0	0	0	0	1	1
AT1G10060	0	1	0	0	1	1
AT1G10070	1	1	0	0	0	0
AT1G10090	0	1	1	0	1	0
AT1G10110	0	0	0	0	1	1
AT1G10120	1	0	1	0	1	0
AT1G10130	0	1	1	0	0	0
AT1G10140	1	1	0	0	1	0
AT1G10150	1	1	1	0	1	0
AT1G10170	0	1	1	0	0	0
AT1G10180	1	1	1	0	0	0
AT1G10200	1	0	0	0	1	1
AT1G10210	0	0	1	0	1	0
AT1G10230	1	0	1	0	1	1
AT1G10240	1	0	1	0	1	1
AT1G10270	1	0	1	0	1	1
AT1G10290	0	0	0	0	0	1
AT1G10300	0	0	1	0	0	0
AT1G10310	1	0	0	0	0	0
AT1G10320	1	0	1	0	0	0
AT1G10330	0	0	1	0	1	0
AT1G10340	1	1	1	1	0	1
AT1G10360	0	1	0	1	1	1
AT1G10370	0	1	1	1	1	0
AT1G10380	1	1	0	0	1	0
AT1G10390	0	0	0	1	0	0
AT1G10410	1	0	1	0	1	0
AT1G10430	0	0	1	0	1	0
AT1G10460	1	0	0	0	0	0
AT1G10470	0	1	1	0	1	0
AT1G10490	1	0	0	0	1	1
AT1G10500	1	1	1	0	1	0
AT1G10510	0	1	0	0	0	0
AT1G10522	1	1	1	0	0	0
AT1G10530	1	1	1	0	0	0
AT1G10540	0	1	0	0	0	0
AT1G10550	0	0	1	0	1	1
AT1G10560	0	0	0	0	1	0
AT1G10570	0	0	0	1	1	0
AT1G10580	0	0	1	0	1	1
AT1G10585	1	1	0	0	0	0
AT1G10590	0	0	1	0	1	1
AT1G10610	0	0	1	0	1	0
AT1G10620	0	0	0	0	0	1
AT1G10630	1	0	1	0	1	0
AT1G10640	0	1	0	0	0	0
AT1G10650	1	1	0	0	1	0
AT1G10670	1	1	1	0	0	1
AT1G10680	0	0	0	0	0	1
AT1G10690	1	1	0	0	0	0
AT1G10700	1	1	0	0	0	0
AT1G10720	0	1	0	0	1	0
AT1G10730	0	0	1	0	0	1
AT1G10740	1	0	1	0	0	0
AT1G10760	0	1	1	0	1	1
AT1G10770	0	0	1	0	1	0
AT1G10780	0	1	0	0	0	0
AT1G10830	0	1	0	0	1	1
AT1G10840	0	0	0	1	1	0
AT1G10850	1	1	1	0	1	1
AT1G10870	1	0	0	0	0	0
AT1G10880	0	0	0	0	0	1
AT1G10890	0	0	1	0	0	0
AT1G10900	0	1	1	0	1	0
AT1G10910	0	0	1	0	1	1
AT1G10930	0	1	0	0	0	1
AT1G10960	1	1	1	0	1	0
AT1G10970	1	1	0	0	0	0
AT1G10990	1	0	0	0	1	0
AT1G11000	0	1	0	0	0	0
AT1G11020	0	1	1	0	1	0
AT1G11040	0	0	1	0	0	0
AT1G11050	1	0	1	1	1	1
AT1G11060	0	1	0	0	0	0
AT1G11070	0	0	1	0	0	0
AT1G11080	0	0	1	1	0	0
AT1G11090	0	0	1	0	1	0
AT1G11100	0	0	1	0	0	0
AT1G11130	0	1	1	0	1	1
AT1G11160	0	0	1	0	0	0
AT1G11170	0	1	1	0	1	1
AT1G11190	1	1	0	0	0	0
AT1G11200	1	0	0	0	1	1
AT1G11210	1	1	1	0	1	0
AT1G11220	0	0	0	0	1	0
AT1G11240	0	0	0	0	1	0
AT1G11250	0	0	0	0	0	1
AT1G11260	0	1	0	0	0	1
AT1G11270	0	0	1	0	1	0
AT1G11280	0	1	0	0	0	0
AT1G11290	0	0	0	0	1	0
AT1G11310	1	1	1	0	1	1
AT1G11320	0	0	1	0	0	0
AT1G11330	1	0	0	0	0	1
AT1G11340	1	1	0	0	0	1
AT1G11350	1	1	0	0	1	1
AT1G11360	1	1	1	0	1	1
AT1G11380	0	0	1	0	0	0
AT1G11390	0	0	1	0	1	0
AT1G11400	0	0	0	0	1	0
AT1G11410	0	1	0	0	1	1
AT1G11430	1	1	0	1	0	0
AT1G11440	1	1	1	0	1	0
AT1G11480	1	0	0	0	1	1
AT1G11530	1	1	0	0	1	1
AT1G11540	0	0	0	1	0	0
AT1G11545	1	1	0	0	0	1
AT1G11580	0	0	1	0	1	0
AT1G11610	1	1	0	0	0	0
AT1G11630	0	0	1	0	1	0
AT1G11650	0	0	1	0	0	0
AT1G11660	0	1	0	0	1	1
AT1G11670	0	1	1	0	1	1
AT1G11680	0	0	0	0	0	1
AT1G11690	0	0	0	0	0	1
AT1G11700	0	1	1	0	1	1
AT1G11710	0	0	1	0	0	0
AT1G11720	1	1	0	1	1	1
AT1G11730	0	0	1	0	0	0
AT1G11740	0	0	0	0	1	0
AT1G11750	1	0	0	0	0	0
AT1G11760	0	1	1	0	0	1
AT1G11780	1	1	1	0	1	0
AT1G11790	0	1	0	0	0	0
AT1G11820	1	1	1	0	1	0
AT1G11840	1	1	0	0	1	1
AT1G11850	0	0	0	0	0	1
AT1G11860	1	1	0	0	0	0
AT1G11870	0	1	0	0	1	0
AT1G11880	0	0	1	0	1	0
AT1G11890	0	1	1	0	0	1
AT1G11900	1	0	0	0	1	0
AT1G11910	0	1	1	0	1	0
AT1G11920	0	0	0	0	1	0
AT1G11930	1	0	0	0	0	0
AT1G11940	0	0	1	0	1	0
AT1G11950	0	0	0	0	1	0
AT1G11960	1	1	1	0	1	0
AT1G11970	0	0	0	1	0	1
AT1G12000	0	1	0	0	1	1
AT1G12010	1	1	0	0	0	1
AT1G12020	1	0	0	0	0	1
AT1G12030	0	1	0	0	0	0
AT1G12040	1	0	0	0	0	0
AT1G12050	0	0	1	0	0	0
AT1G12080	0	0	0	0	0	1
AT1G12090	1	1	0	0	0	1
AT1G12100	0	1	0	0	0	0
AT1G12110	0	1	1	0	1	1
AT1G12120	1	1	1	0	0	1
AT1G12130	0	0	0	0	0	1
AT1G12140	0	0	1	0	0	0
AT1G12160	0	0	1	0	0	0
AT1G12180	0	0	1	1	0	0
AT1G12200	1	1	0	0	1	1
AT1G12210	1	0	0	0	0	1
AT1G12220	0	0	1	0	1	0
AT1G12230	1	1	0	0	1	1
AT1G12240	0	1	1	0	1	1
AT1G12250	1	1	1	0	1	1
AT1G12270	0	0	0	0	1	1
AT1G12280	0	1	1	0	1	0
AT1G12290	0	0	0	1	0	1
AT1G12310	1	0	0	1	1	0
AT1G12320	0	1	0	0	1	0
AT1G12330	0	0	0	0	1	1
AT1G12360	0	1	1	0	1	0
AT1G12370	0	0	0	0	1	0
AT1G12400	0	0	1	0	1	0
AT1G12410	1	1	0	0	0	0
AT1G12430	0	0	1	0	1	0
AT1G12450	0	0	0	0	1	1
AT1G12460	0	1	0	0	1	1
AT1G12480	0	0	0	0	1	0
AT1G12500	0	1	1	0	1	1
AT1G12520	0	1	0	0	1	1
AT1G12530	1	0	0	1	1	0
AT1G12550	0	0	0	0	1	0
AT1G12560	0	1	0	0	0	0
AT1G12570	1	0	0	0	0	0
AT1G12580	0	0	1	1	1	0
AT1G12600	1	0	1	0	0	0
AT1G12610	0	1	0	0	1	0
AT1G12620	1	0	0	0	0	0
AT1G12630	0	0	0	0	1	0
AT1G12640	1	1	1	1	0	0
AT1G12650	1	0	0	0	1	1
AT1G12680	0	1	0	0	0	1
AT1G12710	0	1	1	0	1	1
AT1G12730	0	0	0	1	0	0
AT1G12750	0	1	1	0	0	0
AT1G12770	1	1	0	0	0	0
AT1G12780	0	0	0	0	0	1
AT1G12790	0	0	0	0	1	1
AT1G12800	1	1	0	0	1	1
AT1G12810	1	1	1	0	1	1
AT1G12820	1	1	1	0	1	0
AT1G12830	0	0	1	0	0	1
AT1G12840	0	0	0	0	0	1
AT1G12845	1	1	0	0	1	1
AT1G12850	1	0	1	0	0	0
AT1G12860	0	1	0	0	0	1
AT1G12880	1	0	1	0	0	1
AT1G12910	0	0	1	0	1	0
AT1G12930	1	0	0	0	0	0
AT1G12940	0	1	0	0	0	0
AT1G12970	1	0	1	0	0	0
AT1G12990	0	0	1	1	0	0
AT1G13000	1	0	0	0	1	1
AT1G13020	0	0	0	0	0	1
AT1G13030	1	0	0	0	1	1
AT1G13040	1	0	0	0	0	0
AT1G13050	0	1	1	0	0	0
AT1G13060	0	0	1	0	0	1
AT1G13090	1	1	1	0	1	0
AT1G13100	0	0	0	1	1	0
AT1G13110	0	0	0	1	1	0
AT1G13120	1	0	1	0	1	0
AT1G13130	0	1	0	0	0	0
AT1G13140	0	0	0	0	0	1
AT1G13160	0	0	0	0	1	1
AT1G13170	0	1	0	0	0	1
AT1G13180	0	0	0	0	1	0
AT1G13190	0	0	0	1	1	0
AT1G13195	0	1	1	1	0	0
AT1G13210	1	1	1	1	0	1
AT1G13220	0	0	1	0	1	0
AT1G13250	1	1	1	0	0	1
AT1G13260	1	1	1	0	1	0
AT1G13270	1	1	1	0	1	0
AT1G13280	1	1	0	0	0	1
AT1G13290	0	0	1	1	0	0
AT1G13300	1	0	1	0	0	0
AT1G13310	0	1	0	0	0	0
AT1G13320	0	0	1	0	0	0
AT1G13330	0	0	0	1	1	1
AT1G13340	1	1	1	1	0	1
AT1G13350	0	0	1	0	0	0
AT1G13380	1	1	1	0	0	1
AT1G13400	1	0	0	0	0	0
AT1G13440	1	0	0	0	0	0
AT1G13450	1	1	1	0	1	1
AT1G13460	0	0	0	1	1	0
AT1G13470	0	0	1	0	0	1
AT1G13560	1	0	1	0	1	0
AT1G13570	1	0	1	0	0	0
AT1G13580	0	0	0	0	1	1
AT1G13590	0	0	0	1	0	0
AT1G13600	0	0	1	0	0	0
AT1G13610	0	0	1	0	0	0
AT1G13640	1	1	0	0	0	0
AT1G13650	0	1	0	0	1	0
AT1G13670	0	0	1	0	0	0
AT1G13680	0	0	1	0	0	0
AT1G13690	1	0	1	1	0	0
AT1G13700	0	1	0	0	0	0
AT1G13730	1	1	1	0	1	0
AT1G13740	0	0	0	0	1	0
AT1G13750	1	0	1	0	1	1
AT1G13760	1	0	0	0	0	1
AT1G13790	1	0	0	0	0	0
AT1G13810	1	0	1	0	0	0
AT1G13830	1	1	0	1	0	0
AT1G13870	0	0	1	0	1	0
AT1G13880	0	1	0	0	1	1
AT1G13900	0	0	1	1	1	0
AT1G13920	1	1	0	0	0	0
AT1G13930	1	1	1	0	1	0
AT1G13940	0	0	1	0	0	0
AT1G13950	0	1	1	1	1	1
AT1G13960	0	1	0	0	1	0
AT1G13970	0	0	1	1	0	0
AT1G13980	0	1	1	0	1	0
AT1G13990	1	1	0	0	1	0
AT1G14000	0	0	1	0	0	0
AT1G14020	0	1	0	0	0	0
AT1G14030	1	1	1	0	1	1
AT1G14040	0	0	1	0	1	0
AT1G14080	0	1	1	1	0	0
AT1G14120	0	0	1	1	1	1
AT1G14130	0	1	1	0	1	0
AT1G14140	1	1	1	0	1	0
AT1G14150	1	1	0	0	1	0
AT1G14180	0	1	0	0	0	0
AT1G14190	1	1	0	0	0	0
AT1G14200	1	1	1	0	1	0
AT1G14210	1	0	1	1	0	0
AT1G14240	0	1	0	0	0	0
AT1G14250	0	1	1	0	1	1
AT1G14260	1	0	1	0	0	0
AT1G14270	0	1	0	0	1	1
AT1G14280	1	1	0	0	1	1
AT1G14290	1	1	0	0	0	1
AT1G14300	0	0	0	0	0	1
AT1G14310	0	0	1	0	1	0
AT1G14320	0	0	1	0	0	1
AT1G14330	1	1	1	0	0	0
AT1G14340	0	1	1	1	1	0
AT1G14345	1	1	1	0	1	0
AT1G14350	1	1	0	1	0	1
AT1G14360	0	0	1	0	1	0
AT1G14370	0	1	1	0	1	1
AT1G14380	1	0	1	0	1	1
AT1G14390	0	0	1	0	0	1
AT1G14400	1	1	0	0	1	0
AT1G14410	1	1	0	0	0	0
AT1G14420	0	1	1	0	0	0
AT1G14430	1	0	1	0	0	0
AT1G14440	0	0	0	0	1	1
AT1G14450	1	0	0	1	0	0
AT1G14460	0	0	1	0	1	1
AT1G14470	0	0	0	1	0	0
AT1G14480	1	0	0	0	0	1
AT1G14510	1	0	1	0	0	1
AT1G14520	1	0	0	0	0	0
AT1G14530	1	1	1	0	1	0
AT1G14540	1	1	1	0	0	1
AT1G14550	0	0	1	0	0	0
AT1G14570	0	1	0	0	0	0
AT1G14580	0	1	1	0	1	0
AT1G14610	1	0	0	0	0	1
AT1G14620	1	0	1	0	0	1
AT1G14650	1	0	1	1	0	0
AT1G14660	0	0	1	0	0	0
AT1G14670	0	0	1	0	1	1
AT1G14680	1	0	1	0	1	0
AT1G14685	0	0	1	0	1	0
AT1G14687	0	0	1	0	1	0
AT1G14700	1	1	0	0	1	0
AT1G14710	0	1	0	0	0	0
AT1G14720	0	0	1	0	1	0
AT1G14730	0	0	1	0	0	0
AT1G14740	0	0	0	1	1	1
AT1G14770	1	0	1	1	1	0
AT1G14780	1	0	1	0	0	0
AT1G14790	1	0	0	0	1	0
AT1G14810	1	1	1	0	0	1
AT1G14820	1	0	0	0	1	0
AT1G14830	0	0	1	0	0	0
AT1G14840	1	1	0	0	1	1
AT1G14850	1	0	1	1	0	0
AT1G14870	1	1	1	0	0	1
AT1G14890	1	0	1	0	1	0
AT1G14900	0	0	1	0	1	0
AT1G14910	0	0	1	0	0	0
AT1G14920	1	0	1	0	1	1
AT1G14950	0	1	1	0	0	1
AT1G14970	0	0	1	0	0	0
AT1G14980	1	0	1	1	0	1
AT1G14990	0	0	1	0	1	0
AT1G15000	1	0	1	0	1	0
AT1G15010	0	1	1	1	1	1
AT1G15020	0	0	1	0	1	0
AT1G15040	1	0	0	0	1	0
AT1G15060	0	0	1	0	1	0
AT1G15080	1	1	0	0	1	1
AT1G15100	1	1	0	0	1	0
AT1G15110	1	1	1	1	1	0
AT1G15120	1	1	0	1	0	1
AT1G15130	0	0	0	0	1	0
AT1G15140	1	1	1	0	1	0
AT1G15170	1	0	0	0	0	1
AT1G15180	1	1	0	0	1	1
AT1G15190	1	0	0	0	0	0
AT1G15200	0	0	0	1	0	0
AT1G15210	0	0	1	0	0	0
AT1G15220	1	1	1	0	1	0
AT1G15230	1	1	0	0	0	0
AT1G15250	0	0	1	0	0	1
AT1G15260	0	1	0	0	1	1
AT1G15270	0	1	0	1	0	1
AT1G15280	1	0	0	0	0	0
AT1G15290	1	1	1	0	1	1
AT1G15310	0	1	0	0	0	0
AT1G15320	0	0	0	1	0	0
AT1G15330	0	0	0	0	0	1
AT1G15340	1	0	0	0	0	0
AT1G15350	1	1	0	0	0	1
AT1G15370	1	0	1	1	0	0
AT1G15380	1	1	1	0	0	0
AT1G15390	1	1	1	0	1	1
AT1G15400	0	1	0	0	1	0
AT1G15410	1	1	1	0	1	1
AT1G15430	1	1	1	1	0	1
AT1G15440	1	0	0	0	1	1
AT1G15460	1	0	0	0	0	0
AT1G15470	1	0	1	0	0	0
AT1G15480	1	1	1	0	0	1
AT1G15490	0	0	1	0	1	0
AT1G15500	0	0	1	0	0	0
AT1G15520	1	0	1	0	0	1
AT1G15530	1	0	0	0	0	0
AT1G15550	1	0	1	1	0	0
AT1G15570	0	1	1	0	1	0
AT1G15580	0	0	0	0	1	0
AT1G15600	1	0	0	0	0	0
AT1G15660	1	1	0	0	0	0
AT1G15670	1	1	0	0	0	0
AT1G15690	1	1	0	0	0	1
AT1G15700	0	1	1	0	0	0
AT1G15710	1	0	1	0	1	0
AT1G15720	1	1	0	0	0	0
AT1G15740	0	1	0	0	0	0
AT1G15750	0	0	1	0	0	0
AT1G15780	0	0	0	0	0	1
AT1G15790	1	1	0	0	0	1
AT1G15800	1	0	1	0	0	0
AT1G15810	0	0	1	0	0	0
AT1G15820	1	1	1	0	0	0
AT1G15830	1	0	0	0	0	0
AT1G15850	0	0	0	0	0	1
AT1G15860	1	1	1	0	0	1
AT1G15870	1	0	1	0	0	1
AT1G15880	0	1	1	0	0	0
AT1G15890	1	0	1	0	1	1
AT1G15920	0	1	0	0	0	0
AT1G15930	0	1	1	0	0	1
AT1G15950	0	1	1	0	1	0
AT1G15960	0	0	0	0	1	0
AT1G15980	1	1	0	0	0	1
AT1G16000	1	1	1	1	1	1
AT1G16010	0	1	0	0	1	1
AT1G16020	1	1	0	0	1	0
AT1G16030	1	0	0	0	0	0
AT1G16040	0	1	1	0	0	0
AT1G16060	0	1	0	0	1	0
AT1G16070	0	0	1	1	0	0
AT1G16080	1	1	1	0	1	0
AT1G16090	1	1	0	0	0	1
AT1G16130	0	0	0	0	0	1
AT1G16180	1	1	0	0	0	1
AT1G16190	1	0	0	0	0	0
AT1G16210	1	0	0	0	1	1
AT1G16220	1	1	1	0	1	0
AT1G16240	0	1	1	0	0	0
AT1G16260	1	0	0	0	1	1
AT1G16280	0	0	0	0	1	1
AT1G16290	1	1	0	0	0	1
AT1G16310	0	0	0	0	1	0
AT1G16340	0	0	1	0	1	1
AT1G16350	1	1	1	0	1	0
AT1G16360	1	1	0	0	0	0
AT1G16370	0	0	0	1	0	0
AT1G16390	0	1	0	0	1	1
AT1G16410	0	1	1	0	1	0
AT1G16420	1	1	0	0	0	1
AT1G16430	0	1	1	0	0	0
AT1G16460	1	1	0	0	1	1
AT1G16470	1	0	1	1	0	1
AT1G16480	0	0	1	0	0	0
AT1G16490	0	0	1	0	1	1
AT1G16500	1	1	0	0	0	0
AT1G16510	1	1	1	0	1	0
AT1G16520	1	1	1	0	0	0
AT1G16540	0	0	1	0	0	0
AT1G16560	0	0	1	0	1	0
AT1G16570	1	0	1	0	1	0
AT1G16590	1	1	0	0	0	0
AT1G16610	0	0	1	0	0	0
AT1G16650	0	0	1	0	0	0
AT1G16670	0	1	1	1	1	1
AT1G16680	1	1	0	0	1	1
AT1G16690	1	1	0	0	0	0
AT1G16705	0	0	1	0	0	0
AT1G16710	1	1	0	0	0	0
AT1G16720	1	1	1	0	1	0
AT1G16730	1	1	0	0	1	0
AT1G16740	1	0	0	1	0	1
AT1G16750	1	1	1	0	1	1
AT1G16770	1	0	1	0	0	0
AT1G16780	1	0	1	0	1	0
AT1G16790	0	0	0	1	0	0
AT1G16810	1	1	0	0	0	0
AT1G16820	0	1	0	0	0	1
AT1G16830	1	0	0	0	1	1
AT1G16840	1	1	0	0	1	0
AT1G16850	1	1	1	1	1	0
AT1G16860	0	0	1	0	1	1
AT1G16870	1	1	1	0	0	1
AT1G16880	0	1	0	0	0	0
AT1G16920	1	1	1	1	1	1
AT1G16950	0	1	1	0	0	1
AT1G16970	0	0	1	1	0	1
AT1G16980	0	0	1	0	0	0
AT1G17010	0	0	1	0	0	0
AT1G17020	1	1	0	0	0	1
AT1G17040	0	0	1	0	0	0
AT1G17050	1	1	1	0	1	1
AT1G17070	0	1	0	0	0	0
AT1G17080	1	1	0	1	1	1
AT1G17090	1	1	0	0	0	0
AT1G17100	1	1	0	0	1	0
AT1G17110	1	0	0	0	0	0
AT1G17120	1	0	0	0	1	1
AT1G17130	0	0	1	0	1	0
AT1G17140	1	1	1	0	1	1
AT1G17145	0	1	1	0	0	0
AT1G17160	0	1	0	1	1	0
AT1G17170	1	1	1	0	0	0
AT1G17180	1	0	1	0	0	0
AT1G17190	1	1	0	0	0	1
AT1G17200	1	1	0	0	1	1
AT1G17210	1	0	0	0	0	0
AT1G17220	1	1	0	0	0	0
AT1G17230	1	1	0	0	1	0
AT1G17240	0	1	1	1	0	0
AT1G17250	0	1	0	0	0	1
AT1G17260	1	1	0	0	0	0
AT1G17280	1	1	0	0	0	1
AT1G17290	1	0	0	0	0	1
AT1G17330	1	0	0	0	0	0
AT1G17340	1	1	1	0	1	0
AT1G17350	0	0	1	0	1	0
AT1G17360	0	0	1	0	1	0
AT1G17370	1	0	0	0	0	0
AT1G17380	0	1	0	0	0	1
AT1G17410	1	0	1	0	1	0
AT1G17420	1	1	0	1	1	1
AT1G17430	0	0	1	0	1	0
AT1G17440	0	0	1	0	0	1
AT1G17450	1	0	0	0	1	0
AT1G17455	0	0	1	0	1	0
AT1G17460	0	0	0	0	1	0
AT1G17470	1	0	1	0	0	0
AT1G17480	1	0	0	0	0	0
AT1G17490	1	1	1	0	1	0
AT1G17500	0	0	1	0	0	0
AT1G17510	1	0	1	1	1	1
AT1G17530	0	1	1	0	1	1
AT1G17545	0	0	1	0	0	1
AT1G17550	0	0	1	0	0	0
AT1G17560	1	1	1	0	0	0
AT1G17580	1	1	1	0	0	0
AT1G17590	1	0	1	0	1	0
AT1G17600	0	0	0	0	1	1
AT1G17610	1	1	0	0	1	1
AT1G17615	0	0	1	0	0	0
AT1G17620	0	0	1	1	0	0
AT1G17640	0	1	1	0	1	0
AT1G17650	1	1	0	0	0	0
AT1G17665	1	1	1	0	1	0
AT1G17680	1	1	1	0	1	0
AT1G17690	0	0	0	1	0	0
AT1G17700	0	1	0	0	1	1
AT1G17710	0	1	1	0	0	0
AT1G17720	0	1	0	0	0	0
AT1G17745	0	1	0	0	0	1
AT1G17750	1	1	0	1	0	1
AT1G17760	1	0	0	0	0	1
AT1G17810	0	0	1	0	0	1
AT1G17840	1	1	0	0	1	1
AT1G17850	1	1	1	0	1	0
AT1G17860	0	0	0	0	0	1
AT1G17870	0	0	0	0	1	1
AT1G17880	0	0	0	1	0	1
AT1G17890	0	1	0	0	0	1
AT1G17930	1	0	0	1	0	0
AT1G17960	0	0	0	1	0	1
AT1G17970	0	1	1	1	1	1
AT1G17980	1	0	0	0	0	0
AT1G17990	0	1	1	0	1	1
AT1G18030	1	0	1	0	0	1
AT1G18040	1	0	0	0	0	0
AT1G18060	1	1	1	0	1	1
AT1G18070	1	0	1	0	1	0
AT1G18080	0	1	1	0	0	0
AT1G18090	0	1	0	0	0	0
AT1G18150	0	0	1	0	1	0
AT1G18160	1	1	0	0	0	0
AT1G18170	1	1	0	0	1	1
AT1G18180	0	0	0	0	1	0
AT1G18190	1	0	1	0	1	1
AT1G18210	1	1	0	0	1	1
AT1G18220	1	0	0	0	0	0
AT1G18250	1	1	0	0	0	0
AT1G18260	1	0	1	0	1	0
AT1G18270	1	1	0	0	1	1
AT1G18290	1	0	0	0	0	1
AT1G18310	1	0	1	0	0	0
AT1G18330	0	1	0	0	1	0
AT1G18340	0	1	1	0	0	0
AT1G18360	1	1	0	0	0	0
AT1G18370	1	0	0	0	0	0
AT1G18390	1	1	1	0	1	1
AT1G18400	0	0	0	0	1	0
AT1G18410	1	1	0	0	0	0
AT1G18440	0	1	0	0	0	0
AT1G18450	1	0	1	0	0	0
AT1G18460	1	0	0	0	1	0
AT1G18470	0	1	0	0	0	0
AT1G18480	1	1	0	0	1	1
AT1G18485	0	0	1	0	1	1
AT1G18500	1	1	1	1	0	0
AT1G18510	0	0	1	0	0	0
AT1G18520	1	0	0	0	0	0
AT1G18540	1	0	1	0	0	0
AT1G18550	0	0	0	0	0	1
AT1G18560	0	0	1	0	1	0
AT1G18570	1	1	0	0	0	1
AT1G18580	0	1	1	0	1	0
AT1G18590	0	0	1	0	1	0
AT1G18600	0	0	1	0	1	0
AT1G18610	1	1	0	0	0	0
AT1G18620	1	1	1	0	1	1
AT1G18630	0	0	0	0	0	1
AT1G18640	1	1	1	0	1	0
AT1G18650	1	1	1	0	1	1
AT1G18660	1	0	0	0	0	0
AT1G18670	0	1	1	0	0	1
AT1G18680	0	0	0	0	1	0
AT1G18700	1	0	1	0	1	0
AT1G18710	1	1	0	0	0	1
AT1G18720	1	1	0	0	1	0
AT1G18730	1	1	0	0	0	0
AT1G18740	1	1	1	1	1	0
AT1G18750	0	0	0	0	0	1
AT1G18800	1	0	0	0	0	0
AT1G18810	0	1	1	0	1	1
AT1G18840	1	1	1	0	0	1
AT1G18850	1	0	1	0	1	1
AT1G18860	0	1	0	0	0	0
AT1G18870	0	0	0	0	1	1
AT1G18880	1	1	1	0	1	1
AT1G18900	0	1	1	1	1	1
AT1G18910	0	0	1	0	0	0
AT1G18940	0	0	1	1	0	0
AT1G18950	1	0	0	1	0	0
AT1G18980	1	1	0	0	0	0
AT1G19000	1	1	1	0	1	1
AT1G19010	0	1	0	0	1	0
AT1G19020	1	1	1	1	1	1
AT1G19025	0	0	1	0	0	0
AT1G19050	0	1	0	0	1	0
AT1G19060	0	0	1	0	0	0
AT1G19110	0	1	1	1	1	1
AT1G19130	1	0	1	0	1	1
AT1G19140	0	0	0	0	1	0
AT1G19150	1	1	0	0	1	1
AT1G19170	0	0	1	0	0	0
AT1G19180	1	1	1	1	1	1
AT1G19190	0	0	1	1	0	0
AT1G19200	1	1	1	0	1	0
AT1G19210	0	1	0	1	0	0
AT1G19230	0	0	1	0	0	0
AT1G19240	0	0	1	0	1	1
AT1G19250	1	1	0	0	0	1
AT1G19270	1	1	1	0	1	1
AT1G19290	0	0	1	0	0	0
AT1G19300	1	0	1	0	0	1
AT1G19310	1	1	0	0	0	0
AT1G19320	0	1	0	0	0	0
AT1G19330	1	0	0	0	1	0
AT1G19340	1	0	0	0	0	0
AT1G19360	0	0	0	0	1	1
AT1G19370	0	1	1	0	1	0
AT1G19380	1	1	1	1	0	1
AT1G19410	0	0	1	0	1	0
AT1G19430	1	0	0	0	1	1
AT1G19440	0	1	0	0	0	0
AT1G19450	0	1	1	0	1	0
AT1G19480	1	0	1	0	1	0
AT1G19485	0	0	1	0	1	0
AT1G19500	1	1	1	0	0	0
AT1G19510	0	1	0	0	0	0
AT1G19520	1	1	0	0	0	0
AT1G19530	1	0	0	0	0	0
AT1G19540	0	0	0	1	0	0
AT1G19570	1	0	1	0	0	1
AT1G19580	1	0	1	0	0	0
AT1G19600	1	0	1	0	0	0
AT1G19610	0	1	0	0	0	0
AT1G19620	0	0	0	0	1	0
AT1G19630	1	0	1	1	1	0
AT1G19640	1	1	0	0	1	0
AT1G19650	1	0	0	0	1	1
AT1G19660	0	1	1	0	1	0
AT1G19670	1	1	0	0	1	0
AT1G19680	0	0	1	0	0	0
AT1G19690	1	1	1	0	1	0
AT1G19700	0	0	0	0	1	0
AT1G19710	1	1	1	1	1	1
AT1G19720	0	1	0	0	1	0
AT1G19730	0	1	1	0	0	1
AT1G19740	0	0	0	0	0	1
AT1G19770	0	1	1	0	0	1
AT1G19780	0	0	1	0	1	0
AT1G19800	1	1	1	0	1	0
AT1G19835	1	1	1	0	1	1
AT1G19850	0	1	0	0	0	0
AT1G19860	1	0	0	0	0	0
AT1G19870	1	0	0	0	0	1
AT1G19880	0	1	0	0	1	1
AT1G19890	0	0	0	0	0	1
AT1G19920	1	1	0	0	1	0
AT1G19930	1	0	0	0	0	0
AT1G19940	0	1	1	0	0	0
AT1G19950	0	1	0	0	1	0
AT1G19960	1	1	0	0	1	0
AT1G19980	1	1	0	0	0	0
AT1G20010	1	1	0	0	1	1
AT1G20020	1	1	0	0	1	1
AT1G20030	0	1	0	0	1	1
AT1G20050	0	0	1	1	1	0
AT1G20070	0	1	0	0	0	0
AT1G20090	1	1	0	0	1	1
AT1G20100	0	1	1	0	1	0
AT1G20110	0	0	0	0	1	0
AT1G20120	0	0	1	0	0	0
AT1G20130	0	0	1	0	0	1
AT1G20160	1	1	0	0	1	0
AT1G20180	0	1	0	0	0	0
AT1G20190	1	1	1	0	0	1
AT1G20200	0	0	0	0	0	1
AT1G20220	0	1	0	0	0	0
AT1G20270	0	0	1	0	0	0
AT1G20300	0	0	0	0	0	1
AT1G20310	1	0	0	0	0	1
AT1G20330	0	1	0	0	1	0
AT1G20340	1	1	1	0	0	0
AT1G20350	1	1	0	0	0	1
AT1G20410	1	0	1	0	1	0
AT1G20430	0	0	1	1	1	1
AT1G20440	1	1	1	0	1	1
AT1G20450	1	1	1	1	1	0
AT1G20480	0	0	1	0	0	0
AT1G20490	0	0	1	1	1	0
AT1G20500	0	1	0	0	0	1
AT1G20510	0	0	0	1	1	1
AT1G20540	0	1	1	0	1	1
AT1G20550	1	1	0	0	0	0
AT1G20560	1	1	1	0	1	0
AT1G20575	0	1	1	0	0	1
AT1G20580	1	0	1	0	0	1
AT1G20620	0	0	0	0	1	0
AT1G20630	1	1	0	0	1	0
AT1G20640	0	0	1	0	1	0
AT1G20650	1	1	1	0	0	1
AT1G20670	0	0	0	0	0	1
AT1G20693	1	1	1	0	1	0
AT1G20696	0	1	1	0	1	0
AT1G20720	0	0	1	0	0	0
AT1G20770	1	1	1	0	0	0
AT1G20780	0	0	1	0	0	0
AT1G20810	1	1	0	0	1	1
AT1G20816	1	0	0	0	0	0
AT1G20823	1	0	1	1	1	1
AT1G20830	1	1	1	1	1	0
AT1G20840	0	0	0	0	1	1
AT1G20850	1	1	0	0	0	1
AT1G20870	0	0	0	0	1	0
AT1G20880	1	1	0	0	0	0
AT1G20890	0	1	1	0	0	0
AT1G20910	0	0	0	0	1	0
AT1G20920	0	0	1	0	1	1
AT1G20940	0	0	1	0	0	0
AT1G20950	1	1	1	0	0	0
AT1G20960	0	0	1	0	0	0
AT1G20970	1	0	0	0	0	1
AT1G20980	0	1	1	0	1	0
AT1G21000	1	1	1	0	0	0
AT1G21010	1	1	1	0	1	0
AT1G21050	1	1	1	0	1	0
AT1G21060	0	1	0	0	1	0
AT1G21065	1	1	1	0	0	1
AT1G21070	1	1	0	0	1	0
AT1G21080	1	1	1	0	1	1
AT1G21090	0	0	1	0	0	0
AT1G21140	1	1	0	0	0	0
AT1G21160	0	1	1	0	0	0
AT1G21190	0	0	1	1	1	1
AT1G21230	0	0	1	0	0	0
AT1G21240	0	1	0	0	0	1
AT1G21270	1	1	0	0	1	1
AT1G21310	1	1	0	1	0	1
AT1G21320	1	0	0	0	0	0
AT1G21350	0	1	1	0	1	0
AT1G21360	0	0	1	1	0	1
AT1G21370	1	0	1	0	1	1
AT1G21380	0	0	1	0	1	1
AT1G21390	0	1	1	0	0	0
AT1G21400	0	1	0	0	0	0
AT1G21410	0	1	1	0	0	0
AT1G21430	1	0	0	0	0	0
AT1G21440	1	1	1	0	1	1
AT1G21460	0	0	1	0	1	0
AT1G21480	1	0	1	0	0	1
AT1G21500	1	1	0	0	0	1
AT1G21510	0	0	0	0	0	1
AT1G21520	0	1	0	0	1	1
AT1G21540	0	1	0	0	1	0
AT1G21550	1	1	0	0	1	1
AT1G21560	1	1	1	0	1	1
AT1G21580	0	1	0	0	0	0
AT1G21590	0	1	1	0	0	1
AT1G21600	1	1	1	0	1	1
AT1G21630	0	0	0	0	0	1
AT1G21640	1	0	0	0	1	1
AT1G21650	1	1	0	0	0	0
AT1G21660	0	0	1	0	1	0
AT1G21670	0	1	1	0	1	0
AT1G21680	1	1	0	0	1	0
AT1G21690	1	0	0	0	0	0
AT1G21710	1	0	1	0	1	0
AT1G21720	1	0	0	0	1	1
AT1G21730	0	0	1	0	1	1
AT1G21740	0	0	1	0	0	0
AT1G21750	1	1	1	1	1	1
AT1G21760	0	1	0	0	0	0
AT1G21780	0	1	0	1	0	0
AT1G21790	0	1	1	0	1	0
AT1G21830	0	0	0	0	0	1
AT1G21840	1	0	1	0	1	0
AT1G21880	1	1	0	0	0	1
AT1G21890	0	0	0	0	0	1
AT1G21900	1	1	1	1	0	1
AT1G21910	0	1	1	0	0	0
AT1G21920	1	1	1	0	0	0
AT1G21950	0	0	0	0	0	1
AT1G21970	0	0	1	0	0	0
AT1G21980	0	1	0	0	0	0
AT1G22020	0	0	1	1	0	0
AT1G22030	1	0	0	0	0	0
AT1G22040	0	1	1	0	1	0
AT1G22050	0	1	1	1	1	0
AT1G22060	0	1	1	0	0	1
AT1G22070	1	0	0	0	1	1
AT1G22080	0	0	1	0	0	0
AT1G22110	0	0	1	0	0	1
AT1G22130	0	0	1	0	0	1
AT1G22140	0	1	1	1	0	0
AT1G22160	1	1	0	0	0	0
AT1G22170	1	0	1	1	0	0
AT1G22180	1	1	1	0	1	1
AT1G22190	1	1	1	0	0	0
AT1G22200	1	0	0	0	0	1
AT1G22270	0	0	0	1	1	1
AT1G22280	0	1	1	1	0	1
AT1G22290	1	0	1	0	0	1
AT1G22300	1	0	0	1	0	0
AT1G22330	0	0	0	0	1	1
AT1G22340	1	0	0	0	0	0
AT1G22360	1	0	1	1	1	0
AT1G22380	1	0	0	0	0	0
AT1G22400	1	1	0	0	0	0
AT1G22410	1	0	0	0	0	0
AT1G22420	0	0	0	0	0	1
AT1G22430	1	1	0	0	1	1
AT1G22440	0	0	1	0	0	0
AT1G22450	0	1	0	1	0	0
AT1G22460	1	1	0	0	0	1
AT1G22480	1	0	0	0	0	0
AT1G22490	0	0	1	0	0	1
AT1G22500	0	1	1	1	0	0
AT1G22510	1	1	0	0	1	1
AT1G22520	0	0	0	1	0	0
AT1G22530	0	0	0	0	1	1
AT1G22540	0	1	1	0	1	1
AT1G22550	0	0	1	0	0	1
AT1G22570	0	1	1	0	1	1
AT1G22590	1	1	0	0	1	0
AT1G22610	0	0	1	1	0	0
AT1G22620	1	0	0	0	1	1
AT1G22630	1	1	1	0	1	0
AT1G22640	1	1	1	0	0	0
AT1G22650	0	0	0	0	0	1
AT1G22660	0	0	1	0	0	0
AT1G22690	1	1	0	0	0	1
AT1G22700	1	1	1	0	1	1
AT1G22710	0	0	1	0	0	0
AT1G22730	0	0	1	0	1	0
AT1G22740	1	1	0	0	1	1
AT1G22750	0	1	0	0	1	0
AT1G22770	0	0	1	0	1	0
AT1G22780	1	0	1	0	0	1
AT1G22790	1	0	1	0	0	0
AT1G22800	1	0	1	0	0	0
AT1G22810	0	0	0	0	0	1
AT1G22840	1	0	0	1	0	1
AT1G22850	1	1	0	1	1	1
AT1G22860	1	0	1	0	1	0
AT1G22870	0	0	0	1	0	0
AT1G22880	1	0	0	0	0	0
AT1G22885	1	0	0	0	1	0
AT1G22890	1	1	0	0	0	1
AT1G22900	1	0	0	0	0	0
AT1G22910	0	0	0	0	1	1
AT1G22920	0	0	1	0	0	0
AT1G22930	0	1	1	1	0	0
AT1G22940	1	0	0	0	1	0
AT1G22970	0	1	1	0	0	0
AT1G22985	1	1	1	0	1	0
AT1G22990	0	1	1	0	0	0
AT1G23000	0	0	1	1	0	0
AT1G23010	0	0	1	0	0	0
AT1G23020	1	0	1	0	1	0
AT1G23030	1	1	1	0	1	0
AT1G23040	1	1	0	1	0	0
AT1G23050	0	1	0	0	0	1
AT1G23060	0	1	0	0	0	0
AT1G23070	0	0	0	0	1	1
AT1G23080	1	1	1	0	1	1
AT1G23090	1	1	0	0	0	1
AT1G23100	1	0	1	0	0	1
AT1G23120	0	1	1	0	0	0
AT1G23130	1	1	0	0	0	0
AT1G23140	0	1	0	1	1	0
AT1G23160	0	0	1	1	0	0
AT1G23180	1	1	1	0	1	0
AT1G23190	1	0	0	1	0	0
AT1G23200	0	0	0	0	1	0
AT1G23205	0	1	0	0	1	0
AT1G23210	1	0	0	0	0	0
AT1G23220	0	1	0	0	0	1
AT1G23230	0	0	1	0	1	0
AT1G23260	0	1	0	0	0	0
AT1G23280	1	0	1	0	0	1
AT1G23310	1	1	0	0	0	0
AT1G23330	0	0	0	0	0	1
AT1G23350	0	1	0	0	0	0
AT1G23360	1	1	1	0	1	0
AT1G23380	0	0	1	0	0	0
AT1G23390	1	1	0	0	1	0
AT1G23400	0	1	0	0	1	1
AT1G23410	0	1	0	0	0	1
AT1G23440	1	1	1	0	0	0
AT1G23460	1	0	1	0	1	0
AT1G23480	1	1	1	0	1	1
AT1G23490	1	1	1	1	1	0
AT1G23540	1	0	0	0	0	0
AT1G23550	1	1	1	0	1	1
AT1G23560	1	1	1	0	0	0
AT1G23570	0	0	0	0	0	1
AT1G23590	0	0	1	0	0	0
AT1G23600	0	0	1	0	0	0
AT1G23610	0	0	0	0	0	1
AT1G23650	1	1	0	0	0	0
AT1G23670	0	0	0	0	0	1
AT1G23680	0	0	1	0	0	0
AT1G23700	1	0	0	0	0	0
AT1G23710	1	1	1	1	1	1
AT1G23720	0	0	0	0	0	1
AT1G23730	1	1	0	0	0	0
AT1G23740	1	1	1	0	1	0
AT1G23750	1	1	0	0	1	1
AT1G23760	0	1	0	0	0	0
AT1G23780	0	1	1	0	1	0
AT1G23800	1	1	0	0	1	0
AT1G23820	1	1	1	0	1	0
AT1G23830	0	0	0	1	0	1
AT1G23840	1	0	0	0	0	1
AT1G23850	1	0	1	1	0	0
AT1G23860	0	0	1	1	1	0
AT1G23870	1	1	0	1	0	0
AT1G23880	0	1	0	0	0	1
AT1G23890	0	1	1	0	0	0
AT1G23960	0	1	1	0	1	0
AT1G24020	1	1	0	0	1	0
AT1G24040	0	1	1	0	0	0
AT1G24050	0	0	1	0	0	1
AT1G24070	0	1	0	0	0	0
AT1G24090	1	1	1	0	0	1
AT1G24100	0	0	1	1	1	0
AT1G24110	1	0	0	0	0	1
AT1G24120	0	0	0	0	0	1
AT1G24140	1	1	1	0	0	1
AT1G24150	0	0	1	0	0	1
AT1G24170	0	1	1	0	1	1
AT1G24180	1	0	1	0	1	0
AT1G24240	0	0	1	0	1	0
AT1G24260	1	0	0	0	0	0
AT1G24280	0	0	1	1	0	0
AT1G24290	1	1	0	0	1	1
AT1G24310	1	0	0	0	1	1
AT1G24320	1	0	0	0	0	0
AT1G24330	0	0	0	0	1	0
AT1G24340	1	1	0	0	0	0
AT1G24350	1	1	1	0	0	0
AT1G24360	0	1	1	1	0	0
AT1G24390	0	0	0	0	1	1
AT1G24400	0	0	0	0	1	1
AT1G24420	0	0	0	1	0	0
AT1G24430	0	0	1	0	0	0
AT1G24440	1	1	0	0	1	0
AT1G24450	1	0	1	1	1	1
AT1G24460	1	0	0	0	0	0
AT1G24490	1	1	1	0	0	0
AT1G24510	0	0	0	0	1	1
AT1G24520	0	1	1	0	0	0
AT1G24530	0	0	1	1	0	0
AT1G24540	0	0	0	0	0	1
AT1G24575	0	1	0	1	1	0
AT1G24600	1	1	1	0	0	0
AT1G24610	1	1	1	0	1	0
AT1G24620	0	1	0	1	0	0
AT1G24625	0	0	1	0	1	1
AT1G24735	1	0	1	0	0	0
AT1G24764	0	1	0	0	1	1
AT1G24793	0	0	0	0	1	0
AT1G25230	0	0	0	0	1	1
AT1G25240	0	1	0	0	1	0
AT1G25250	1	0	0	0	1	0
AT1G25260	1	0	1	0	1	1
AT1G25270	1	0	0	0	0	0
AT1G25275	0	1	0	0	1	0
AT1G25280	0	0	0	0	1	1
AT1G25290	0	1	1	0	1	0
AT1G25320	0	0	0	0	1	1
AT1G25330	0	1	0	0	0	0
AT1G25350	0	0	1	0	0	1
AT1G25370	1	0	1	0	1	0
AT1G25375	1	1	1	0	1	0
AT1G25380	0	0	1	0	1	0
AT1G25390	1	0	1	0	1	1
AT1G25400	1	1	1	1	1	1
AT1G25410	0	1	0	0	0	0
AT1G25420	0	0	1	0	1	1
AT1G25450	0	0	1	0	1	1
AT1G25490	0	0	0	0	0	1
AT1G25500	1	1	1	0	0	0
AT1G25510	0	0	1	0	0	0
AT1G25520	1	1	0	1	1	0
AT1G25530	0	0	1	0	0	0
AT1G25550	1	1	1	0	0	0
AT1G25560	0	0	1	0	0	0
AT1G25570	0	1	1	0	1	1
AT1G25580	1	0	1	0	1	1
AT1G26090	1	1	1	0	0	0
AT1G26100	1	1	1	0	0	0
AT1G26110	0	0	1	0	0	1
AT1G26130	1	0	0	0	0	0
AT1G26150	1	1	1	0	1	1
AT1G26160	0	1	1	0	0	0
AT1G26170	0	0	1	0	0	0
AT1G26180	0	1	1	0	1	0
AT1G26190	1	1	0	0	0	1
AT1G26210	1	1	0	0	1	1
AT1G26220	0	0	0	0	1	1
AT1G26230	0	1	0	0	1	1
AT1G26250	0	1	1	0	0	0
AT1G26260	1	0	1	0	0	0
AT1G26270	1	0	0	0	1	0
AT1G26300	0	0	0	0	0	1
AT1G26310	1	1	0	0	0	0
AT1G26320	0	0	1	0	0	0
AT1G26330	0	1	0	0	0	0
AT1G26340	1	0	0	1	1	1
AT1G26350	0	0	1	0	0	0
AT1G26360	0	1	0	0	0	0
AT1G26370	1	0	1	0	0	0
AT1G26380	1	1	0	0	0	0
AT1G26410	1	1	0	0	0	0
AT1G26440	0	1	1	0	1	0
AT1G26450	0	1	1	0	1	0
AT1G26460	1	0	1	0	0	1
AT1G26470	1	0	1	1	0	1
AT1G26480	0	0	0	1	0	0
AT1G26500	0	0	0	0	1	0
AT1G26550	1	0	1	1	1	1
AT1G26560	1	1	0	0	1	0
AT1G26570	1	1	0	0	0	0
AT1G26580	0	0	1	0	1	0
AT1G26600	0	0	0	0	0	1
AT1G26610	0	0	0	0	0	1
AT1G26630	1	1	0	1	0	0
AT1G26640	1	0	1	0	1	0
AT1G26650	1	1	1	0	1	1
AT1G26660	0	0	1	0	0	1
AT1G26665	0	1	1	0	1	0
AT1G26670	1	1	1	0	1	1
AT1G26690	0	0	1	0	0	1
AT1G26700	0	0	0	0	0	1
AT1G26740	0	0	1	1	0	1
AT1G26750	1	1	0	1	0	1
AT1G26760	0	1	0	0	0	0
AT1G26770	1	1	0	0	0	0
AT1G26790	0	0	1	0	1	0
AT1G26800	1	1	0	0	0	0
AT1G26820	0	1	0	0	0	0
AT1G26830	1	0	0	0	0	0
AT1G26840	0	1	1	1	0	1
AT1G26850	1	0	0	0	1	0
AT1G26880	0	1	0	1	0	1
AT1G26900	1	1	1	0	1	0
AT1G26920	0	1	1	0	0	1
AT1G26930	1	1	1	0	1	0
AT1G26940	1	0	1	0	0	0
AT1G26960	1	1	0	0	1	0
AT1G26970	1	0	1	0	0	0
AT1G27000	1	1	0	0	0	1
AT1G27030	0	0	1	0	0	1
AT1G27060	1	1	1	0	1	1
AT1G27070	1	0	0	0	0	1
AT1G27100	1	1	1	1	1	0
AT1G27120	0	0	0	0	1	1
AT1G27130	1	0	1	0	1	1
AT1G27140	1	0	0	0	0	0
AT1G27150	0	0	0	0	1	0
AT1G27170	1	1	1	1	0	0
AT1G27190	1	0	1	0	1	1
AT1G27200	1	1	1	1	1	0
AT1G27210	1	1	1	1	1	1
AT1G27220	1	0	0	0	0	0
AT1G27290	1	1	0	0	0	0
AT1G27300	1	1	1	0	0	0
AT1G27310	0	0	1	1	1	1
AT1G27320	0	1	0	0	1	1
AT1G27340	0	0	0	0	1	0
AT1G27360	0	1	0	0	1	0
AT1G27380	1	0	0	0	0	0
AT1G27385	0	0	1	0	1	1
AT1G27390	0	0	0	0	0	1
AT1G27400	1	0	1	0	0	0
AT1G27410	0	0	1	1	1	0
AT1G27435	0	0	1	1	0	1
AT1G27440	1	0	0	0	0	0
AT1G27450	0	0	1	1	1	0
AT1G27460	0	1	0	0	0	1
AT1G27470	1	0	0	0	0	0
AT1G27480	1	1	0	0	1	1
AT1G27510	1	0	0	1	0	0
AT1G27520	0	0	1	0	1	0
AT1G27530	1	0	0	1	1	1
AT1G27540	0	0	1	0	1	1
AT1G27600	1	0	0	0	0	0
AT1G27620	1	1	0	0	0	0
AT1G27630	0	0	1	0	1	0
AT1G27650	0	1	0	0	0	0
AT1G27680	0	1	0	0	0	0
AT1G27690	1	0	1	0	1	0
AT1G27700	0	0	1	0	0	0
AT1G27720	1	0	0	0	0	0
AT1G27730	1	1	1	0	1	1
AT1G27760	1	1	1	0	1	1
AT1G27770	0	1	1	0	0	1
AT1G27840	0	0	0	0	1	0
AT1G27850	1	0	1	0	0	1
AT1G27880	0	0	1	0	0	0
AT1G27900	1	0	1	0	0	0
AT1G27910	0	0	1	0	1	0
AT1G27920	0	0	1	0	1	0
AT1G27930	1	1	1	0	1	0
AT1G27950	1	1	0	0	0	1
AT1G27960	1	0	1	0	0	0
AT1G27970	1	0	0	1	0	0
AT1G27980	0	1	1	0	0	1
AT1G27990	0	1	0	0	0	0
AT1G28010	0	1	0	0	0	0
AT1G28050	0	0	1	0	1	0
AT1G28060	0	0	1	0	1	1
AT1G28070	0	1	1	0	0	0
AT1G28080	0	0	0	0	0	1
AT1G28090	0	1	1	0	0	0
AT1G28100	1	1	1	0	1	0
AT1G28120	1	0	1	0	0	0
AT1G28130	1	1	1	1	1	0
AT1G28135	0	0	0	1	0	0
AT1G28140	1	1	0	0	0	1
AT1G28150	1	0	1	0	1	1
AT1G28190	1	1	0	0	0	1
AT1G28200	1	1	1	1	1	0
AT1G28230	0	1	0	0	1	0
AT1G28240	0	0	0	0	1	0
AT1G28250	1	1	0	1	1	0
AT1G28260	0	1	0	0	0	0
AT1G28270	0	1	0	0	0	0
AT1G28280	1	1	1	0	0	1
AT1G28290	1	1	0	0	0	0
AT1G28300	0	0	0	0	0	1
AT1G28320	0	1	1	0	1	0
AT1G28327	0	0	0	0	0	1
AT1G28330	0	1	0	0	0	0
AT1G28340	1	0	1	1	0	1
AT1G28360	0	1	1	0	1	0
AT1G28370	1	1	1	0	1	1
AT1G28380	0	0	1	1	1	1
AT1G28390	1	0	0	0	0	0
AT1G28395	0	0	1	0	1	1
AT1G28400	1	0	1	0	1	0
AT1G28410	0	0	1	0	0	0
AT1G28440	1	0	0	1	1	1
AT1G28480	1	1	0	1	0	1
AT1G28490	1	0	1	0	0	0
AT1G28510	0	0	0	0	0	1
AT1G28530	1	1	0	0	0	0
AT1G28540	1	1	0	1	1	0
AT1G28560	0	0	1	0	1	1
AT1G28570	1	1	1	0	1	0
AT1G28580	0	1	1	0	1	0
AT1G28590	0	1	0	1	0	0
AT1G28600	0	1	1	0	1	0
AT1G28610	1	0	0	0	1	1
AT1G28630	0	0	0	0	0	1
AT1G28650	0	1	0	0	0	1
AT1G28680	0	0	1	0	1	0
AT1G28690	0	0	1	0	1	0
AT1G28710	0	1	1	0	0	0
AT1G28760	0	1	0	0	0	0
AT1G28960	1	1	0	0	0	1
AT1G29020	0	0	1	0	0	0
AT1G29040	0	0	1	0	1	0
AT1G29050	1	1	1	0	0	0
AT1G29060	1	1	0	0	0	0
AT1G29070	1	1	1	0	1	1
AT1G29090	0	1	0	0	0	0
AT1G29140	0	1	1	0	0	0
AT1G29150	0	0	0	0	0	1
AT1G29160	1	0	1	0	1	0
AT1G29180	0	0	1	1	0	0
AT1G29195	1	1	1	0	0	0
AT1G29220	1	0	0	0	0	0
AT1G29230	1	1	0	0	0	0
AT1G29240	0	0	0	0	1	0
AT1G29250	1	0	0	1	0	1
AT1G29260	0	1	1	0	1	0
AT1G29280	0	1	0	0	0	0
AT1G29310	1	1	0	0	0	1
AT1G29330	1	1	1	0	0	1
AT1G29340	0	0	1	1	1	1
AT1G29390	1	0	1	0	1	1
AT1G29395	1	1	1	0	1	1
AT1G29400	0	1	1	0	1	1
AT1G29430	0	0	0	0	1	1
AT1G29470	1	1	1	0	1	1
AT1G29480	0	0	1	0	0	0
AT1G29520	0	1	0	0	0	0
AT1G29530	0	1	0	1	1	1
AT1G29570	0	0	0	0	0	1
AT1G29600	0	0	1	0	1	1
AT1G29610	0	0	0	0	1	0
AT1G29630	0	1	0	0	0	0
AT1G29660	1	1	0	0	1	1
AT1G29670	1	1	1	0	0	1
AT1G29680	0	0	1	0	0	0
AT1G29690	1	1	1	1	1	1
AT1G29700	1	1	0	0	1	1
AT1G29710	0	0	1	0	0	0
AT1G29720	0	1	1	0	1	0
AT1G29750	0	1	1	0	1	1
AT1G29760	1	1	0	0	1	0
AT1G29770	0	0	1	0	0	1
AT1G29790	0	1	1	0	1	0
AT1G29850	1	1	0	0	1	1
AT1G29880	1	1	1	0	0	1
AT1G29900	1	1	1	0	0	1
AT1G29940	1	0	0	0	1	1
AT1G29950	0	1	1	0	1	0
AT1G29960	1	0	0	0	0	0
AT1G29970	1	1	0	0	0	1
AT1G29980	1	1	0	0	0	0
AT1G29990	1	0	1	1	0	1
AT1G30000	1	0	0	1	0	1
AT1G30010	1	1	0	0	0	0
AT1G30040	1	1	0	0	1	1
AT1G30070	0	0	0	0	0	1
AT1G30090	0	0	1	0	1	0
AT1G30100	0	0	1	0	0	0
AT1G30110	1	0	1	0	0	0
AT1G30120	0	0	1	0	0	1
AT1G30130	1	0	0	0	1	1
AT1G30135	1	1	0	0	0	0
AT1G30160	0	1	0	0	0	0
AT1G30200	0	0	1	0	1	0
AT1G30210	1	1	1	0	1	0
AT1G30220	0	1	0	0	0	0
AT1G30240	0	0	0	0	1	1
AT1G30250	0	1	1	0	0	0
AT1G30260	0	1	0	0	1	1
AT1G30270	1	1	1	0	0	1
AT1G30290	1	0	0	0	0	0
AT1G30300	0	0	1	0	0	0
AT1G30330	0	1	0	0	1	0
AT1G30350	0	0	1	0	0	0
AT1G30360	1	0	1	0	1	1
AT1G30370	1	1	1	0	0	1
AT1G30380	1	1	1	0	0	0
AT1G30400	0	1	0	1	0	0
AT1G30410	0	0	1	0	1	0
AT1G30440	1	0	1	0	1	1
AT1G30450	0	0	1	0	0	0
AT1G30460	1	0	0	1	0	1
AT1G30480	1	0	1	0	0	1
AT1G30490	0	1	0	0	0	0
AT1G30500	1	1	1	1	1	0
AT1G30510	0	0	1	1	1	0
AT1G30520	0	1	0	0	1	0
AT1G30530	1	1	0	0	1	0
AT1G30540	1	0	0	0	1	0
AT1G30550	0	0	1	0	1	0
AT1G30570	0	1	1	0	1	1
AT1G30580	1	0	1	0	0	1
AT1G30600	0	1	0	0	0	0
AT1G30610	1	1	1	0	0	0
AT1G30620	1	1	1	1	1	1
AT1G30630	0	0	1	1	1	1
AT1G30640	0	0	1	0	1	1
AT1G30650	0	0	0	0	0	1
AT1G30690	0	0	1	0	0	1
AT1G30700	1	1	1	0	0	0
AT1G30720	0	0	1	0	0	0
AT1G30750	0	0	0	1	0	0
AT1G30795	0	0	1	0	1	1
AT1G30800	0	0	0	0	0	1
AT1G30820	0	1	1	0	1	0
AT1G30840	1	0	1	0	1	0
AT1G30860	1	0	0	0	0	0
AT1G30880	0	1	0	1	0	0
AT1G30890	1	0	0	0	0	0
AT1G30900	0	1	1	1	0	1
AT1G30910	1	0	1	0	1	1
AT1G30950	1	0	0	0	0	0
AT1G30960	1	0	1	0	1	1
AT1G30970	0	1	0	0	1	0
AT1G31000	0	1	1	0	0	0
AT1G31010	1	0	1	0	0	1
AT1G31020	0	0	0	1	0	0
AT1G31050	0	0	0	0	0	1
AT1G31070	1	0	1	0	0	1
AT1G31080	1	0	0	0	1	0
AT1G31120	1	1	0	0	1	0
AT1G31130	1	1	1	1	0	1
AT1G31150	1	0	1	0	0	0
AT1G31160	0	1	1	0	0	0
AT1G31170	0	0	1	0	1	0
AT1G31180	1	1	0	0	0	0
AT1G31190	1	1	1	0	1	0
AT1G31200	0	0	1	1	1	0
AT1G31220	0	0	1	0	0	1
AT1G31230	0	1	1	0	1	1
AT1G31280	1	0	0	0	1	1
AT1G31300	1	0	0	0	1	1
AT1G31320	1	0	1	1	1	0
AT1G31330	1	1	1	0	0	0
AT1G31335	0	0	0	1	1	0
AT1G31340	1	0	0	0	0	1
AT1G31350	1	1	1	1	1	0
AT1G31360	0	0	1	0	0	0
AT1G31370	0	1	1	0	0	0
AT1G31400	1	0	0	0	0	1
AT1G31410	1	1	1	0	1	0
AT1G31420	1	1	1	0	1	1
AT1G31430	0	1	1	0	0	0
AT1G31440	1	0	0	0	1	0
AT1G31460	1	1	0	0	0	0
AT1G31480	1	1	1	0	1	0
AT1G31500	1	1	1	1	0	0
AT1G31510	0	0	0	0	0	1
AT1G31520	0	0	1	0	0	0
AT1G31530	0	0	0	0	1	1
AT1G31540	0	0	1	0	0	0
AT1G31580	0	0	0	0	1	0
AT1G31600	0	1	1	0	0	0
AT1G31630	1	0	0	0	0	1
AT1G31650	1	1	0	0	1	0
AT1G31660	1	1	0	0	1	1
AT1G31690	0	0	0	0	1	0
AT1G31710	1	0	0	1	0	1
AT1G31730	0	0	0	0	0	1
AT1G31750	0	0	1	0	1	1
AT1G31760	0	0	1	0	0	0
AT1G31770	1	0	1	0	1	1
AT1G31780	1	0	1	1	0	0
AT1G31790	1	1	0	0	0	0
AT1G31800	1	1	1	0	1	0
AT1G31810	0	0	0	0	0	1
AT1G31812	1	1	1	1	0	0
AT1G31814	1	0	1	0	1	0
AT1G31817	1	0	1	0	0	0
AT1G31820	1	1	0	0	1	0
AT1G31830	1	1	1	1	1	0
AT1G31850	0	1	1	0	1	1
AT1G31860	1	1	0	0	0	0
AT1G31870	1	0	0	0	1	1
AT1G31910	1	0	1	0	0	0
AT1G31920	0	0	1	0	1	1
AT1G31930	1	0	0	0	0	0
AT1G31940	1	1	1	1	0	0
AT1G31950	0	0	1	0	0	0
[truncated: 14,688 more rows]
