# Supplementary material for: Wigwams: identifying gene modules co-regulated across multiple biological conditions
Source: Bioinformatics. 2013 Dec 18;30(7):962–70. doi: 10.1093/bioinformatics/btt728 (PMC3967106; doi:10.1093/bioinformatics/btt728)
Supplement: Supplementary Data [file supp_btt728_Supp_Data_Set_4_GO_terms.xlsx]

## Sheet: bingo-paper.txt
Supplementary Data Set 4: GO terms significantly overrepresented in each of the final 78 modules identified by Wigwams. The number of genes annotated with a particular term in the module (x) and in the genome (n) along with the AGI numbers of those genes are given, together with the significance of the overrepresentation. The Benjamini-Hochberg correction was applied to the P-values. X and N repr…
Module ID	GO-ID	corr p-value	x	n	X	N	Description	Genes in test set
1	80008	0.0069264	3	115	18	27594	CUL4 RING ubiquitin ligase complex	AT1G10580|AT2G47990|AT4G05410
1	31461	0.0073262	3	148	18	27594	cullin-RING ubiquitin ligase complex	AT1G10580|AT2G47990|AT4G05410
1	7005	0.0077614	2	31	18	27594	mitochondrion organization	AT3G57090|AT4G05410
1	151	0.011223	3	221	18	27594	ubiquitin ligase complex	AT1G10580|AT2G47990|AT4G05410
1	48285	0.011223	2	48	18	27594	organelle fission	AT3G57090|AT4G05410
2	10200	0.00071016	3	104	10	27594	response to chitin	AT3G16720|AT1G27730|AT3G55980
2	9743	0.0017472	3	177	10	27594	response to carbohydrate stimulus	AT3G16720|AT1G27730|AT3G55980
2	16564	0.0069655	2	56	10	27594	transcription repressor activity	AT1G28370|AT1G27730
2	10033	0.0084076	4	1037	10	27594	response to organic substance	AT1G28370|AT3G16720|AT1G27730|AT3G55980
2	35264	0.0084076	1	1	10	27594	multicellular organism growth	AT1G27730
2	10117	0.021012	1	3	10	27594	photoprotection	AT1G27730
2	42221	0.037793	4	1710	10	27594	response to chemical stimulus	AT1G28370|AT3G16720|AT1G27730|AT3G55980
2	5310	0.04199	1	8	10	27594	dicarboxylic acid transmembrane transporter activity	AT4G24570
3	10200	5.2366e-08	8	104	64	27594	response to chitin	AT2G40140|AT5G59820|AT5G27420|AT4G17500|AT5G47230|AT1G27730|AT2G23320|AT5G62020
3	42221	2.0024e-07	20	1710	64	27594	response to chemical stimulus	AT2G40140|AT5G59820|AT3G52400|AT4G17500|AT5G27420|AT5G47230|AT2G44080|AT4G11280|AT5G63790|AT5G62020|AT5G42380|AT1G28370|AT2G30020|AT5G54490|AT1G27730|AT1G14540|AT1G73500|AT4G02380|AT2G23320|AT1G19020
3	9743	1.2086e-06	8	177	64	27594	response to carbohydrate stimulus	AT2G40140|AT5G59820|AT5G27420|AT4G17500|AT5G47230|AT1G27730|AT2G23320|AT5G62020
3	10033	1.2313e-06	15	1037	64	27594	response to organic substance	AT5G59820|AT2G40140|AT3G52400|AT4G17500|AT5G27420|AT5G47230|AT2G44080|AT4G11280|AT5G62020|AT1G28370|AT2G30020|AT5G54490|AT1G27730|AT1G73500|AT2G23320
3	50896	1.4887e-06	25	3207	64	27594	response to stimulus	AT5G59820|AT4G17500|AT3G52400|AT2G44080|AT1G32920|AT4G11280|AT3G21220|AT5G63790|AT5G62020|AT5G42380|AT1G27730|AT5G06320|AT1G73500|AT1G14540|AT4G02380|AT2G23320|AT5G57220|AT2G40140|AT5G27420|AT5G47230|AT2G01180|AT2G30020|AT1G28370|AT5G54490|AT1G19020
3	9611	4.6065e-05	6	133	64	27594	response to wounding	AT5G59820|AT2G30020|AT4G11280|AT1G32920|AT1G27730|AT1G73500
3	6950	4.6065e-05	17	1853	64	27594	response to stress	AT5G57220|AT2G40140|AT5G59820|AT3G52400|AT5G47230|AT1G32920|AT4G11280|AT2G01180|AT3G21220|AT5G63790|AT2G30020|AT5G06320|AT1G27730|AT1G14540|AT1G73500|AT4G02380|AT1G19020
3	70887	0.0010649	7	361	64	27594	cellular response to chemical stimulus	AT1G28370|AT2G30020|AT3G52400|AT5G47230|AT2G44080|AT1G73500|AT4G02380
3	9719	0.0010649	10	835	64	27594	response to endogenous stimulus	AT1G28370|AT2G30020|AT5G27420|AT3G52400|AT5G47230|AT5G54490|AT4G11280|AT2G44080|AT1G27730|AT1G73500
3	71495	0.0012513	6	254	64	27594	cellular response to endogenous stimulus	AT1G28370|AT2G30020|AT3G52400|AT5G47230|AT2G44080|AT1G73500
3	51716	0.0018559	9	729	64	27594	cellular response to stimulus	AT5G57220|AT1G28370|AT2G30020|AT5G27420|AT3G52400|AT5G47230|AT2G44080|AT1G73500|AT4G02380
3	9725	0.002515	9	767	64	27594	response to hormone stimulus	AT1G28370|AT2G30020|AT5G27420|AT5G47230|AT5G54490|AT4G11280|AT2G44080|AT1G27730|AT1G73500
3	23033	0.0032864	8	623	64	27594	signaling pathway	AT3G18690|AT1G28370|AT2G30020|AT3G52400|AT5G47230|AT2G44080|AT1G73500|AT5G47960
3	71310	0.0033812	6	323	64	27594	cellular response to organic substance	AT1G28370|AT2G30020|AT3G52400|AT5G47230|AT2G44080|AT1G73500
3	50832	0.0044347	4	117	64	27594	defense response to fungus	AT5G57220|AT2G40140|AT2G30020|AT3G52400
3	9873	0.0044347	3	46	64	27594	ethylene mediated signaling pathway	AT1G28370|AT5G47230|AT1G73500
3	9755	0.0044347	5	224	64	27594	hormone-mediated signaling pathway	AT1G28370|AT2G30020|AT5G47230|AT2G44080|AT1G73500
3	71369	0.0044347	3	47	64	27594	cellular response to ethylene stimulus	AT1G28370|AT5G47230|AT1G73500
3	32870	0.0044347	5	227	64	27594	cellular response to hormone stimulus	AT1G28370|AT2G30020|AT5G47230|AT2G44080|AT1G73500
3	9723	0.0047009	4	125	64	27594	response to ethylene stimulus	AT1G28370|AT5G47230|AT4G11280|AT1G73500
3	9409	0.0052929	5	241	64	27594	response to cold	AT2G40140|AT5G59820|AT5G47230|AT1G27730|AT4G02380
3	6979	0.0056586	5	247	64	27594	response to oxidative stress	AT5G59820|AT1G27730|AT1G14540|AT4G02380|AT1G19020
3	4708	0.0056846	2	11	64	27594	MAP kinase kinase activity	AT1G73500|AT3G21220
3	160	0.0084961	3	64	64	27594	two-component signal transduction system (phosphorelay)	AT1G28370|AT5G47230|AT1G73500
3	9620	0.0087306	4	156	64	27594	response to fungus	AT5G57220|AT2G40140|AT2G30020|AT3G52400
3	9692	0.019691	2	22	64	27594	ethylene metabolic process	AT4G11280|AT1G73500
3	9693	0.019691	2	22	64	27594	ethylene biosynthetic process	AT4G11280|AT1G73500
3	5509	0.019691	4	201	64	27594	calcium ion binding	AT3G25600|AT2G41110|AT5G42380|AT5G54490
3	43450	0.019691	2	23	64	27594	alkene biosynthetic process	AT4G11280|AT1G73500
3	43449	0.019691	2	23	64	27594	cellular alkene metabolic process	AT4G11280|AT1G73500
3	51707	0.020531	6	528	64	27594	response to other organism	AT5G57220|AT2G40140|AT2G30020|AT3G52400|AT5G06320|AT3G21220
3	9266	0.020959	5	359	64	27594	response to temperature stimulus	AT2G40140|AT5G59820|AT5G47230|AT1G27730|AT4G02380
3	9607	0.023713	6	550	64	27594	response to biotic stimulus	AT5G57220|AT2G40140|AT2G30020|AT3G52400|AT5G06320|AT3G21220
3	43067	0.025126	2	29	64	27594	regulation of programmed cell death	AT3G52400|AT4G11280
3	46872	0.025126	12	2020	64	27594	metal ion binding	AT5G57220|AT3G25600|AT5G59820|AT5G66070|AT2G41110|AT5G42380|AT5G27420|AT5G54490|AT3G46620|AT1G27730|AT1G14540|AT5G04340
3	35264	0.025126	1	1	64	27594	multicellular organism growth	AT1G27730
3	46132	0.025126	1	1	64	27594	pyrimidine ribonucleoside biosynthetic process	AT1G71100
3	46134	0.025126	1	1	64	27594	pyrimidine nucleoside biosynthetic process	AT1G71100
3	46109	0.025126	1	1	64	27594	uridine biosynthetic process	AT1G71100
3	9643	0.025126	1	1	64	27594	photosynthetic acclimation	AT5G59820
3	8631	0.025126	1	1	64	27594	induction of apoptosis by oxidative stress	AT4G11280
3	8629	0.025126	1	1	64	27594	induction of apoptosis by intracellular signals	AT4G11280
3	23052	0.025865	8	1023	64	27594	signaling	AT3G18690|AT1G28370|AT2G30020|AT3G52400|AT5G47230|AT2G44080|AT1G73500|AT5G47960
3	3700	0.028634	10	1547	64	27594	transcription factor activity	AT2G40140|AT5G59820|AT1G28370|AT4G17500|AT5G47230|AT1G27730|AT2G23320|AT5G62020|AT5G63790|AT5G04340
3	10941	0.028634	2	34	64	27594	regulation of cell death	AT3G52400|AT4G11280
3	4222	0.031807	2	37	64	27594	metalloendopeptidase activity	AT1G24140|AT1G70170
3	42435	0.031807	2	37	64	27594	indole derivative biosynthetic process	AT5G57220|AT1G73500
3	43167	0.031807	12	2147	64	27594	ion binding	AT5G57220|AT3G25600|AT5G59820|AT5G66070|AT2G41110|AT5G42380|AT5G27420|AT5G54490|AT3G46620|AT1G27730|AT1G14540|AT5G04340
3	43169	0.031807	12	2147	64	27594	cation binding	AT5G57220|AT3G25600|AT5G59820|AT5G66070|AT2G41110|AT5G42380|AT5G27420|AT5G54490|AT3G46620|AT1G27730|AT1G14540|AT5G04340
3	45088	0.031807	2	38	64	27594	regulation of innate immune response	AT3G18690|AT3G52400
3	6952	0.031807	6	637	64	27594	defense response	AT5G57220|AT2G40140|AT2G30020|AT3G52400|AT5G06320|AT3G21220
3	4712	0.032487	2	39	64	27594	protein serine/threonine/tyrosine kinase activity	AT1G73500|AT3G21220
3	3674	0.0327	63	24443	64	27594	molecular_function	AT2G32190|AT3G52400|AT4G17500|AT1G56060|AT2G32210|AT5G46295|AT5G18150|AT5G47960|AT3G02800|AT1G05575|AT3G46620|AT5G06320|AT1G27730|AT1G73500|AT4G02380|AT1G71100|AT5G57220|AT5G63130|AT5G27420|AT4G38940|AT2G01180|AT3G04640|AT3G18690|AT4G24570|AT1G50740|AT1G15430|AT1G19020|AT5G59820|AT2G25735|AT3G10930|AT5G66070|AT1G76600|AT2G31945|AT1G23710|AT1G35210|AT1G32920|AT2G44080|AT4G11280|AT3G21220|AT5G63790…
3	42430	0.0327	2	41	64	27594	indole and derivative metabolic process	AT5G57220|AT1G73500
3	2682	0.0327	2	41	64	27594	regulation of immune system process	AT3G18690|AT3G52400
3	42434	0.0327	2	41	64	27594	indole derivative metabolic process	AT5G57220|AT1G73500
3	50776	0.0327	2	41	64	27594	regulation of immune response	AT3G18690|AT3G52400
3	6555	0.035137	2	43	64	27594	methionine metabolic process	AT4G11280|AT1G73500
3	51245	0.035137	1	2	64	27594	negative regulation of cellular defense response	AT3G52400
3	46108	0.035137	1	2	64	27594	uridine metabolic process	AT1G71100
3	51704	0.040239	6	694	64	27594	multi-organism process	AT5G57220|AT2G40140|AT2G30020|AT3G52400|AT5G06320|AT3G21220
3	6790	0.047145	3	166	64	27594	sulfur metabolic process	AT5G57220|AT4G11280|AT1G73500
3	30528	0.047145	10	1756	64	27594	transcription regulator activity	AT2G40140|AT5G59820|AT1G28370|AT4G17500|AT5G47230|AT1G27730|AT2G23320|AT5G62020|AT5G63790|AT5G04340
3	10117	0.047145	1	3	64	27594	photoprotection	AT1G27730
3	9163	0.047145	1	3	64	27594	nucleoside biosynthetic process	AT1G71100
3	30295	0.047145	1	3	64	27594	protein kinase activator activity	AT1G73500
3	42455	0.047145	1	3	64	27594	ribonucleoside biosynthetic process	AT1G71100
4	31981	8.4153e-18	30	323	267	27594	nuclear lumen	AT1G72320|AT3G55620|AT3G11964|AT3G56990|AT4G32720|AT1G63780|AT1G72440|AT5G67630|AT3G16810|AT4G26600|AT2G37990|AT1G48920|AT2G29540|AT5G22330|AT5G64200|AT4G25340|AT1G56110|AT3G57150|AT5G54910|AT1G80750|AT3G18600|AT5G59180|AT3G58660|AT4G25630|AT3G51800|AT2G47990|AT5G16750|AT3G44750|AT2G45710|AT5G41010
4	70013	1.2787e-17	31	369	267	27594	intracellular organelle lumen	AT1G72320|AT3G55620|AT3G11964|AT3G56990|AT4G32720|AT1G63780|AT1G72440|AT5G02050|AT5G67630|AT3G16810|AT4G26600|AT2G37990|AT1G48920|AT2G29540|AT5G22330|AT5G64200|AT4G25340|AT1G56110|AT3G57150|AT5G54910|AT1G80750|AT3G18600|AT5G59180|AT3G58660|AT4G25630|AT3G51800|AT2G47990|AT5G16750|AT3G44750|AT2G45710|AT5G41010
4	43233	1.2787e-17	31	370	267	27594	organelle lumen	AT1G72320|AT3G55620|AT3G11964|AT3G56990|AT4G32720|AT1G63780|AT1G72440|AT5G02050|AT5G67630|AT3G16810|AT4G26600|AT2G37990|AT1G48920|AT2G29540|AT5G22330|AT5G64200|AT4G25340|AT1G56110|AT3G57150|AT5G54910|AT1G80750|AT3G18600|AT5G59180|AT3G58660|AT4G25630|AT3G51800|AT2G47990|AT5G16750|AT3G44750|AT2G45710|AT5G41010
4	31974	1.363e-17	31	376	267	27594	membrane-enclosed lumen	AT1G72320|AT3G55620|AT3G11964|AT3G56990|AT4G32720|AT1G63780|AT1G72440|AT5G02050|AT5G67630|AT3G16810|AT4G26600|AT2G37990|AT1G48920|AT2G29540|AT5G22330|AT5G64200|AT4G25340|AT1G56110|AT3G57150|AT5G54910|AT1G80750|AT3G18600|AT5G59180|AT3G58660|AT4G25630|AT3G51800|AT2G47990|AT5G16750|AT3G44750|AT2G45710|AT5G41010
4	5730	1.363e-17	25	215	267	27594	nucleolus	AT1G72320|AT3G55620|AT3G11964|AT3G56990|AT1G63780|AT1G72440|AT5G67630|AT3G16810|AT4G26600|AT2G37990|AT1G48920|AT5G22330|AT4G25340|AT1G56110|AT3G57150|AT5G54910|AT1G80750|AT3G18600|AT3G58660|AT4G25630|AT3G51800|AT2G47990|AT5G16750|AT3G44750|AT2G45710
4	44428	3.1179e-15	31	459	267	27594	nuclear part	AT1G72320|AT3G55620|AT3G11964|AT3G56990|AT4G32720|AT1G63780|AT1G72440|AT5G67630|AT3G16810|AT4G26600|AT2G37990|AT1G48920|AT2G29540|AT5G22330|AT5G64200|AT4G25340|AT1G56110|AT3G57150|AT5G54910|AT1G80750|AT3G18600|AT5G59180|AT3G58660|AT4G25630|AT3G51800|AT2G47990|AT5G16750|AT3G44750|AT4G05410|AT2G45710|AT5G41010
4	90304	8.1661e-13	38	866	267	27594	nucleic acid metabolic process	AT3G19840|AT3G11964|AT5G59980|AT3G02320|AT1G29940|AT1G63780|AT4G26600|AT5G02820|AT1G48920|AT2G29540|AT4G03430|AT5G46920|AT5G64200|AT3G61620|AT3G32920|AT3G57150|AT1G68990|AT4G25730|AT1G70980|AT1G75670|AT3G02760|AT5G59180|AT3G58660|AT3G57660|AT5G64420|AT4G04670|AT5G49530|AT4G25630|AT5G15810|AT3G13940|AT2G03820|AT2G47990|AT1G16280|AT4G37120|AT5G58130|AT1G06380|AT4G38890|AT5G41010
4	6139	3.0955e-12	42	1104	267	27594	nucleobase, nucleoside, nucleotide and nucleic acid metabolic process	AT2G26230|AT3G19840|AT2G47650|AT3G11964|AT5G59980|AT3G02320|AT1G29940|AT1G63780|AT4G26600|AT5G02820|AT1G48920|AT2G29540|AT4G03430|AT5G46920|AT5G64200|AT1G71170|AT3G61620|AT3G32920|AT3G57150|AT1G68990|AT4G25730|AT1G70980|AT1G75670|AT3G02760|AT5G59180|AT3G58660|AT5G35910|AT3G57660|AT5G64420|AT4G04670|AT5G49530|AT4G25630|AT5G15810|AT3G13940|AT2G03820|AT2G47990|AT1G16280|AT4G37120|AT5G58130|AT1G06380…
4	16070	5.712e-10	26	510	267	27594	RNA metabolic process	AT3G19840|AT5G59980|AT3G02320|AT3G11964|AT1G63780|AT4G26600|AT1G48920|AT2G29540|AT4G03430|AT5G46920|AT5G64200|AT3G57150|AT3G61620|AT4G25730|AT1G70980|AT3G02760|AT3G58660|AT4G04670|AT4G25630|AT5G15810|AT2G03820|AT1G16280|AT2G47990|AT4G37120|AT4G38890|AT1G06380
4	5622	6.998e-10	121	7208	267	27594	intracellular	AT2G26230|AT2G47650|AT3G56990|AT4G32720|AT5G06460|AT4G26600|AT5G27720|AT3G56070|AT4G36680|AT5G55200|AT5G40930|AT5G67340|AT1G55900|AT3G49240|AT5G64200|AT4G25340|AT1G04870|AT5G57870|AT1G80750|AT4G25730|AT5G09840|AT3G58660|AT3G57660|AT5G14050|AT1G48970|AT1G31870|AT5G49530|AT4G25630|AT1G16280|AT5G55610|AT5G58130|AT3G01160|AT5G62440|AT4G38630|AT2G45710|AT1G06380|AT3G27280|AT1G06720|AT1G29940|AT1G63780…
4	6396	1.2669e-09	21	337	267	27594	RNA processing	AT3G61620|AT3G19840|AT3G11964|AT5G59980|AT3G02320|AT4G25730|AT1G63780|AT4G26600|AT3G58660|AT1G48920|AT4G04670|AT4G25630|AT5G15810|AT2G47990|AT1G16280|AT4G03430|AT4G37120|AT1G06380|AT4G38890|AT5G46920|AT5G64200
4	10467	1.2669e-09	46	1578	267	27594	gene expression	AT3G55620|AT3G19840|AT3G11964|AT5G59980|AT1G64600|AT3G02320|AT1G29940|AT1G63780|AT4G26600|AT3G01800|AT5G47880|AT1G48920|AT2G29540|AT1G25260|AT4G03430|AT5G46920|AT5G44320|AT5G64200|AT3G61620|AT4G01320|AT1G68990|AT5G57870|AT1G80750|AT4G25730|AT1G70980|AT1G75670|AT2G44860|AT3G02760|AT5G59180|AT3G58660|AT3G57660|AT1G48970|AT5G64420|AT4G04670|AT5G49530|AT4G25630|AT5G15810|AT3G13940|AT2G47990|AT1G16280…
4	5634	2.235e-09	57	2308	267	27594	nucleus	AT5G20910|AT1G10270|AT3G55620|AT3G56990|AT4G32720|AT1G72440|AT5G67630|AT5G06460|AT3G16810|AT4G26600|AT5G27720|AT5G02820|AT4G03430|AT5G64200|AT4G25340|AT5G57870|AT5G61760|AT5G54910|AT1G80750|AT4G25730|AT3G58660|AT3G57660|AT1G31870|AT5G49530|AT4G25630|AT3G13940|AT2G47990|AT1G16280|AT5G16750|AT3G44750|AT5G58130|AT3G01160|AT4G05410|AT5G62440|AT4G38630|AT2G45710|AT5G41010|AT1G72320|AT1G06720|AT3G11964…
4	80008	5.6221e-09	13	115	267	27594	CUL4 RING ubiquitin ligase complex	AT3G49180|AT1G15440|AT5G15550|AT1G10580|AT3G56990|AT5G14050|AT3G10530|AT4G28450|AT4G04940|AT2G47990|AT4G05410|AT5G52820|AT2G34260
4	31461	1.0489e-08	14	148	267	27594	cullin-RING ubiquitin ligase complex	AT3G49180|AT1G15440|AT5G15550|AT1G10580|AT3G56990|AT5G14050|AT3G10530|AT5G20570|AT4G28450|AT4G04940|AT2G47990|AT4G05410|AT2G34260|AT5G52820
4	3899	1.0489e-08	10	58	267	27594	DNA-directed RNA polymerase activity	AT2G29540|AT5G49530|AT1G68990|AT3G13940|AT1G29940|AT1G75670|AT5G59180|AT5G15700|AT3G57660|AT5G41010
4	3676	1.1999e-08	76	3806	267	27594	nucleic acid binding	AT3G55620|AT2G21440|AT5G20160|AT3G02320|AT1G51380|AT4G32720|AT1G10590|AT3G16810|AT4G26600|AT5G02820|AT5G40880|AT5G46920|AT5G44320|AT5G64200|AT5G08180|AT5G38890|AT3G32920|AT3G61620|AT1G80270|AT1G68990|AT5G57870|AT5G54910|AT1G69250|AT2G40700|AT3G13230|AT3G58660|AT3G57660|AT1G48970|AT5G64420|AT5G06110|AT4G25630|AT3G13940|AT3G15080|AT4G34910|AT1G16280|AT2G24500|AT2G33730|AT1G20920|AT3G44750|AT5G58130…
4	34641	1.7788e-08	42	1484	267	27594	cellular nitrogen compound metabolic process	AT2G26230|AT3G19840|AT2G47650|AT3G11964|AT5G59980|AT3G02320|AT1G29940|AT1G63780|AT4G26600|AT5G02820|AT1G48920|AT2G29540|AT4G03430|AT5G46920|AT5G64200|AT1G71170|AT3G61620|AT3G32920|AT3G57150|AT1G68990|AT4G25730|AT1G70980|AT1G75670|AT3G02760|AT5G59180|AT3G58660|AT5G35910|AT3G57660|AT5G64420|AT4G04670|AT5G49530|AT4G25630|AT5G15810|AT3G13940|AT2G03820|AT2G47990|AT1G16280|AT4G37120|AT5G58130|AT1G06380…
4	34062	2.4368e-08	10	64	267	27594	RNA polymerase activity	AT2G29540|AT5G49530|AT1G68990|AT3G13940|AT1G29940|AT1G75670|AT5G59180|AT5G15700|AT3G57660|AT5G41010
4	166	2.7288e-08	51	2085	267	27594	nucleotide binding	AT2G21440|AT3G09440|AT1G51380|AT5G67630|AT5G02820|AT5G55200|AT3G49240|AT5G64200|AT3G32920|AT5G54910|AT1G69250|AT2G40700|AT5G14050|AT1G48970|AT4G34910|AT1G16280|AT2G47990|AT2G33730|AT5G16750|AT4G16630|AT4G05410|AT2G40360|AT3G21540|AT1G15440|AT5G15550|AT1G48920|AT4G28450|AT1G75200|AT5G52820|AT2G34260|AT5G11240|AT5G16930|AT5G61030|AT1G30960|AT3G49180|AT1G49540|AT1G10580|AT5G22840|AT5G03290|AT1G70980…
4	44424	3.5664e-08	112	6908	267	27594	intracellular part	AT2G26230|AT2G47650|AT3G56990|AT4G32720|AT5G06460|AT4G26600|AT5G27720|AT3G56070|AT4G36680|AT5G55200|AT5G40930|AT5G67340|AT1G55900|AT3G49240|AT5G64200|AT4G25340|AT1G04870|AT5G57870|AT1G80750|AT4G25730|AT5G09840|AT3G58660|AT3G57660|AT5G14050|AT1G48970|AT1G31870|AT5G49530|AT4G25630|AT1G16280|AT5G55610|AT5G58130|AT3G01160|AT5G62440|AT4G38630|AT2G45710|AT1G06380|AT3G27280|AT1G06720|AT1G29940|AT1G63780…
4	6807	5.1417e-08	42	1548	267	27594	nitrogen compound metabolic process	AT2G26230|AT3G19840|AT2G47650|AT3G11964|AT5G59980|AT3G02320|AT1G29940|AT1G63780|AT4G26600|AT5G02820|AT1G48920|AT2G29540|AT4G03430|AT5G46920|AT5G64200|AT1G71170|AT3G61620|AT3G32920|AT3G57150|AT1G68990|AT4G25730|AT1G70980|AT1G75670|AT3G02760|AT5G59180|AT3G58660|AT5G35910|AT3G57660|AT5G64420|AT4G04670|AT5G49530|AT4G25630|AT5G15810|AT3G13940|AT2G03820|AT2G47990|AT1G16280|AT4G37120|AT5G58130|AT1G06380…
4	70035	1.0012e-07	11	98	267	27594	purine NTP-dependent helicase activity	AT5G08620|AT5G54910|AT3G22310|AT4G34910|AT1G51380|AT2G40700|AT1G16280|AT2G33730|AT3G18600|AT4G16630|AT3G16840
4	8026	1.0012e-07	11	98	267	27594	ATP-dependent helicase activity	AT5G08620|AT5G54910|AT3G22310|AT4G34910|AT1G51380|AT2G40700|AT1G16280|AT2G33730|AT3G18600|AT4G16630|AT3G16840
4	151	1.531e-07	15	221	267	27594	ubiquitin ligase complex	AT3G49180|AT1G15440|AT5G15550|AT1G10580|AT3G56990|AT5G14050|AT3G10530|AT5G20570|AT4G28450|AT4G04940|AT2G47990|AT5G67340|AT4G05410|AT2G34260|AT5G52820
4	43228	1.6744e-07	28	803	267	27594	non-membrane-bounded organelle	AT1G72320|AT3G55620|AT3G09440|AT3G11964|AT3G56990|AT1G63780|AT1G72440|AT5G67630|AT3G16810|AT4G26600|AT3G02230|AT2G37990|AT1G48920|AT1G25260|AT5G22330|AT4G25340|AT1G56110|AT3G57150|AT5G54910|AT1G80750|AT3G18600|AT3G58660|AT4G25630|AT3G51800|AT2G47990|AT5G16750|AT3G44750|AT2G45710
4	43232	1.6744e-07	28	803	267	27594	intracellular non-membrane-bounded organelle	AT1G72320|AT3G55620|AT3G09440|AT3G11964|AT3G56990|AT1G63780|AT1G72440|AT5G67630|AT3G16810|AT4G26600|AT3G02230|AT2G37990|AT1G48920|AT1G25260|AT5G22330|AT4G25340|AT1G56110|AT3G57150|AT5G54910|AT1G80750|AT3G18600|AT3G58660|AT4G25630|AT3G51800|AT2G47990|AT5G16750|AT3G44750|AT2G45710
4	34660	2.6688e-07	14	198	267	27594	ncRNA metabolic process	AT5G59980|AT3G02320|AT4G25730|AT1G63780|AT1G70980|AT4G26600|AT3G02760|AT1G48920|AT4G04670|AT4G25630|AT5G15810|AT1G16280|AT2G47990|AT4G38890
4	34470	2.9859e-07	12	138	267	27594	ncRNA processing	AT4G04670|AT4G25630|AT5G15810|AT3G02320|AT5G59980|AT4G25730|AT2G47990|AT1G63780|AT1G16280|AT4G38890|AT4G26600|AT1G48920
4	3723	5.016e-07	31	1017	267	27594	RNA binding	AT2G40780|AT1G72320|AT3G11964|AT5G20160|AT3G02320|AT4G32720|AT2G25355|AT3G16810|AT4G26600|AT1G03360|AT5G15750|AT3G22310|AT5G46920|AT5G64200|AT5G08180|AT1G30960|AT5G38890|AT3G61620|AT5G61030|AT5G08620|AT5G57870|AT3G13230|AT1G75670|AT5G59180|AT3G58660|AT4G15770|AT4G25630|AT5G15810|AT4G37120|AT5G58130|AT1G06380
4	5488	5.3895e-07	136	9513	267	27594	binding	AT2G21440|AT5G20160|AT1G64600|AT3G02320|AT4G32050|AT4G32720|AT4G26600|AT4G37210|AT3G56070|AT5G40880|AT5G55200|AT5G67340|AT5G46920|AT3G49240|AT5G64200|AT4G25340|AT3G61620|AT3G32920|AT1G68990|AT5G57870|AT2G40700|AT3G13230|AT3G58660|AT3G57660|AT5G14050|AT1G48970|AT5G64420|AT4G25630|AT1G16280|AT2G33730|AT1G20920|AT4G16630|AT5G58130|AT4G38630|AT1G06380|AT1G13160|AT3G21540|AT5G25540|AT2G40780|AT3G19840…
4	16779	9.2774e-07	12	154	267	27594	nucleotidyltransferase activity	AT5G64420|AT2G29540|AT5G49530|AT1G68990|AT3G13940|AT1G29940|AT1G75670|AT5G46920|AT5G59180|AT5G15700|AT3G57660|AT5G41010
4	4386	1.3751e-06	12	160	267	27594	helicase activity	AT5G08620|AT5G54910|AT3G22310|AT4G34910|AT1G51380|AT2G40700|AT1G16280|AT2G33730|AT5G67630|AT3G18600|AT4G16630|AT3G16840
4	6350	7.7737e-06	10	123	267	27594	transcription	AT5G64420|AT2G29540|AT5G49530|AT1G68990|AT3G13940|AT1G29940|AT1G75670|AT5G59180|AT3G57660|AT5G41010
4	42254	7.7737e-06	10	123	267	27594	ribosome biogenesis	AT4G25630|AT4G15770|AT1G06720|AT4G25730|AT2G47990|AT1G63780|AT1G16280|AT4G26600|AT2G37990|AT1G48920
4	43231	7.7737e-06	91	5766	267	27594	intracellular membrane-bounded organelle	AT5G20910|AT2G26230|AT3G55620|AT1G10270|AT4G14420|AT2G47650|AT3G09440|AT5G09420|AT3G56990|AT4G32720|AT1G72440|AT5G67630|AT3G16810|AT5G06460|AT4G26600|AT5G27720|AT4G36680|AT5G02820|AT5G40930|AT5G55200|AT4G03430|AT1G55900|AT5G64200|AT3G49240|AT4G25340|AT1G80270|AT1G06530|AT5G57870|AT5G61760|AT5G54910|AT1G80750|AT4G25730|AT5G09840|AT3G58660|AT3G57660|AT1G31870|AT5G49530|AT4G25630|AT4G36580|AT3G13940…
4	43227	7.7737e-06	91	5767	267	27594	membrane-bounded organelle	AT5G20910|AT2G26230|AT3G55620|AT1G10270|AT4G14420|AT2G47650|AT3G09440|AT5G09420|AT3G56990|AT4G32720|AT1G72440|AT5G67630|AT3G16810|AT5G06460|AT4G26600|AT5G27720|AT4G36680|AT5G02820|AT5G40930|AT5G55200|AT4G03430|AT1G55900|AT5G64200|AT3G49240|AT4G25340|AT1G80270|AT1G06530|AT5G57870|AT5G61760|AT5G54910|AT1G80750|AT4G25730|AT5G09840|AT3G58660|AT3G57660|AT1G31870|AT5G49530|AT4G25630|AT4G36580|AT3G13940…
4	22613	1.2248e-05	10	130	267	27594	ribonucleoprotein complex biogenesis	AT4G25630|AT4G15770|AT1G06720|AT4G25730|AT2G47990|AT1G63780|AT1G16280|AT4G26600|AT2G37990|AT1G48920
4	43229	4.3661e-05	92	6090	267	27594	intracellular organelle	AT5G20910|AT2G26230|AT3G55620|AT1G10270|AT4G14420|AT2G47650|AT3G09440|AT5G09420|AT3G56990|AT4G32720|AT1G72440|AT5G67630|AT3G16810|AT5G06460|AT4G26600|AT5G27720|AT4G36680|AT5G02820|AT5G40930|AT5G55200|AT4G03430|AT1G55900|AT5G64200|AT3G49240|AT4G25340|AT1G80270|AT1G06530|AT5G57870|AT5G61760|AT5G54910|AT1G80750|AT4G25730|AT5G09840|AT3G58660|AT3G57660|AT1G31870|AT5G49530|AT4G25630|AT4G36580|AT3G13940…
4	43226	4.3661e-05	92	6091	267	27594	organelle	AT5G20910|AT2G26230|AT3G55620|AT1G10270|AT4G14420|AT2G47650|AT3G09440|AT5G09420|AT3G56990|AT4G32720|AT1G72440|AT5G67630|AT3G16810|AT5G06460|AT4G26600|AT5G27720|AT4G36680|AT5G02820|AT5G40930|AT5G55200|AT4G03430|AT1G55900|AT5G64200|AT3G49240|AT4G25340|AT1G80270|AT1G06530|AT5G57870|AT5G61760|AT5G54910|AT1G80750|AT4G25730|AT5G09840|AT3G58660|AT3G57660|AT1G31870|AT5G49530|AT4G25630|AT4G36580|AT3G13940…
4	44085	4.7338e-05	17	454	267	27594	cellular component biogenesis	AT1G06720|AT4G25730|AT1G63780|AT4G26600|AT3G02230|AT2G37990|AT1G48920|AT3G51790|AT4G29040|AT4G15770|AT4G25630|AT2G47990|AT1G16280|AT5G62440|AT4G38630|AT3G08950|AT4G25340
4	8168	5.2755e-05	11	191	267	27594	methyltransferase activity	AT3G26410|AT5G15810|AT4G29510|AT3G02320|AT1G64600|AT4G25730|AT5G57280|AT4G31790|AT4G26600|AT3G12270|AT1G04870
4	44446	5.2755e-05	41	1970	267	27594	intracellular organelle part	AT3G55620|AT1G72320|AT5G48970|AT3G11964|AT3G56990|AT4G32720|AT1G63780|AT1G72440|AT5G67630|AT5G02050|AT3G16810|AT3G02230|AT4G26600|AT3G12340|AT2G37990|AT1G48920|AT2G29540|AT5G22330|AT5G40930|AT1G55900|AT3G53940|AT5G64200|AT4G25340|AT1G56110|AT3G57150|AT1G80270|AT5G54910|AT1G80750|AT3G18600|AT5G59180|AT3G58660|AT4G25630|AT3G51800|AT2G47990|AT5G16750|AT3G44750|AT4G05410|AT2G45710|AT1G06380|AT1G26340…
4	44422	5.2863e-05	41	1972	267	27594	organelle part	AT3G55620|AT1G72320|AT5G48970|AT3G11964|AT3G56990|AT4G32720|AT1G63780|AT1G72440|AT5G67630|AT5G02050|AT3G16810|AT3G02230|AT4G26600|AT3G12340|AT2G37990|AT1G48920|AT2G29540|AT5G22330|AT5G40930|AT1G55900|AT3G53940|AT5G64200|AT4G25340|AT1G56110|AT3G57150|AT1G80270|AT5G54910|AT1G80750|AT3G18600|AT5G59180|AT3G58660|AT4G25630|AT3G51800|AT2G47990|AT5G16750|AT3G44750|AT4G05410|AT2G45710|AT1G06380|AT1G26340…
4	16741	5.509e-05	11	193	267	27594	transferase activity, transferring one-carbon groups	AT3G26410|AT5G15810|AT4G29510|AT3G02320|AT1G64600|AT4G25730|AT5G57280|AT4G31790|AT4G26600|AT3G12270|AT1G04870
4	16887	7.5433e-05	14	328	267	27594	ATPase activity	AT3G32920|AT5G08620|AT5G54910|AT1G51380|AT2G40700|AT3G18600|AT3G03060|AT3G16840|AT4G29040|AT4G34910|AT3G22310|AT1G16280|AT2G33730|AT4G16630
4	44260	0.00010869	62	3667	267	27594	cellular macromolecule metabolic process	AT3G55620|AT5G59980|AT1G64600|AT3G02320|AT5G06460|AT4G26600|AT3G01800|AT3G56070|AT5G02820|AT5G55200|AT4G03430|AT5G67340|AT5G46920|AT5G44320|AT5G64200|AT1G04870|AT3G32920|AT3G61620|AT1G68990|AT5G57870|AT1G80750|AT4G25730|AT3G58660|AT3G57660|AT5G20570|AT1G48970|AT5G64420|AT5G49530|AT4G25630|AT3G13940|AT2G47990|AT1G16280|AT5G58130|AT4G38630|AT2G45710|AT1G06380|AT5G41010|AT3G19840|AT1G24510|AT3G11964…
4	42623	0.00026227	12	273	267	27594	ATPase activity, coupled	AT3G32920|AT5G08620|AT5G54910|AT3G22310|AT4G34910|AT1G51380|AT2G40700|AT1G16280|AT2G33730|AT3G18600|AT4G16630|AT3G16840
4	32991	0.00031337	33	1552	267	27594	macromolecular complex	AT3G27280|AT3G09440|AT1G15440|AT5G15550|AT3G56990|AT1G63780|AT3G02230|AT5G27720|AT3G62840|AT4G28450|AT2G29540|AT4G29040|AT3G22310|AT1G25260|AT5G40930|AT5G67340|AT2G34260|AT5G52820|AT3G49180|AT1G10580|AT5G59180|AT5G14050|AT5G20570|AT3G10530|AT1G48970|AT2G47990|AT4G04940|AT4G05410|AT4G38630|AT2G45710|AT3G07300|AT3G21540|AT5G41010
4	43234	0.00034434	26	1084	267	27594	protein complex	AT3G27280|AT1G15440|AT5G15550|AT3G56990|AT4G28450|AT2G29540|AT4G29040|AT3G22310|AT5G40930|AT5G67340|AT2G34260|AT5G52820|AT3G49180|AT1G10580|AT5G59180|AT5G14050|AT3G10530|AT1G48970|AT5G20570|AT4G04940|AT2G47990|AT4G05410|AT4G38630|AT3G07300|AT3G21540|AT5G41010
4	6364	0.00056151	7	94	267	27594	rRNA processing	AT4G25630|AT4G25730|AT2G47990|AT1G63780|AT1G16280|AT4G26600|AT1G48920
4	16072	0.00056151	7	94	267	27594	rRNA metabolic process	AT4G25630|AT4G25730|AT2G47990|AT1G63780|AT1G16280|AT4G26600|AT1G48920
4	8033	0.00061206	5	40	267	27594	tRNA processing	AT4G04670|AT5G15810|AT3G02320|AT5G59980|AT4G38890
4	6399	0.00070722	7	98	267	27594	tRNA metabolic process	AT4G04670|AT5G15810|AT3G02320|AT5G59980|AT1G70980|AT4G38890|AT3G02760
4	43170	0.00071127	64	4086	267	27594	macromolecule metabolic process	AT3G55620|AT5G59980|AT1G64600|AT3G02320|AT5G06460|AT4G26600|AT3G01800|AT3G56070|AT5G02820|AT5G55200|AT4G03430|AT5G67340|AT5G46920|AT5G44320|AT5G64200|AT1G04870|AT3G32920|AT3G61620|AT1G68990|AT5G57870|AT1G80750|AT4G25730|AT3G58660|AT3G57660|AT5G20570|AT1G48970|AT5G64420|AT5G49530|AT4G25630|AT3G13940|AT2G47990|AT1G16280|AT5G58130|AT4G38630|AT2G45710|AT1G06380|AT5G41010|AT3G19840|AT1G24510|AT3G11964…
4	4527	0.001151	5	46	267	27594	exonuclease activity	AT3G61620|AT3G15080|AT5G35910|AT1G03360|AT5G25800
4	8170	0.0023495	4	29	267	27594	N-methyltransferase activity	AT5G15810|AT4G29510|AT3G02320|AT1G04870
4	3755	0.0028624	5	56	267	27594	peptidyl-prolyl cis-trans isomerase activity	AT3G63400|AT1G01940|AT3G12340|AT3G56070|AT4G25340
4	7005	0.0029618	4	31	267	27594	mitochondrion organization	AT5G40930|AT5G09420|AT4G05410|AT3G57090
4	16859	0.0030093	5	57	267	27594	cis-trans isomerase activity	AT3G63400|AT1G01940|AT3G12340|AT3G56070|AT4G25340
4	8757	0.0031947	6	90	267	27594	S-adenosylmethionine-dependent methyltransferase activity	AT5G15810|AT4G29510|AT3G02320|AT4G31790|AT4G26600|AT1G04870
4	43248	0.0034582	2	3	267	27594	proteasome assembly	AT4G29040|AT4G38630
4	4809	0.0034582	2	3	267	27594	tRNA (guanine-N2-)-methyltransferase activity	AT5G15810|AT3G02320
4	51788	0.0034582	2	3	267	27594	response to misfolded protein	AT4G29040|AT4G38630
4	6413	0.0044484	5	63	267	27594	translational initiation	AT3G55620|AT5G57870|AT5G44320|AT3G07300|AT1G48970
4	5739	0.0049925	19	817	267	27594	mitochondrion	AT5G61030|AT5G48970|AT1G06530|AT3G27280|AT5G09420|AT5G02050|AT5G03290|AT5G09840|AT3G55410|AT5G15700|AT1G03360|AT4G36680|AT5G55200|AT5G40930|AT5G05520|AT1G55900|AT3G53940|AT3G57090|AT3G49240
4	5834	0.0049925	5	65	267	27594	heterotrimeric G-protein complex	AT3G49180|AT4G28450|AT5G15550|AT2G34260|AT3G21540
4	19897	0.0056619	5	67	267	27594	extrinsic to plasma membrane	AT3G49180|AT4G28450|AT5G15550|AT2G34260|AT3G21540
4	16423	0.0063741	2	4	267	27594	tRNA (guanine) methyltransferase activity	AT5G15810|AT3G02320
4	17111	0.0075142	16	651	267	27594	nucleoside-triphosphatase activity	AT3G32920|AT5G16930|AT5G08620|AT5G54910|AT1G51380|AT2G40700|AT5G67630|AT3G18600|AT3G03060|AT3G16840|AT4G29040|AT3G22310|AT4G34910|AT1G16280|AT2G33730|AT4G16630
4	8380	0.0098423	5	77	267	27594	RNA splicing	AT3G19840|AT4G03430|AT4G37120|AT5G46920|AT5G64200
4	16273	0.0098423	2	5	267	27594	arginine N-methyltransferase activity	AT4G29510|AT1G04870
4	16274	0.0098423	2	5	267	27594	protein-arginine N-methyltransferase activity	AT4G29510|AT1G04870
4	8175	0.0098423	2	5	267	27594	tRNA methyltransferase activity	AT5G15810|AT3G02320
4	16462	0.010911	16	679	267	27594	pyrophosphatase activity	AT3G32920|AT5G16930|AT5G08620|AT5G54910|AT1G51380|AT2G40700|AT5G67630|AT3G18600|AT3G03060|AT3G16840|AT4G29040|AT3G22310|AT4G34910|AT1G16280|AT2G33730|AT4G16630
4	16818	0.011101	16	681	267	27594	hydrolase activity, acting on acid anhydrides, in phosphorus-containing anhydrides	AT3G32920|AT5G16930|AT5G08620|AT5G54910|AT1G51380|AT2G40700|AT5G67630|AT3G18600|AT3G03060|AT3G16840|AT4G29040|AT3G22310|AT4G34910|AT1G16280|AT2G33730|AT4G16630
4	34621	0.011225	7	163	267	27594	cellular macromolecular complex subunit organization	AT3G51790|AT4G29040|AT4G15770|AT3G08950|AT4G38630|AT4G25340|AT5G47880
4	16817	0.012021	16	688	267	27594	hydrolase activity, acting on acid anhydrides	AT3G32920|AT5G16930|AT5G08620|AT5G54910|AT1G51380|AT2G40700|AT5G67630|AT3G18600|AT3G03060|AT3G16840|AT4G29040|AT3G22310|AT4G34910|AT1G16280|AT2G33730|AT4G16630
4	19898	0.012765	5	83	267	27594	extrinsic to membrane	AT3G49180|AT4G28450|AT5G15550|AT2G34260|AT3G21540
4	3743	0.012765	5	83	267	27594	translation initiation factor activity	AT3G55620|AT5G57870|AT5G44320|AT3G07300|AT1G48970
4	8135	0.013139	6	124	267	27594	translation factor activity, nucleic acid binding	AT3G55620|AT5G57870|AT5G44320|AT3G07300|AT5G47880|AT1G48970
4	5654	0.013525	6	125	267	27594	nucleoplasm	AT2G29540|AT4G32720|AT1G63780|AT5G59180|AT5G64200|AT5G41010
4	8144	0.014959	3	24	267	27594	drug binding	AT3G12340|AT3G56070|AT4G25340
4	428	0.020423	3	27	267	27594	DNA-directed RNA polymerase complex	AT2G29540|AT5G59180|AT5G41010
4	55029	0.020423	3	27	267	27594	nuclear DNA-directed RNA polymerase complex	AT2G29540|AT5G59180|AT5G41010
4	30880	0.020423	3	27	267	27594	RNA polymerase complex	AT2G29540|AT5G59180|AT5G41010
4	5851	0.022995	2	8	267	27594	eukaryotic translation initiation factor 2B complex	AT3G07300|AT1G48970
4	6730	0.023093	5	97	267	27594	one-carbon metabolic process	AT3G26410|AT4G25630|AT4G25730|AT5G58130|AT1G04870
4	34645	0.0239	26	1486	267	27594	cellular macromolecule biosynthetic process	AT3G55620|AT1G64600|AT1G29940|AT3G01800|AT5G47880|AT2G29540|AT1G25260|AT5G46920|AT5G44320|AT1G68990|AT5G57870|AT1G80750|AT1G70980|AT1G75670|AT2G44860|AT3G02760|AT5G59180|AT3G58660|AT3G57660|AT1G48970|AT5G64420|AT5G49530|AT3G13940|AT2G45710|AT3G07300|AT5G41010
4	4518	0.025157	6	144	267	27594	nuclease activity	AT3G61620|AT3G15080|AT5G59980|AT5G35910|AT1G03360|AT5G25800
4	9059	0.025339	26	1495	267	27594	macromolecule biosynthetic process	AT3G55620|AT1G64600|AT1G29940|AT3G01800|AT5G47880|AT2G29540|AT1G25260|AT5G46920|AT5G44320|AT1G68990|AT5G57870|AT1G80750|AT1G70980|AT1G75670|AT2G44860|AT3G02760|AT5G59180|AT3G58660|AT3G57660|AT1G48970|AT5G64420|AT5G49530|AT3G13940|AT2G45710|AT3G07300|AT5G41010
4	8540	0.02778	2	9	267	27594	proteasome regulatory particle, base subcomplex	AT4G29040|AT4G38630
4	16853	0.027953	7	198	267	27594	isomerase activity	AT3G57150|AT3G63400|AT1G01940|AT3G12340|AT3G56070|AT4G25340|AT5G02820
4	34622	0.02851	6	149	267	27594	cellular macromolecular complex assembly	AT3G51790|AT4G29040|AT4G15770|AT3G08950|AT4G38630|AT4G25340
4	17076	0.030632	27	1601	267	27594	purine nucleotide binding	AT3G09440|AT1G51380|AT5G67630|AT5G02820|AT5G55200|AT3G49240|AT1G30960|AT3G32920|AT5G16930|AT5G61030|AT5G54910|AT2G40700|AT5G22840|AT1G70980|AT5G03290|AT3G18600|AT3G02760|AT3G03960|AT3G16840|AT1G48970|AT4G34910|AT1G16280|AT2G33730|AT4G16630|AT4G38890|AT1G52980|AT3G07300
4	32555	0.030632	26	1524	267	27594	purine ribonucleotide binding	AT3G09440|AT1G51380|AT5G67630|AT5G02820|AT5G55200|AT3G49240|AT5G16930|AT3G32920|AT5G61030|AT1G30960|AT5G54910|AT2G40700|AT5G22840|AT1G70980|AT5G03290|AT3G18600|AT3G02760|AT3G03960|AT3G16840|AT1G48970|AT4G34910|AT1G16280|AT2G33730|AT4G16630|AT1G52980|AT3G07300
4	32553	0.030632	26	1524	267	27594	ribonucleotide binding	AT3G09440|AT1G51380|AT5G67630|AT5G02820|AT5G55200|AT3G49240|AT5G16930|AT3G32920|AT5G61030|AT1G30960|AT5G54910|AT2G40700|AT5G22840|AT1G70980|AT5G03290|AT3G18600|AT3G02760|AT3G03960|AT3G16840|AT1G48970|AT4G34910|AT1G16280|AT2G33730|AT4G16630|AT1G52980|AT3G07300
4	1882	0.038003	24	1393	267	27594	nucleoside binding	AT5G61030|AT3G32920|AT5G16930|AT3G09440|AT5G54910|AT1G29940|AT1G51380|AT2G40700|AT5G22840|AT5G67630|AT3G18600|AT5G03290|AT1G70980|AT3G02760|AT3G03960|AT3G16840|AT5G02820|AT4G34910|AT5G55200|AT1G16280|AT2G33730|AT4G16630|AT4G38890|AT3G49240
4	1510	0.03855	2	11	267	27594	RNA methylation	AT4G25630|AT4G25730
4	51789	0.03855	2	11	267	27594	response to protein stimulus	AT4G29040|AT4G38630
4	43933	0.041294	7	216	267	27594	macromolecular complex subunit organization	AT3G51790|AT4G29040|AT4G15770|AT3G08950|AT4G38630|AT4G25340|AT5G47880
4	44451	0.04278	5	116	267	27594	nucleoplasm part	AT2G29540|AT1G63780|AT5G59180|AT5G64200|AT5G41010
5	44436	8.6157e-45	30	266	53	27594	thylakoid part	AT3G47470|AT2G30570|AT2G46820|AT1G30380|AT1G51400|AT1G44575|AT1G15820|AT3G08940|AT1G42970|AT4G05180|AT1G32060|AT5G52440|AT1G54780|AT1G31330|AT1G08380|AT4G32260|AT4G02770|AT1G06680|AT1G61520|AT3G54890|AT1G55670|AT1G20340|AT2G06520|AT4G10340|AT1G67090|AT5G64040|AT4G21280|AT3G61470|AT4G28750|AT3G56940
5	34357	8.6157e-45	29	227	53	27594	photosynthetic membrane	AT3G47470|AT2G30570|AT2G46820|AT1G30380|AT1G51400|AT1G44575|AT1G15820|AT3G08940|AT1G42970|AT4G05180|AT1G32060|AT5G52440|AT1G54780|AT1G31330|AT1G08380|AT4G32260|AT4G02770|AT1G06680|AT1G61520|AT3G54890|AT1G55670|AT2G06520|AT4G10340|AT1G67090|AT5G64040|AT4G21280|AT3G61470|AT4G28750|AT3G56940
5	55035	7.8399e-44	28	211	53	27594	plastid thylakoid membrane	AT3G47470|AT2G30570|AT2G46820|AT1G30380|AT1G51400|AT1G44575|AT1G15820|AT3G08940|AT1G42970|AT4G05180|AT1G32060|AT5G52440|AT1G54780|AT1G31330|AT4G32260|AT4G02770|AT1G06680|AT1G61520|AT3G54890|AT1G55670|AT4G10340|AT2G06520|AT1G67090|AT5G64040|AT4G21280|AT3G61470|AT4G28750|AT3G56940
5	9535	7.8399e-44	28	211	53	27594	chloroplast thylakoid membrane	AT3G47470|AT2G30570|AT2G46820|AT1G30380|AT1G51400|AT1G44575|AT1G15820|AT3G08940|AT1G42970|AT4G05180|AT1G32060|AT5G52440|AT1G54780|AT1G31330|AT4G32260|AT4G02770|AT1G06680|AT1G61520|AT3G54890|AT1G55670|AT4G10340|AT2G06520|AT1G67090|AT5G64040|AT4G21280|AT3G61470|AT4G28750|AT3G56940
5	9534	8.9827e-44	29	254	53	27594	chloroplast thylakoid	AT3G47470|AT2G30570|AT2G46820|AT1G30380|AT1G51400|AT1G44575|AT1G15820|AT3G08940|AT1G42970|AT4G05180|AT1G32060|AT5G52440|AT1G54780|AT1G31330|AT4G32260|AT4G02770|AT1G06680|AT1G61520|AT3G54890|AT1G55670|AT1G20340|AT2G06520|AT4G10340|AT1G67090|AT5G64040|AT4G21280|AT3G61470|AT4G28750|AT3G56940
5	31976	8.9827e-44	29	254	53	27594	plastid thylakoid	AT3G47470|AT2G30570|AT2G46820|AT1G30380|AT1G51400|AT1G44575|AT1G15820|AT3G08940|AT1G42970|AT4G05180|AT1G32060|AT5G52440|AT1G54780|AT1G31330|AT4G32260|AT4G02770|AT1G06680|AT1G61520|AT3G54890|AT1G55670|AT1G20340|AT2G06520|AT4G10340|AT1G67090|AT5G64040|AT4G21280|AT3G61470|AT4G28750|AT3G56940
5	31984	9.7807e-44	29	256	53	27594	organelle subcompartment	AT3G47470|AT2G30570|AT2G46820|AT1G30380|AT1G51400|AT1G44575|AT1G15820|AT3G08940|AT1G42970|AT4G05180|AT1G32060|AT5G52440|AT1G54780|AT1G31330|AT4G32260|AT4G02770|AT1G06680|AT1G61520|AT3G54890|AT1G55670|AT1G20340|AT2G06520|AT4G10340|AT1G67090|AT5G64040|AT4G21280|AT3G61470|AT4G28750|AT3G56940
5	42651	2.3158e-43	28	224	53	27594	thylakoid membrane	AT3G47470|AT2G30570|AT2G46820|AT1G30380|AT1G51400|AT1G44575|AT1G15820|AT3G08940|AT1G42970|AT4G05180|AT1G32060|AT5G52440|AT1G54780|AT1G31330|AT4G32260|AT4G02770|AT1G06680|AT1G61520|AT3G54890|AT1G55670|AT4G10340|AT2G06520|AT1G67090|AT5G64040|AT4G21280|AT3G61470|AT4G28750|AT3G56940
5	9579	6.7828e-43	30	322	53	27594	thylakoid	AT3G47470|AT2G30570|AT2G46820|AT1G30380|AT1G51400|AT1G44575|AT1G15820|AT3G08940|AT1G42970|AT4G05180|AT1G32060|AT5G52440|AT1G54780|AT1G31330|AT1G08380|AT4G32260|AT4G02770|AT1G06680|AT1G61520|AT3G54890|AT1G55670|AT1G20340|AT2G06520|AT4G10340|AT1G67090|AT5G64040|AT4G21280|AT3G61470|AT4G28750|AT3G56940
5	44434	1.2182e-31	30	755	53	27594	chloroplast part	AT3G47470|AT2G30570|AT2G46820|AT1G30380|AT1G51400|AT1G44575|AT1G15820|AT3G08940|AT1G42970|AT4G05180|AT1G32060|AT5G52440|AT1G54780|AT1G31330|AT4G32260|AT4G18480|AT4G02770|AT1G06680|AT1G61520|AT3G54890|AT1G55670|AT1G20340|AT2G06520|AT4G10340|AT1G67090|AT5G64040|AT4G21280|AT3G61470|AT4G28750|AT3G56940
5	44435	3.1715e-31	30	782	53	27594	plastid part	AT3G47470|AT2G30570|AT2G46820|AT1G30380|AT1G51400|AT1G44575|AT1G15820|AT3G08940|AT1G42970|AT4G05180|AT1G32060|AT5G52440|AT1G54780|AT1G31330|AT4G32260|AT4G18480|AT4G02770|AT1G06680|AT1G61520|AT3G54890|AT1G55670|AT1G20340|AT2G06520|AT4G10340|AT1G67090|AT5G64040|AT4G21280|AT3G61470|AT4G28750|AT3G56940
5	9521	1.2037e-30	15	38	53	27594	photosystem	AT2G46820|AT1G30380|AT4G02770|AT1G51400|AT1G06680|AT1G15820|AT1G55670|AT4G10340|AT4G05180|AT5G64040|AT4G21280|AT3G61470|AT4G28750|AT1G31330|AT1G08380
5	15979	5.3718e-29	18	113	53	27594	photosynthesis	AT3G47470|AT2G46820|AT1G30380|AT4G02770|AT1G61520|AT1G06680|AT3G54890|AT1G15820|AT1G55670|AT1G42970|AT2G06520|AT4G10340|AT5G64040|AT1G54780|AT3G61470|AT1G31330|AT1G08380|AT3G56940
5	9507	9.375e-23	33	2070	53	27594	chloroplast	AT3G47470|AT2G30570|AT2G46820|AT1G30380|AT1G51400|AT1G44575|AT1G15820|AT3G08940|AT1G42970|AT4G05180|AT1G32060|AT5G52440|AT1G54780|AT1G31330|AT1G08380|AT4G18480|AT4G32260|AT4G02770|AT1G61520|AT1G06680|AT3G54890|AT1G55670|AT1G20340|AT2G06520|AT4G10340|AT1G67090|AT3G20230|AT5G64040|AT4G21280|AT3G61470|AT4G28750|AT3G10940|AT3G56940
5	9536	2.4706e-22	33	2139	53	27594	plastid	AT3G47470|AT2G30570|AT2G46820|AT1G30380|AT1G51400|AT1G44575|AT1G15820|AT3G08940|AT1G42970|AT4G05180|AT1G32060|AT5G52440|AT1G54780|AT1G31330|AT1G08380|AT4G18480|AT4G32260|AT4G02770|AT1G61520|AT1G06680|AT3G54890|AT1G55670|AT1G20340|AT2G06520|AT4G10340|AT1G67090|AT3G20230|AT5G64040|AT4G21280|AT3G61470|AT4G28750|AT3G10940|AT3G56940
5	44446	6.6428e-21	31	1970	53	27594	intracellular organelle part	AT3G47470|AT2G30570|AT2G46820|AT1G30380|AT1G51400|AT1G44575|AT1G15820|AT3G08940|AT1G42970|AT4G05180|AT1G32060|AT5G52440|AT1G54780|AT1G31330|AT4G32260|AT4G18480|AT1G75500|AT4G02770|AT1G61520|AT1G06680|AT3G54890|AT1G55670|AT1G20340|AT2G06520|AT4G10340|AT1G67090|AT5G64040|AT4G21280|AT3G61470|AT4G28750|AT3G56940
5	44422	6.6428e-21	31	1972	53	27594	organelle part	AT3G47470|AT2G30570|AT2G46820|AT1G30380|AT1G51400|AT1G44575|AT1G15820|AT3G08940|AT1G42970|AT4G05180|AT1G32060|AT5G52440|AT1G54780|AT1G31330|AT4G32260|AT4G18480|AT1G75500|AT4G02770|AT1G61520|AT1G06680|AT3G54890|AT1G55670|AT1G20340|AT2G06520|AT4G10340|AT1G67090|AT5G64040|AT4G21280|AT3G61470|AT4G28750|AT3G56940
5	9522	2.2971e-20	9	15	53	27594	photosystem I	AT1G30380|AT2G46820|AT4G02770|AT5G64040|AT4G28750|AT3G61470|AT1G55670|AT1G31330|AT1G08380
5	43234	3.5135e-16	22	1084	53	27594	protein complex	AT3G47470|AT1G30380|AT2G46820|AT1G51400|AT4G02770|AT1G61520|AT1G06680|AT1G44575|AT3G54890|AT1G15820|AT1G55670|AT4G10340|AT4G05180|AT1G67090|AT1G32470|AT5G64040|AT4G21280|AT4G28750|AT3G61470|AT1G31330|AT1G08380|AT4G18480
5	16168	1.2254e-15	8	23	53	27594	chlorophyll binding	AT4G10340|AT3G47470|AT1G61520|AT1G44575|AT3G54890|AT1G15820|AT3G08940|AT3G61470
5	44444	4.5911e-15	35	4323	53	27594	cytoplasmic part	AT3G47470|AT2G30570|AT2G46820|AT1G30380|AT1G51400|AT1G44575|AT1G15820|AT3G08940|AT1G42970|AT4G05180|AT1G32060|AT1G54780|AT5G52440|AT1G31330|AT1G08380|AT4G18480|AT4G32260|AT1G75500|AT4G02770|AT1G61520|AT1G06680|AT3G54890|AT1G55670|AT1G20340|AT2G06520|AT4G10340|AT1G67090|AT1G32470|AT3G20230|AT5G64040|AT4G21280|AT3G61470|AT4G28750|AT3G10940|AT3G56940
5	32991	4.0495e-14	23	1552	53	27594	macromolecular complex	AT3G47470|AT1G30380|AT2G46820|AT1G51400|AT4G02770|AT1G61520|AT1G06680|AT1G44575|AT3G54890|AT1G15820|AT1G55670|AT4G10340|AT4G05180|AT1G67090|AT1G32470|AT3G20230|AT5G64040|AT4G21280|AT4G28750|AT3G61470|AT1G31330|AT1G08380|AT4G18480
5	16020	4.7931e-14	32	3727	53	27594	membrane	AT3G47470|AT2G30570|AT2G46820|AT1G30380|AT1G51400|AT1G44575|AT1G15820|AT3G08940|AT3G48040|AT1G42970|AT4G05180|AT1G32060|AT1G54780|AT5G52440|AT1G31330|AT1G08380|AT4G32260|AT1G75500|AT4G02770|AT1G61520|AT1G06680|AT3G54890|AT1G55670|AT3G02690|AT2G06520|AT4G10340|AT1G67090|AT5G64040|AT4G21280|AT3G61470|AT4G28750|AT3G56940
5	19684	7.4025e-14	9	63	53	27594	photosynthesis, light reaction	AT2G46820|AT1G61520|AT1G06680|AT5G64040|AT1G54780|AT3G54890|AT3G61470|AT1G55670|AT1G08380
5	5737	7.4025e-14	35	4745	53	27594	cytoplasm	AT3G47470|AT2G30570|AT2G46820|AT1G30380|AT1G51400|AT1G44575|AT1G15820|AT3G08940|AT1G42970|AT4G05180|AT1G32060|AT1G54780|AT5G52440|AT1G31330|AT1G08380|AT4G18480|AT4G32260|AT1G75500|AT4G02770|AT1G61520|AT1G06680|AT3G54890|AT1G55670|AT1G20340|AT2G06520|AT4G10340|AT1G67090|AT1G32470|AT3G20230|AT5G64040|AT4G21280|AT3G61470|AT4G28750|AT3G10940|AT3G56940
5	10287	2.2344e-12	8	55	53	27594	plastoglobule	AT4G10340|AT3G47470|AT4G02770|AT1G61520|AT3G54890|AT1G15820|AT4G28750|AT1G31330
5	9941	2.4749e-12	13	361	53	27594	chloroplast envelope	AT3G47470|AT2G46820|AT1G06680|AT3G54890|AT1G15820|AT1G55670|AT3G08940|AT1G42970|AT1G67090|AT1G32060|AT1G31330|AT4G32260|AT3G56940
5	43231	3.5379e-12	36	5766	53	27594	intracellular membrane-bounded organelle	AT3G47470|AT2G30570|AT2G46820|AT1G30380|AT1G51400|AT1G44575|AT1G15820|AT3G08940|AT5G61420|AT1G42970|AT4G05180|AT1G32060|AT1G54780|AT5G52440|AT1G31330|AT1G08380|AT4G18480|AT4G32260|AT1G75500|AT4G02770|AT1G61520|AT1G06680|AT3G54890|AT1G55670|AT1G20340|AT2G06520|AT4G10340|AT1G67090|AT1G32470|AT3G20230|AT5G64040|AT4G21280|AT3G61470|AT4G28750|AT3G10940|AT3G56940
5	43227	3.5379e-12	36	5767	53	27594	membrane-bounded organelle	AT3G47470|AT2G30570|AT2G46820|AT1G30380|AT1G51400|AT1G44575|AT1G15820|AT3G08940|AT5G61420|AT1G42970|AT4G05180|AT1G32060|AT1G54780|AT5G52440|AT1G31330|AT1G08380|AT4G18480|AT4G32260|AT1G75500|AT4G02770|AT1G61520|AT1G06680|AT3G54890|AT1G55670|AT1G20340|AT2G06520|AT4G10340|AT1G67090|AT1G32470|AT3G20230|AT5G64040|AT4G21280|AT3G61470|AT4G28750|AT3G10940|AT3G56940
5	9526	4.5697e-12	13	382	53	27594	plastid envelope	AT3G47470|AT2G46820|AT1G06680|AT3G54890|AT1G15820|AT1G55670|AT3G08940|AT1G42970|AT1G67090|AT1G32060|AT1G31330|AT4G32260|AT3G56940
5	43229	1.8067e-11	36	6090	53	27594	intracellular organelle	AT3G47470|AT2G30570|AT2G46820|AT1G30380|AT1G51400|AT1G44575|AT1G15820|AT3G08940|AT5G61420|AT1G42970|AT4G05180|AT1G32060|AT1G54780|AT5G52440|AT1G31330|AT1G08380|AT4G18480|AT4G32260|AT1G75500|AT4G02770|AT1G61520|AT1G06680|AT3G54890|AT1G55670|AT1G20340|AT2G06520|AT4G10340|AT1G67090|AT1G32470|AT3G20230|AT5G64040|AT4G21280|AT3G61470|AT4G28750|AT3G10940|AT3G56940
5	43226	1.8067e-11	36	6091	53	27594	organelle	AT3G47470|AT2G30570|AT2G46820|AT1G30380|AT1G51400|AT1G44575|AT1G15820|AT3G08940|AT5G61420|AT1G42970|AT4G05180|AT1G32060|AT1G54780|AT5G52440|AT1G31330|AT1G08380|AT4G18480|AT4G32260|AT1G75500|AT4G02770|AT1G61520|AT1G06680|AT3G54890|AT1G55670|AT1G20340|AT2G06520|AT4G10340|AT1G67090|AT1G32470|AT3G20230|AT5G64040|AT4G21280|AT3G61470|AT4G28750|AT3G10940|AT3G56940
5	31977	2.1199e-11	8	74	53	27594	thylakoid lumen	AT4G05180|AT1G51400|AT1G67090|AT1G06680|AT5G64040|AT1G54780|AT4G21280|AT1G20340
5	30076	3.855e-11	6	22	53	27594	light-harvesting complex	AT4G10340|AT3G47470|AT1G61520|AT1G44575|AT3G54890|AT3G61470
5	9523	5.0592e-11	6	23	53	27594	photosystem II	AT4G10340|AT4G05180|AT1G51400|AT1G06680|AT4G21280|AT1G15820
5	6091	6.02e-11	10	199	53	27594	generation of precursor metabolites and energy	AT2G46820|AT1G61520|AT1G06680|AT5G64040|AT1G54780|AT3G54890|AT3G61470|AT1G55670|AT1G08380|AT1G42970
5	9543	2.25e-10	7	58	53	27594	chloroplast thylakoid lumen	AT4G05180|AT1G51400|AT1G06680|AT5G64040|AT1G54780|AT4G21280|AT1G20340
5	31978	2.25e-10	7	58	53	27594	plastid thylakoid lumen	AT4G05180|AT1G51400|AT1G06680|AT5G64040|AT1G54780|AT4G21280|AT1G20340
5	44424	7.4051e-10	36	6908	53	27594	intracellular part	AT3G47470|AT2G30570|AT2G46820|AT1G30380|AT1G51400|AT1G44575|AT1G15820|AT3G08940|AT5G61420|AT1G42970|AT4G05180|AT1G32060|AT1G54780|AT5G52440|AT1G31330|AT1G08380|AT4G18480|AT4G32260|AT1G75500|AT4G02770|AT1G61520|AT1G06680|AT3G54890|AT1G55670|AT1G20340|AT2G06520|AT4G10340|AT1G67090|AT1G32470|AT3G20230|AT5G64040|AT4G21280|AT3G61470|AT4G28750|AT3G10940|AT3G56940
5	31975	9.6796e-10	13	601	53	27594	envelope	AT3G47470|AT2G46820|AT1G06680|AT3G54890|AT1G15820|AT1G55670|AT3G08940|AT1G42970|AT1G67090|AT1G32060|AT1G31330|AT4G32260|AT3G56940
5	31967	9.6796e-10	13	601	53	27594	organelle envelope	AT3G47470|AT2G46820|AT1G06680|AT3G54890|AT1G15820|AT1G55670|AT3G08940|AT1G42970|AT1G67090|AT1G32060|AT1G31330|AT4G32260|AT3G56940
5	44425	1.5029e-09	16	1098	53	27594	membrane part	AT2G46820|AT1G30380|AT4G02770|AT1G51400|AT1G06680|AT1G44575|AT1G15820|AT1G55670|AT4G10340|AT4G05180|AT5G64040|AT4G21280|AT3G61470|AT4G28750|AT1G31330|AT1G08380
5	5622	2.4548e-09	36	7208	53	27594	intracellular	AT3G47470|AT2G30570|AT2G46820|AT1G30380|AT1G51400|AT1G44575|AT1G15820|AT3G08940|AT5G61420|AT1G42970|AT4G05180|AT1G32060|AT1G54780|AT5G52440|AT1G31330|AT1G08380|AT4G18480|AT4G32260|AT1G75500|AT4G02770|AT1G61520|AT1G06680|AT3G54890|AT1G55670|AT1G20340|AT2G06520|AT4G10340|AT1G67090|AT1G32470|AT3G20230|AT5G64040|AT4G21280|AT3G61470|AT4G28750|AT3G10940|AT3G56940
5	9765	4.6704e-09	5	21	53	27594	photosynthesis, light harvesting	AT1G61520|AT1G54780|AT3G54890|AT3G61470|AT1G08380
5	9532	1.3561e-08	10	354	53	27594	plastid stroma	AT4G10340|AT4G05180|AT2G46820|AT1G32060|AT1G67090|AT1G06680|AT4G21280|AT1G20340|AT4G18480|AT1G42970
5	30093	6.9813e-08	3	3	53	27594	chloroplast photosystem I	AT2G46820|AT5G64040|AT1G55670
5	9416	1.4231e-07	10	455	53	27594	response to light stimulus	AT4G10340|AT1G51400|AT1G67090|AT1G44575|AT3G54890|AT1G15820|AT3G08940|AT1G20340|AT4G13770|AT1G42970
5	9570	1.4261e-07	9	335	53	27594	chloroplast stroma	AT4G10340|AT4G05180|AT1G32060|AT1G67090|AT1G06680|AT4G21280|AT1G20340|AT4G18480|AT1G42970
5	9314	1.8913e-07	10	471	53	27594	response to radiation	AT4G10340|AT1G51400|AT1G67090|AT1G44575|AT3G54890|AT1G15820|AT3G08940|AT1G20340|AT4G13770|AT1G42970
5	9768	2.5656e-07	3	4	53	27594	photosynthesis, light harvesting in photosystem I	AT3G54890|AT3G61470|AT1G08380
5	30095	2.6661e-07	4	17	53	27594	chloroplast photosystem II	AT4G05180|AT1G51400|AT1G06680|AT4G21280
5	10196	1.2301e-06	3	6	53	27594	nonphotochemical quenching	AT4G10340|AT1G44575|AT1G15820
5	46906	1.3232e-06	8	314	53	27594	tetrapyrrole binding	AT4G10340|AT3G47470|AT1G61520|AT1G44575|AT3G54890|AT1G15820|AT3G08940|AT3G61470
5	9538	3.3078e-06	3	8	53	27594	photosystem I reaction center	AT4G02770|AT4G28750|AT1G31330
5	5623	8.9037e-06	40	11708	53	27594	cell	AT3G47470|AT2G30570|AT2G46820|AT1G30380|AT1G51400|AT1G44575|AT1G15820|AT3G08940|AT3G48040|AT5G61420|AT1G42970|AT4G05180|AT1G32060|AT1G54780|AT5G52440|AT2G05920|AT1G31330|AT1G08380|AT4G18480|AT4G32260|AT1G75500|AT4G02770|AT1G61520|AT1G06680|AT3G54890|AT1G55670|AT1G20340|AT3G02690|AT2G06520|AT4G10340|AT1G67090|AT1G32470|AT3G20230|AT5G64040|AT4G21280|AT3G61470|AT4G28750|AT3G10940|AT3G56940|AT5G14450
5	44464	8.9037e-06	40	11708	53	27594	cell part	AT3G47470|AT2G30570|AT2G46820|AT1G30380|AT1G51400|AT1G44575|AT1G15820|AT3G08940|AT3G48040|AT5G61420|AT1G42970|AT4G05180|AT1G32060|AT1G54780|AT5G52440|AT2G05920|AT1G31330|AT1G08380|AT4G18480|AT4G32260|AT1G75500|AT4G02770|AT1G61520|AT1G06680|AT3G54890|AT1G55670|AT1G20340|AT3G02690|AT2G06520|AT4G10340|AT1G67090|AT1G32470|AT3G20230|AT5G64040|AT4G21280|AT3G61470|AT4G28750|AT3G10940|AT3G56940|AT5G14450
5	9654	9.1956e-06	3	11	53	27594	oxygen evolving complex	AT4G05180|AT1G06680|AT4G21280
5	10218	9.6408e-06	4	41	53	27594	response to far red light	AT4G10340|AT1G67090|AT3G54890|AT3G08940
5	9637	2.1279e-05	4	50	53	27594	response to blue light	AT4G10340|AT1G67090|AT3G54890|AT3G08940
5	8152	2.3404e-05	29	6834	53	27594	metabolic process	AT3G47470|AT2G46820|AT1G30380|AT1G15820|AT1G74470|AT4G13770|AT1G42970|AT1G32060|AT1G54780|AT2G05920|AT1G31330|AT1G08380|AT4G18480|AT4G02770|AT1G06680|AT1G61520|AT3G54890|AT1G55670|AT1G25375|AT4G10340|AT2G06520|AT1G32470|AT1G67090|AT3G20230|AT5G64040|AT3G61470|AT3G10940|AT3G56940|AT4G09670
5	9773	2.3566e-05	3	15	53	27594	photosynthetic electron transport in photosystem I	AT2G46820|AT5G64040|AT1G55670
5	10114	2.7578e-05	4	54	53	27594	response to red light	AT4G10340|AT1G67090|AT3G54890|AT3G08940
5	9783	2.7578e-05	2	2	53	27594	photosystem II antenna complex	AT4G10340|AT1G15820
5	9503	8.009e-05	2	3	53	27594	thylakoid light-harvesting complex	AT4G10340|AT1G44575
5	9517	8.009e-05	2	3	53	27594	PSII associated light-harvesting complex II	AT4G10340|AT1G44575
5	9628	8.0512e-05	11	1168	53	27594	response to abiotic stimulus	AT4G10340|AT1G32060|AT1G51400|AT1G67090|AT1G44575|AT3G54890|AT1G15820|AT3G08940|AT1G20340|AT4G13770|AT1G42970
5	9767	0.00010699	3	25	53	27594	photosynthetic electron transport chain	AT2G46820|AT5G64040|AT1G55670
5	15995	0.00011901	3	26	53	27594	chlorophyll biosynthetic process	AT1G74470|AT3G56940|AT4G18480
5	44237	0.00013479	24	5407	53	27594	cellular metabolic process	AT3G47470|AT1G30380|AT2G46820|AT4G02770|AT1G61520|AT1G06680|AT3G54890|AT1G15820|AT1G55670|AT4G13770|AT1G74470|AT1G42970|AT2G06520|AT4G10340|AT1G32470|AT3G20230|AT5G64040|AT1G54780|AT3G61470|AT1G31330|AT3G10940|AT1G08380|AT3G56940|AT4G18480
5	9987	0.00034804	28	7393	53	27594	cellular process	AT3G47470|AT2G46820|AT1G30380|AT1G15820|AT1G74470|AT4G13770|AT3G48040|AT5G61420|AT1G42970|AT5G52440|AT1G54780|AT1G31330|AT1G08380|AT4G18480|AT1G75500|AT4G02770|AT1G06680|AT1G61520|AT3G54890|AT1G55670|AT4G10340|AT2G06520|AT1G32470|AT3G20230|AT5G64040|AT3G61470|AT3G10940|AT3G56940
5	15994	0.00039363	3	39	53	27594	chlorophyll metabolic process	AT1G74470|AT3G56940|AT4G18480
5	6779	0.00055872	3	44	53	27594	porphyrin biosynthetic process	AT1G74470|AT3G56940|AT4G18480
5	33014	0.00071577	3	48	53	27594	tetrapyrrole biosynthetic process	AT1G74470|AT3G56940|AT4G18480
5	15977	0.0008268	2	9	53	27594	carbon fixation	AT1G67090|AT1G42970
5	71704	0.0008268	2	9	53	27594	organic substance metabolic process	AT1G67090|AT1G42970
5	22900	0.00109	3	56	53	27594	electron transport chain	AT2G46820|AT5G64040|AT1G55670
5	6778	0.0013209	3	60	53	27594	porphyrin metabolic process	AT1G74470|AT3G56940|AT4G18480
5	48046	0.0013579	5	286	53	27594	apoplast	AT4G05180|AT1G32060|AT1G67090|AT1G06680|AT1G42970
5	33013	0.0014191	3	62	53	27594	tetrapyrrole metabolic process	AT1G74470|AT3G56940|AT4G18480
5	9639	0.0014969	4	159	53	27594	response to red or far red light	AT4G10340|AT1G67090|AT3G54890|AT3G08940
5	9411	0.001592	3	65	53	27594	response to UV	AT1G51400|AT1G20340|AT4G13770
5	46148	0.0024935	3	76	53	27594	pigment biosynthetic process	AT1G74470|AT3G56940|AT4G18480
5	42440	0.0043064	3	92	53	27594	pigment metabolic process	AT1G74470|AT3G56940|AT4G18480
5	50896	0.0044019	15	3207	53	27594	response to stimulus	AT1G51400|AT1G06680|AT1G44575|AT3G54890|AT1G15820|AT3G08940|AT1G20340|AT4G13770|AT5G61420|AT3G48040|AT1G42970|AT4G10340|AT1G32060|AT1G67090|AT4G32260
5	51186	0.0047072	4	219	53	27594	cofactor metabolic process	AT1G55670|AT1G74470|AT3G56940|AT4G18480
5	5576	0.0052197	5	393	53	27594	extracellular region	AT4G05180|AT1G32060|AT1G67090|AT1G06680|AT1G42970
5	10319	0.007843	2	29	53	27594	stromule	AT1G32060|AT1G42970
5	18130	0.0087461	3	120	53	27594	heterocycle biosynthetic process	AT1G74470|AT3G56940|AT4G18480
5	9780	0.0094075	1	1	53	27594	photosynthetic NADP+ reduction	AT1G55670
5	90357	0.0094075	1	1	53	27594	regulation of tryptophan metabolic process	AT1G75500
5	90358	0.0094075	1	1	53	27594	positive regulation of tryptophan metabolic process	AT1G75500
5	45764	0.0094075	1	1	53	27594	positive regulation of cellular amino acid metabolic process	AT1G75500
5	33240	0.0094075	1	1	53	27594	positive regulation of cellular amine metabolic process	AT1G75500
5	8974	0.0094075	1	1	53	27594	phosphoribulokinase activity	AT1G32060
5	47100	0.0094075	1	1	53	27594	glyceraldehyde-3-phosphate dehydrogenase (NADP+) (phosphorylating) activity	AT1G42970
5	51738	0.0094075	1	1	53	27594	xanthophyll binding	AT1G44575
5	48529	0.0094075	1	1	53	27594	magnesium-protoporphyrin IX monomethyl ester (oxidative) cyclase activity	AT3G56940
5	45550	0.0094075	1	1	53	27594	geranylgeranyl reductase activity	AT1G74470
5	51188	0.010878	3	135	53	27594	cofactor biosynthetic process	AT1G74470|AT3G56940|AT4G18480
5	55114	0.010974	3	136	53	27594	oxidation reduction	AT2G46820|AT5G64040|AT1G55670
5	16709	0.010974	2	37	53	27594	oxidoreductase activity, acting on paired donors, with incorporation or reduction of molecular oxygen, NADH or NADPH as one donor, and incorporation of one atom of oxygen	AT4G13770|AT3G56940
5	9782	0.017057	1	2	53	27594	photosystem I antenna complex	AT3G61470
5	90355	0.017057	1	2	53	27594	positive regulation of auxin metabolic process	AT1G75500
5	90354	0.017057	1	2	53	27594	regulation of auxin metabolic process	AT1G75500
5	9977	0.017057	1	2	53	27594	proton motive force dependent protein transmembrane transporter activity	AT5G52440
5	42550	0.017057	1	2	53	27594	photosystem I stabilization	AT1G55670
5	32352	0.017057	1	2	53	27594	positive regulation of hormone metabolic process	AT1G75500
5	31409	0.017057	1	2	53	27594	pigment binding	AT1G44575
5	17148	0.025327	1	3	53	27594	negative regulation of translation	AT1G20340
5	42742	0.026638	3	193	53	27594	defense response to bacterium	AT1G32060|AT1G06680|AT4G32260
5	31647	0.030645	1	4	53	27594	regulation of protein stability	AT1G55670
5	10007	0.030645	1	4	53	27594	magnesium chelatase complex	AT4G18480
5	16851	0.030645	1	4	53	27594	magnesium chelatase activity	AT4G18480
5	5960	0.030645	1	4	53	27594	glycine cleavage complex	AT1G32470
5	51003	0.030645	1	4	53	27594	ligase activity, forming nitrogen-metal bonds, forming coordination complexes	AT4G18480
5	51002	0.030645	1	4	53	27594	ligase activity, forming nitrogen-metal bonds	AT4G18480
5	16984	0.030645	1	4	53	27594	ribulose-bisphosphate carboxylase activity	AT1G67090
5	50821	0.030645	1	4	53	27594	protein stabilization	AT1G55670
5	9573	0.030645	1	4	53	27594	chloroplast ribulose bisphosphate carboxylase complex	AT1G67090
5	48492	0.030645	1	4	53	27594	ribulose bisphosphate carboxylase complex	AT1G67090
5	4375	0.03616	1	5	53	27594	glycine dehydrogenase (decarboxylating) activity	AT1G32470
5	4365	0.03616	1	5	53	27594	glyceraldehyde-3-phosphate dehydrogenase (phosphorylating) activity	AT1G42970
5	6521	0.03616	1	5	53	27594	regulation of cellular amino acid metabolic process	AT1G75500
5	32350	0.03616	1	5	53	27594	regulation of hormone metabolic process	AT1G75500
5	16642	0.03616	1	5	53	27594	oxidoreductase activity, acting on the CH-NH2 group of donors, disulfide as acceptor	AT1G32470
5	10439	0.03616	1	5	53	27594	regulation of glucosinolate biosynthetic process	AT5G61420
5	19253	0.03616	1	5	53	27594	reductive pentose-phosphate cycle	AT1G42970
5	9409	0.040187	3	241	53	27594	response to cold	AT1G32060|AT1G67090|AT1G42970
5	9617	0.040187	3	241	53	27594	response to bacterium	AT1G32060|AT1G06680|AT4G32260
5	45038	0.040187	1	6	53	27594	protein import into chloroplast thylakoid membrane	AT5G52440
5	19685	0.040187	1	6	53	27594	photosynthesis, dark reaction	AT1G42970
5	33238	0.040187	1	6	53	27594	regulation of cellular amine metabolic process	AT1G75500
5	32269	0.040187	1	6	53	27594	negative regulation of cellular protein metabolic process	AT1G20340
5	51248	0.040187	1	6	53	27594	negative regulation of protein metabolic process	AT1G20340
5	19840	0.040187	1	6	53	27594	isoprenoid binding	AT1G44575
5	43255	0.040187	1	6	53	27594	regulation of carbohydrate biosynthetic process	AT5G61420
5	9533	0.040187	1	6	53	27594	chloroplast stromal thylakoid	AT4G10340
5	10438	0.046501	1	7	53	27594	cellular response to sulfur starvation	AT5G61420
6	8631	0.010295	1	1	7	27594	induction of apoptosis by oxidative stress	AT4G11280
6	8629	0.010295	1	1	7	27594	induction of apoptosis by intracellular signals	AT4G11280
6	50896	0.010295	5	3207	7	27594	response to stimulus	AT2G40140|AT5G42380|AT1G32920|AT4G11280|AT1G19020
6	42221	0.010295	4	1710	7	27594	response to chemical stimulus	AT2G40140|AT5G42380|AT4G11280|AT1G19020
6	9611	0.010295	2	133	7	27594	response to wounding	AT1G32920|AT4G11280
6	6950	0.010831	4	1853	7	27594	response to stress	AT2G40140|AT1G32920|AT4G11280|AT1G19020
6	6917	0.013694	1	4	7	27594	induction of apoptosis	AT4G11280
6	43065	0.013694	1	4	7	27594	positive regulation of apoptosis	AT4G11280
6	12502	0.015214	1	5	7	27594	induction of programmed cell death	AT4G11280
6	43068	0.021901	1	8	7	27594	positive regulation of programmed cell death	AT4G11280
6	10942	0.024882	1	10	7	27594	positive regulation of cell death	AT4G11280
6	42981	0.03126	1	14	7	27594	regulation of apoptosis	AT4G11280
6	9612	0.03126	1	15	7	27594	response to mechanical stimulus	AT4G11280
6	16847	0.03126	1	16	7	27594	1-aminocyclopropane-1-carboxylate synthase activity	AT4G11280
6	9692	0.033086	1	22	7	27594	ethylene metabolic process	AT4G11280
6	9693	0.033086	1	22	7	27594	ethylene biosynthetic process	AT4G11280
6	43450	0.033086	1	23	7	27594	alkene biosynthetic process	AT4G11280
6	43449	0.033086	1	23	7	27594	cellular alkene metabolic process	AT4G11280
6	10193	0.033086	1	23	7	27594	response to ozone	AT5G42380
6	43067	0.039605	1	29	7	27594	regulation of programmed cell death	AT4G11280
6	10941	0.044199	1	34	7	27594	regulation of cell death	AT4G11280
6	16846	0.044662	1	36	7	27594	carbon-sulfur lyase activity	AT4G11280
7	9611	0.0070655	3	133	15	27594	response to wounding	AT5G59820|AT4G11280|AT1G32920
7	6950	0.01609	6	1853	15	27594	response to stress	AT5G59820|AT2G40140|AT4G11280|AT1G32920|AT5G06320|AT1G19020
7	9643	0.01609	1	1	15	27594	photosynthetic acclimation	AT5G59820
7	8631	0.01609	1	1	15	27594	induction of apoptosis by oxidative stress	AT4G11280
7	8629	0.01609	1	1	15	27594	induction of apoptosis by intracellular signals	AT4G11280
7	50896	0.019311	7	3207	15	27594	response to stimulus	AT5G59820|AT2G40140|AT5G42380|AT4G11280|AT1G32920|AT5G06320|AT1G19020
7	10200	0.029873	2	104	15	27594	response to chitin	AT5G59820|AT2G40140
7	42221	0.029873	5	1710	15	27594	response to chemical stimulus	AT5G59820|AT2G40140|AT5G42380|AT4G11280|AT1G19020
7	6917	0.032156	1	4	15	27594	induction of apoptosis	AT4G11280
7	43065	0.032156	1	4	15	27594	positive regulation of apoptosis	AT4G11280
7	12502	0.036532	1	5	15	27594	induction of programmed cell death	AT4G11280
7	9743	0.049421	2	177	15	27594	response to carbohydrate stimulus	AT5G59820|AT2G40140
7	43068	0.049421	1	8	15	27594	positive regulation of programmed cell death	AT4G11280
8	6468	0.030584	6	842	30	27594	protein amino acid phosphorylation	AT1G18390|AT1G73080|AT3G08720|AT5G65600|AT3G08760|AT3G53810
8	16310	0.030584	6	910	30	27594	phosphorylation	AT1G18390|AT1G73080|AT3G08720|AT5G65600|AT3G08760|AT3G53810
8	6796	0.030584	6	979	30	27594	phosphate metabolic process	AT1G18390|AT1G73080|AT3G08720|AT5G65600|AT3G08760|AT3G53810
8	6793	0.030584	6	980	30	27594	phosphorus metabolic process	AT1G18390|AT1G73080|AT3G08720|AT5G65600|AT3G08760|AT3G53810
8	6950	0.030584	8	1853	30	27594	response to stress	AT1G73080|AT3G08720|AT1G09940|AT1G33590|AT3G11820|AT4G23190|AT1G19020|AT1G80820
8	16620	0.030584	2	35	30	27594	oxidoreductase activity, acting on the aldehyde or oxo group of donors, NAD or NADP as acceptor	AT1G09940|AT1G80820
8	43687	0.037469	6	1093	30	27594	post-translational protein modification	AT1G18390|AT1G73080|AT3G08720|AT5G65600|AT3G08760|AT3G53810
8	43495	0.037469	1	1	30	27594	protein anchor	AT3G11820
8	16301	0.037469	6	1188	30	27594	kinase activity	AT1G18390|AT1G73080|AT3G08720|AT3G08760|AT4G23190|AT2G41880
8	16903	0.037469	2	55	30	27594	oxidoreductase activity, acting on the aldehyde or oxo group of donors	AT1G09940|AT1G80820
8	6464	0.037469	6	1241	30	27594	protein modification process	AT1G18390|AT1G73080|AT3G08720|AT5G65600|AT3G08760|AT3G53810
8	16621	0.037469	1	2	30	27594	cinnamoyl-CoA reductase activity	AT1G80820
8	31201	0.037469	1	2	30	27594	SNARE complex	AT3G11820
8	45727	0.037469	1	2	30	27594	positive regulation of translation	AT3G08720
8	51245	0.037469	1	2	30	27594	negative regulation of cellular defense response	AT3G11820
8	4672	0.037469	5	862	30	27594	protein kinase activity	AT1G18390|AT1G73080|AT3G08720|AT3G08760|AT4G23190
8	6979	0.037469	3	247	30	27594	response to oxidative stress	AT1G09940|AT4G23190|AT1G19020
8	16772	0.037469	6	1369	30	27594	transferase activity, transferring phosphorus-containing groups	AT1G18390|AT1G73080|AT3G08720|AT3G08760|AT4G23190|AT2G41880
8	6955	0.037469	3	272	30	27594	immune response	AT1G73080|AT4G23190|AT1G29690
8	43412	0.037469	6	1378	30	27594	macromolecule modification	AT1G18390|AT1G73080|AT3G08720|AT5G65600|AT3G08760|AT3G53810
8	4385	0.037469	1	3	30	27594	guanylate kinase activity	AT2G41880
8	8883	0.037469	1	3	30	27594	glutamyl-tRNA reductase activity	AT1G09940
8	32270	0.037469	1	3	30	27594	positive regulation of cellular protein metabolic process	AT3G08720
8	51247	0.037469	1	3	30	27594	positive regulation of protein metabolic process	AT3G08720
8	2376	0.038978	3	283	30	27594	immune system process	AT1G73080|AT4G23190|AT1G29690
8	16773	0.039946	5	997	30	27594	phosphotransferase activity, alcohol group as acceptor	AT1G18390|AT1G73080|AT3G08720|AT3G08760|AT4G23190
8	17089	0.039946	1	4	30	27594	glycolipid transporter activity	AT4G39670
8	46836	0.039946	1	4	30	27594	glycolipid transport	AT4G39670
8	51861	0.039946	1	4	30	27594	glycolipid binding	AT4G39670
8	10185	0.039946	1	4	30	27594	regulation of cellular defense response	AT3G11820
8	6952	0.042613	4	637	30	27594	defense response	AT1G73080|AT1G33590|AT3G11820|AT4G23190
8	50896	0.048217	9	3207	30	27594	response to stimulus	AT1G73080|AT3G08720|AT1G09940|AT1G33590|AT3G11820|AT4G23190|AT1G19020|AT1G80820|AT1G29690
9	9536	7.2574e-49	135	2139	396	27594	plastid	AT4G37000|AT1G05900|AT1G65420|AT3G52150|AT2G39930|AT4G33030|AT3G52155|AT1G19150|AT4G24280|AT1G02150|AT4G28660|AT4G29590|AT1G55370|AT1G35340|AT2G43100|AT3G01480|AT5G51110|AT1G32900|AT5G51020|AT3G04870|AT3G06730|AT3G60370|AT3G58990|AT5G62790|AT1G12800|AT1G08540|AT4G35760|AT5G16715|AT3G14210|AT3G51820|AT3G20230|AT1G64860|AT5G16710|AT2G26340|AT4G39710|AT1G60600|AT3G06950|AT5G06340|AT1G76405|AT1G14150…
9	9507	1.4525e-47	131	2070	396	27594	chloroplast	AT4G37000|AT1G05900|AT1G65420|AT3G52150|AT2G39930|AT4G33030|AT3G52155|AT1G19150|AT4G24280|AT1G02150|AT4G28660|AT4G29590|AT1G55370|AT1G35340|AT3G01480|AT5G51110|AT1G32900|AT5G51020|AT3G04870|AT3G06730|AT3G60370|AT5G62790|AT1G12800|AT1G08540|AT4G35760|AT5G16715|AT3G14210|AT3G51820|AT3G20230|AT1G64860|AT5G16710|AT2G26340|AT4G39710|AT1G60600|AT3G06950|AT5G06340|AT1G76405|AT1G14150|AT1G01290|AT3G08940…
9	44434	1.2526e-32	69	755	396	27594	chloroplast part	AT1G70580|AT4G37000|AT1G05900|AT3G52150|AT3G26070|AT2G39930|AT4G24280|AT3G11560|AT2G31190|AT3G01440|AT3G61870|AT4G28660|AT2G45180|AT4G01050|AT1G32080|AT3G55330|AT3G01480|AT5G51020|AT3G04870|AT3G60370|AT5G45390|AT5G62790|AT1G32220|AT5G14910|AT5G16715|AT3G60620|AT5G54270|AT5G02120|AT3G14210|AT3G51820|AT4G18370|AT5G16710|AT2G26340|AT3G55040|AT4G39710|AT1G05385|AT1G51400|AT5G47840|AT3G08740|AT1G76405…
9	44435	1.2526e-32	70	782	396	27594	plastid part	AT1G70580|AT4G37000|AT1G05900|AT3G52150|AT3G26070|AT2G39930|AT4G24280|AT3G11560|AT2G31190|AT3G01440|AT3G61870|AT4G28660|AT2G45180|AT4G01050|AT1G32080|AT3G55330|AT3G01480|AT5G51020|AT3G04870|AT3G60370|AT5G45390|AT5G62790|AT1G32220|AT5G14910|AT5G16715|AT3G60620|AT5G54270|AT5G02120|AT3G14210|AT3G51820|AT4G18370|AT5G16710|AT2G26340|AT3G55040|AT4G39710|AT1G05385|AT1G51400|AT5G47840|AT3G08740|AT1G76405…
9	44444	3.8285e-32	163	4323	396	27594	cytoplasmic part	AT4G37000|AT1G05900|AT1G65420|AT3G52150|AT2G39930|AT4G33030|AT3G52155|AT1G19150|AT4G24280|AT1G48030|AT4G28270|AT3G07140|AT1G02150|AT4G28660|AT4G29590|AT1G16780|AT1G55370|AT1G35340|AT2G43100|AT3G01480|AT5G51110|AT1G32900|AT5G51020|AT3G04870|AT3G06730|AT3G63520|AT3G60370|AT3G58990|AT5G62790|AT1G12800|AT1G08540|AT4G35760|AT5G16715|AT3G14210|AT3G51820|AT3G20230|AT1G64860|AT5G16710|AT2G26340|AT4G39710…
9	9579	1.079e-29	46	322	396	27594	thylakoid	AT1G51400|AT3G26070|AT3G52150|AT1G14150|AT4G24280|AT2G39470|AT1G12250|AT3G08940|AT3G15850|AT3G01440|AT5G23060|AT4G28660|AT2G45180|AT5G58260|AT4G01050|AT1G67080|AT1G76100|AT3G55330|AT4G17740|AT3G01480|AT4G25080|AT1G03130|AT3G06730|AT3G60370|AT5G45390|AT1G64510|AT1G32220|AT1G03630|AT5G14910|AT5G54270|AT2G21330|AT5G02120|AT1G54500|AT3G51820|AT5G66190|AT4G18370|AT1G34000|AT2G28605|AT1G70760|AT2G26340…
9	5737	5.8321e-28	164	4745	396	27594	cytoplasm	AT4G37000|AT1G05900|AT1G65420|AT3G52150|AT2G39930|AT4G33030|AT3G52155|AT1G19150|AT4G24280|AT1G48030|AT4G28270|AT3G07140|AT1G02150|AT4G28660|AT4G29590|AT1G16780|AT1G55370|AT1G35340|AT2G43100|AT3G01480|AT5G51110|AT1G32900|AT5G51020|AT3G04870|AT3G06730|AT3G63520|AT3G60370|AT3G58990|AT5G62790|AT1G12800|AT1G08540|AT4G35760|AT5G16715|AT3G14210|AT3G51820|AT1G64860|AT3G20230|AT5G16710|AT2G26340|AT4G39710…
9	44436	1.6944e-25	39	266	396	27594	thylakoid part	AT1G51400|AT3G26070|AT3G52150|AT1G14150|AT2G39470|AT1G12250|AT3G08940|AT3G01440|AT5G23060|AT4G28660|AT2G45180|AT5G58260|AT4G01050|AT1G76100|AT1G67080|AT3G55330|AT4G17740|AT3G01480|AT4G25080|AT1G03130|AT3G60370|AT5G45390|AT1G64510|AT1G03630|AT5G14910|AT5G54270|AT2G21330|AT5G02120|AT1G54500|AT3G51820|AT5G66190|AT4G18370|AT1G34000|AT2G26340|AT1G70760|AT4G39710|AT2G05620|AT1G05385|AT1G44446
9	31976	6.3855e-22	35	254	396	27594	plastid thylakoid	AT1G51400|AT3G26070|AT3G52150|AT1G14150|AT2G39470|AT1G12250|AT3G08940|AT3G01440|AT5G23060|AT4G28660|AT2G45180|AT5G58260|AT4G01050|AT1G76100|AT1G67080|AT3G55330|AT3G01480|AT4G25080|AT1G03130|AT3G60370|AT5G45390|AT1G64510|AT1G03630|AT5G14910|AT5G54270|AT5G02120|AT1G54500|AT3G51820|AT5G66190|AT4G18370|AT1G34000|AT2G26340|AT4G39710|AT2G05620|AT1G05385
9	9534	6.3855e-22	35	254	396	27594	chloroplast thylakoid	AT1G51400|AT3G26070|AT3G52150|AT1G14150|AT2G39470|AT1G12250|AT3G08940|AT3G01440|AT5G23060|AT4G28660|AT2G45180|AT5G58260|AT4G01050|AT1G76100|AT1G67080|AT3G55330|AT3G01480|AT4G25080|AT1G03130|AT3G60370|AT5G45390|AT1G64510|AT1G03630|AT5G14910|AT5G54270|AT5G02120|AT1G54500|AT3G51820|AT5G66190|AT4G18370|AT1G34000|AT2G26340|AT4G39710|AT2G05620|AT1G05385
9	31984	7.5959e-22	35	256	396	27594	organelle subcompartment	AT1G51400|AT3G26070|AT3G52150|AT1G14150|AT2G39470|AT1G12250|AT3G08940|AT3G01440|AT5G23060|AT4G28660|AT2G45180|AT5G58260|AT4G01050|AT1G76100|AT1G67080|AT3G55330|AT3G01480|AT4G25080|AT1G03130|AT3G60370|AT5G45390|AT1G64510|AT1G03630|AT5G14910|AT5G54270|AT5G02120|AT1G54500|AT3G51820|AT5G66190|AT4G18370|AT1G34000|AT2G26340|AT4G39710|AT2G05620|AT1G05385
9	43231	4.9256e-20	167	5766	396	27594	intracellular membrane-bounded organelle	AT4G37000|AT1G05900|AT1G65420|AT3G52150|AT2G39930|AT4G33030|AT3G52155|AT1G19150|AT4G24280|AT1G48030|AT4G28270|AT3G07140|AT2G46920|AT1G02150|AT4G28660|AT4G29590|AT1G16780|AT1G55370|AT4G10180|AT1G35340|AT2G43100|AT3G01480|AT5G51110|AT1G32900|AT5G51020|AT1G69935|AT3G04870|AT3G06730|AT3G63520|AT3G60370|AT3G58990|AT5G62790|AT1G12800|AT1G08540|AT4G35760|AT5G16715|AT3G14210|AT3G51820|AT1G64860|AT3G20230…
9	43227	4.9256e-20	167	5767	396	27594	membrane-bounded organelle	AT4G37000|AT1G05900|AT1G65420|AT3G52150|AT2G39930|AT4G33030|AT3G52155|AT1G19150|AT4G24280|AT1G48030|AT4G28270|AT3G07140|AT2G46920|AT1G02150|AT4G28660|AT4G29590|AT1G16780|AT1G55370|AT4G10180|AT1G35340|AT2G43100|AT3G01480|AT5G51110|AT1G32900|AT5G51020|AT1G69935|AT3G04870|AT3G06730|AT3G63520|AT3G60370|AT3G58990|AT5G62790|AT1G12800|AT1G08540|AT4G35760|AT5G16715|AT3G14210|AT3G51820|AT1G64860|AT3G20230…
9	42651	1.6794e-19	31	224	396	27594	thylakoid membrane	AT1G51400|AT3G26070|AT3G52150|AT1G14150|AT2G39470|AT3G08940|AT3G01440|AT5G23060|AT4G28660|AT2G45180|AT5G58260|AT4G01050|AT1G67080|AT3G55330|AT3G01480|AT4G25080|AT1G03130|AT5G45390|AT1G64510|AT1G03630|AT5G14910|AT5G54270|AT5G02120|AT1G54500|AT3G51820|AT5G66190|AT1G34000|AT1G70760|AT4G39710|AT2G05620|AT1G44446
9	34357	2.347e-19	31	227	396	27594	photosynthetic membrane	AT1G51400|AT3G26070|AT3G52150|AT1G14150|AT2G39470|AT3G08940|AT3G01440|AT5G23060|AT4G28660|AT2G45180|AT5G58260|AT4G01050|AT1G67080|AT3G55330|AT3G01480|AT4G25080|AT1G03130|AT5G45390|AT1G64510|AT1G03630|AT5G14910|AT5G54270|AT5G02120|AT1G54500|AT3G51820|AT5G66190|AT1G34000|AT1G70760|AT4G39710|AT2G05620|AT1G44446
9	55035	3.4404e-18	29	211	396	27594	plastid thylakoid membrane	AT1G51400|AT3G26070|AT3G52150|AT1G14150|AT2G39470|AT3G08940|AT3G01440|AT5G23060|AT4G28660|AT2G45180|AT5G58260|AT4G01050|AT1G67080|AT3G55330|AT3G01480|AT4G25080|AT1G03130|AT5G45390|AT1G64510|AT1G03630|AT5G14910|AT5G54270|AT5G02120|AT1G54500|AT3G51820|AT5G66190|AT1G34000|AT4G39710|AT2G05620
9	9535	3.4404e-18	29	211	396	27594	chloroplast thylakoid membrane	AT1G51400|AT3G26070|AT3G52150|AT1G14150|AT2G39470|AT3G08940|AT3G01440|AT5G23060|AT4G28660|AT2G45180|AT5G58260|AT4G01050|AT1G67080|AT3G55330|AT3G01480|AT4G25080|AT1G03130|AT5G45390|AT1G64510|AT1G03630|AT5G14910|AT5G54270|AT5G02120|AT1G54500|AT3G51820|AT5G66190|AT1G34000|AT4G39710|AT2G05620
9	43229	4.4413e-18	168	6090	396	27594	intracellular organelle	AT4G37000|AT1G05900|AT1G65420|AT3G52150|AT2G39930|AT4G33030|AT3G52155|AT1G19150|AT4G24280|AT1G48030|AT4G28270|AT3G07140|AT2G46920|AT1G02150|AT4G28660|AT4G29590|AT1G16780|AT1G55370|AT4G10180|AT1G35340|AT2G43100|AT3G01480|AT5G51110|AT1G32900|AT5G51020|AT1G69935|AT3G04870|AT3G06730|AT3G63520|AT3G60370|AT3G58990|AT5G62790|AT1G12800|AT1G08540|AT5G16715|AT4G35760|AT3G14210|AT3G51820|AT1G64860|AT3G20230…
9	43226	4.4413e-18	168	6091	396	27594	organelle	AT4G37000|AT1G05900|AT1G65420|AT3G52150|AT2G39930|AT4G33030|AT3G52155|AT1G19150|AT4G24280|AT1G48030|AT4G28270|AT3G07140|AT2G46920|AT1G02150|AT4G28660|AT4G29590|AT1G16780|AT1G55370|AT4G10180|AT1G35340|AT2G43100|AT3G01480|AT5G51110|AT1G32900|AT5G51020|AT1G69935|AT3G04870|AT3G06730|AT3G63520|AT3G60370|AT3G58990|AT5G62790|AT1G12800|AT1G08540|AT5G16715|AT4G35760|AT3G14210|AT3G51820|AT1G64860|AT3G20230…
9	44424	2.312e-16	178	6908	396	27594	intracellular part	AT4G37000|AT1G05900|AT1G65420|AT3G52150|AT2G39930|AT4G33030|AT3G52155|AT1G19150|AT4G24280|AT1G48030|AT4G28270|AT3G07140|AT2G46920|AT1G02150|AT4G28660|AT4G29590|AT1G16780|AT1G55370|AT4G10180|AT1G35340|AT3G01480|AT2G43100|AT5G51110|AT1G32900|AT5G51020|AT1G69935|AT3G04870|AT3G06730|AT3G63520|AT3G60370|AT3G58990|AT5G62790|AT1G12800|AT1G08540|AT5G16715|AT4G35760|AT3G14210|AT3G51820|AT1G64860|AT3G20230…
9	5622	3.4903e-15	180	7208	396	27594	intracellular	AT4G37000|AT1G05900|AT1G65420|AT3G52150|AT2G39930|AT4G33030|AT3G52155|AT1G19150|AT4G24280|AT1G48030|AT4G28270|AT5G33280|AT3G07140|AT2G46920|AT1G02150|AT4G28660|AT4G29590|AT1G16780|AT1G55370|AT4G10180|AT1G35340|AT3G01480|AT2G43100|AT5G51110|AT1G32900|AT5G51020|AT1G69935|AT3G04870|AT3G06730|AT3G63520|AT3G60370|AT3G58990|AT5G62790|AT1G12800|AT1G08540|AT5G16715|AT4G35760|AT3G14210|AT1G68520|AT3G51820…
9	9526	7.8913e-14	32	382	396	27594	plastid envelope	AT4G37000|AT3G52150|AT1G76405|AT4G24280|AT3G11560|AT3G08940|AT2G31190|AT1G16080|AT5G06290|AT3G61870|AT4G33010|AT4G01050|AT1G32080|AT1G67080|AT3G51140|AT5G51020|AT4G25080|AT5G13630|AT1G03130|AT3G04870|AT5G45390|AT1G03630|AT3G10840|AT3G60620|AT3G06510|AT2G21330|AT3G25690|AT3G14210|AT5G66190|AT5G16710|AT1G44446|AT1G23740
9	9941	1.0759e-13	31	361	396	27594	chloroplast envelope	AT4G37000|AT3G52150|AT1G76405|AT4G24280|AT3G11560|AT3G08940|AT2G31190|AT1G16080|AT3G61870|AT4G33010|AT4G01050|AT1G32080|AT1G67080|AT3G51140|AT5G51020|AT4G25080|AT5G13630|AT1G03130|AT3G04870|AT5G45390|AT1G03630|AT3G10840|AT3G60620|AT3G06510|AT2G21330|AT3G25690|AT3G14210|AT5G66190|AT5G16710|AT1G44446|AT1G23740
9	44446	3.2674e-13	75	1970	396	27594	intracellular organelle part	AT1G70580|AT4G37000|AT1G05900|AT3G52150|AT3G26070|AT2G39930|AT4G24280|AT1G48030|AT3G11560|AT2G31190|AT3G01440|AT3G61870|AT4G28660|AT2G45180|AT4G01050|AT1G32080|AT3G55330|AT3G01480|AT5G51020|AT3G04870|AT5G62690|AT2G45740|AT3G60370|AT5G45390|AT5G62790|AT1G32220|AT5G14910|AT5G16715|AT3G60620|AT5G54270|AT5G02120|AT3G14210|AT3G51820|AT4G18370|AT5G16710|AT2G26340|AT3G55040|AT4G39710|AT1G05385|AT1G51400…
9	44422	3.307e-13	75	1972	396	27594	organelle part	AT1G70580|AT4G37000|AT1G05900|AT3G52150|AT3G26070|AT2G39930|AT4G24280|AT1G48030|AT3G11560|AT2G31190|AT3G01440|AT3G61870|AT4G28660|AT2G45180|AT4G01050|AT1G32080|AT3G55330|AT3G01480|AT5G51020|AT3G04870|AT5G62690|AT2G45740|AT3G60370|AT5G45390|AT5G62790|AT1G32220|AT5G14910|AT5G16715|AT3G60620|AT5G54270|AT5G02120|AT3G14210|AT3G51820|AT4G18370|AT5G16710|AT2G26340|AT3G55040|AT4G39710|AT1G05385|AT1G51400…
9	31977	3.7525e-13	16	74	396	27594	thylakoid lumen	AT3G60370|AT1G51400|AT1G14150|AT2G39470|AT1G12250|AT2G21330|AT3G01440|AT5G66190|AT4G18370|AT1G76100|AT2G26340|AT3G55330|AT4G39710|AT1G05385|AT3G01480|AT4G17740
9	3824	7.8805e-13	179	7553	396	27594	catalytic activity	AT4G37000|AT1G05900|AT3G02110|AT2G39930|AT4G33030|AT5G01020|AT5G57850|AT1G48030|AT4G28270|AT3G07140|AT2G46920|AT4G29590|AT1G16780|AT5G38520|AT1G55370|AT3G19400|AT4G24780|AT2G05920|AT5G65010|AT1G53730|AT4G10180|AT3G50440|AT1G35340|AT3G01480|AT2G43100|AT5G51110|AT3G04870|AT1G64400|AT3G63520|AT1G74910|AT3G60370|AT5G47780|AT3G58990|AT5G62790|AT1G08540|AT5G16715|AT3G14210|AT1G30530|AT3G51820|AT1G64860…
9	15979	2.0383e-12	18	113	396	27594	photosynthesis	AT4G27600|AT3G60370|AT1G14150|AT1G19150|AT2G39470|AT5G54270|AT3G01440|AT4G28660|AT5G66190|AT1G55370|AT4G01050|AT4G18370|AT1G70760|AT3G55330|AT2G05620|AT1G05385|AT1G03130|AT1G60600
9	31978	6.8286e-11	13	58	396	27594	plastid thylakoid lumen	AT3G60370|AT1G51400|AT1G14150|AT2G39470|AT1G12250|AT3G01440|AT4G18370|AT1G76100|AT2G26340|AT3G55330|AT4G39710|AT3G01480|AT1G05385
9	9543	6.8286e-11	13	58	396	27594	chloroplast thylakoid lumen	AT3G60370|AT1G51400|AT1G14150|AT2G39470|AT1G12250|AT3G01440|AT4G18370|AT1G76100|AT2G26340|AT3G55330|AT4G39710|AT3G01480|AT1G05385
9	31975	2.3874e-09	33	601	396	27594	envelope	AT4G37000|AT3G52150|AT1G76405|AT4G24280|AT1G48030|AT3G11560|AT3G08940|AT2G31190|AT1G16080|AT5G06290|AT3G61870|AT4G33010|AT4G01050|AT1G32080|AT1G67080|AT3G51140|AT5G51020|AT4G25080|AT5G13630|AT1G03130|AT3G04870|AT5G45390|AT1G03630|AT3G10840|AT3G60620|AT3G06510|AT2G21330|AT3G25690|AT3G14210|AT5G66190|AT5G16710|AT1G44446|AT1G23740
9	31967	2.3874e-09	33	601	396	27594	organelle envelope	AT4G37000|AT3G52150|AT1G76405|AT4G24280|AT1G48030|AT3G11560|AT3G08940|AT2G31190|AT1G16080|AT5G06290|AT3G61870|AT4G33010|AT4G01050|AT1G32080|AT1G67080|AT3G51140|AT5G51020|AT4G25080|AT5G13630|AT1G03130|AT3G04870|AT5G45390|AT1G03630|AT3G10840|AT3G60620|AT3G06510|AT2G21330|AT3G25690|AT3G14210|AT5G66190|AT5G16710|AT1G44446|AT1G23740
9	8152	5.6785e-09	155	6834	396	27594	metabolic process	AT4G37000|AT1G05900|AT3G02110|AT2G39930|AT4G33030|AT5G01020|AT1G19150|AT5G57850|AT4G24280|AT4G28660|AT4G29590|AT1G55370|AT3G19400|AT5G65010|AT2G05920|AT1G53730|AT4G10180|AT5G18140|AT2G43100|AT3G01480|AT5G51110|AT1G32900|AT3G04870|AT1G16680|AT3G63520|AT1G74910|AT3G60370|AT5G47780|AT3G58990|AT5G62790|AT1G08540|AT5G16715|AT3G14210|AT1G30530|AT3G51820|AT1G64860|AT3G20230|AT5G16710|AT5G28020|AT3G15390…
9	5623	1.4485e-08	229	11708	396	27594	cell	AT1G65420|AT3G52150|AT2G39930|AT5G01020|AT3G52155|AT1G19150|AT1G48030|AT5G33280|AT3G07140|AT4G29590|AT1G16780|AT2G05920|AT4G10180|AT2G43100|AT3G01480|AT1G23080|AT3G06730|AT3G60370|AT1G12800|AT4G35760|AT5G16715|AT3G02690|AT4G38430|AT3G14210|AT1G68520|AT3G51820|AT1G64860|AT5G16710|AT1G70760|AT1G64720|AT1G60600|AT4G23400|AT3G06950|AT1G76405|AT1G14150|AT5G23060|AT3G09210|AT5G57930|AT1G11820|AT2G17640…
9	44464	1.4485e-08	229	11708	396	27594	cell part	AT1G65420|AT3G52150|AT2G39930|AT5G01020|AT3G52155|AT1G19150|AT1G48030|AT5G33280|AT3G07140|AT4G29590|AT1G16780|AT2G05920|AT4G10180|AT2G43100|AT3G01480|AT1G23080|AT3G06730|AT3G60370|AT1G12800|AT4G35760|AT5G16715|AT3G02690|AT4G38430|AT3G14210|AT1G68520|AT3G51820|AT1G64860|AT5G16710|AT1G70760|AT1G64720|AT1G60600|AT4G23400|AT3G06950|AT1G76405|AT1G14150|AT5G23060|AT3G09210|AT5G57930|AT1G11820|AT2G17640…
9	42440	2.5925e-08	13	92	396	27594	pigment metabolic process	AT4G37000|AT1G31800|AT1G03630|AT4G22570|AT4G15560|AT1G30530|AT3G51820|AT1G80050|AT3G59400|AT4G25080|AT1G44446|AT5G13630|AT3G04870
9	46148	3.0662e-08	12	76	396	27594	pigment biosynthetic process	AT3G51820|AT1G80050|AT1G31800|AT1G03630|AT4G15560|AT3G59400|AT4G22570|AT1G44446|AT4G25080|AT5G13630|AT3G04870|AT1G30530
9	9532	7.5836e-08	23	354	396	27594	plastid stroma	AT1G70580|AT1G05900|AT4G37000|AT5G47840|AT5G45390|AT3G52150|AT3G08740|AT5G62790|AT5G14910|AT5G16715|AT4G24280|AT2G21330|AT1G16080|AT5G06290|AT4G28660|AT5G54600|AT1G10960|AT5G66190|AT3G09210|AT5G16710|AT3G55040|AT3G01480|AT1G23740
9	9570	1.3631e-07	22	335	396	27594	chloroplast stroma	AT1G70580|AT1G05900|AT4G37000|AT5G47840|AT5G45390|AT3G52150|AT3G08740|AT5G62790|AT5G14910|AT5G16715|AT4G24280|AT2G21330|AT1G16080|AT5G06290|AT4G28660|AT5G54600|AT1G10960|AT5G66190|AT5G16710|AT3G55040|AT3G01480|AT1G23740
9	19684	6.9463e-07	10	63	396	27594	photosynthesis, light reaction	AT3G60370|AT5G66190|AT1G55370|AT4G01050|AT4G18370|AT1G70760|AT2G05620|AT1G05385|AT3G01440|AT1G60600
9	44271	1.1427e-06	22	378	396	27594	cellular nitrogen compound biosynthetic process	AT3G58990|AT1G01290|AT1G03630|AT5G57850|AT4G15560|AT4G22570|AT4G02120|AT3G57050|AT5G62670|AT3G51820|AT5G28020|AT1G80050|AT5G65010|AT3G02020|AT3G51420|AT2G43100|AT3G59400|AT1G44446|AT5G51110|AT4G25080|AT5G13630|AT3G04940
9	15995	1.9032e-06	7	26	396	27594	chlorophyll biosynthetic process	AT3G51820|AT1G03630|AT4G15560|AT3G59400|AT1G44446|AT4G25080|AT5G13630
9	15994	2.1023e-06	8	39	396	27594	chlorophyll metabolic process	AT3G51820|AT4G37000|AT1G03630|AT4G15560|AT3G59400|AT1G44446|AT4G25080|AT5G13630
9	18130	4.9721e-06	12	120	396	27594	heterocycle biosynthetic process	AT3G51820|AT1G80050|AT5G57850|AT1G03630|AT1G01290|AT4G15560|AT3G59400|AT4G22570|AT1G44446|AT5G51110|AT4G25080|AT5G13630
9	9523	1.9844e-05	6	23	396	27594	photosystem II	AT1G51400|AT1G14150|AT3G55330|AT2G39470|AT3G01440|AT4G28660
9	9521	2.8743e-05	7	38	396	27594	photosystem	AT1G51400|AT1G14150|AT3G55330|AT2G39470|AT3G01440|AT1G03130|AT4G28660
9	44237	3.1855e-05	117	5407	396	27594	cellular metabolic process	AT4G37000|AT1G05900|AT2G39930|AT4G33030|AT5G01020|AT1G19150|AT5G57850|AT4G24280|AT4G28660|AT1G55370|AT5G65010|AT4G10180|AT1G53730|AT5G18140|AT2G43100|AT3G01480|AT1G32900|AT5G51110|AT3G04870|AT1G16680|AT3G63520|AT3G60370|AT3G58990|AT5G62790|AT1G08540|AT5G16715|AT3G14210|AT1G30530|AT3G51820|AT3G20230|AT1G64860|AT5G16710|AT5G28020|AT3G15390|AT3G02020|AT1G70760|AT4G39710|AT1G60600|AT5G50180|AT3G06950…
9	9767	3.1855e-05	6	25	396	27594	photosynthetic electron transport chain	AT5G66190|AT1G55370|AT4G01050|AT1G70760|AT2G05620|AT1G60600
9	6778	5.8996e-05	8	60	396	27594	porphyrin metabolic process	AT3G51820|AT4G37000|AT1G03630|AT4G15560|AT3G59400|AT1G44446|AT4G25080|AT5G13630
9	33013	7.3101e-05	8	62	396	27594	tetrapyrrole metabolic process	AT3G51820|AT4G37000|AT1G03630|AT4G15560|AT3G59400|AT1G44446|AT4G25080|AT5G13630
9	6779	7.3101e-05	7	44	396	27594	porphyrin biosynthetic process	AT3G51820|AT1G03630|AT4G15560|AT3G59400|AT1G44446|AT4G25080|AT5G13630
9	30095	7.923e-05	5	17	396	27594	chloroplast photosystem II	AT1G51400|AT1G14150|AT3G55330|AT2G39470|AT3G01440
9	31969	0.00010109	8	65	396	27594	chloroplast membrane	AT1G32080|AT3G06510|AT3G51140|AT1G44446|AT5G51020|AT5G13630|AT3G61870|AT3G25690
9	33014	0.00012627	7	48	396	27594	tetrapyrrole biosynthetic process	AT3G51820|AT1G03630|AT4G15560|AT3G59400|AT1G44446|AT4G25080|AT5G13630
9	16787	0.00012694	66	2632	396	27594	hydrolase activity	AT1G05900|AT3G02110|AT4G12390|AT2G39930|AT4G33030|AT5G58480|AT3G07140|AT2G46920|AT3G48040|AT2G33255|AT4G37040|AT5G38520|AT1G16780|AT2G28470|AT3G19400|AT2G05920|AT3G43220|AT3G50440|AT1G35340|AT4G17740|AT1G09010|AT5G16540|AT5G64380|AT5G62690|AT5G45390|AT1G35420|AT3G48610|AT3G14210|AT4G18370|AT1G29660|AT1G14700|AT3G47000|AT3G14240|AT1G33290|AT5G06340|AT3G05910|AT2G41530|AT4G12830|AT4G35020|AT1G11820…
9	42170	0.00031158	8	76	396	27594	plastid membrane	AT1G32080|AT3G06510|AT3G51140|AT1G44446|AT5G51020|AT5G13630|AT3G61870|AT3G25690
9	16020	0.00032878	84	3727	396	27594	membrane	AT3G52150|AT3G26070|AT1G55130|AT5G01020|AT5G58480|AT1G48030|AT3G01440|AT2G46920|AT3G48040|AT3G61870|AT2G25270|AT4G28660|AT2G45180|AT1G03870|AT1G55370|AT4G01050|AT1G32080|AT1G53730|AT3G55330|AT4G19530|AT3G01480|AT4G28100|AT5G51020|AT1G23080|AT5G62690|AT3G63520|AT2G45740|AT5G45390|AT1G72090|AT4G12030|AT5G14910|AT3G60620|AT5G54270|AT3G02690|AT4G38430|AT4G35920|AT5G02120|AT3G14210|AT3G51820|AT4G22200…
9	22900	0.00033555	7	56	396	27594	electron transport chain	AT5G66190|AT1G55370|AT4G01050|AT4G14890|AT1G70760|AT2G05620|AT1G60600
9	51186	0.00040694	13	219	396	27594	cofactor metabolic process	AT4G37000|AT1G01290|AT1G03630|AT5G57850|AT4G26520|AT2G21330|AT4G15560|AT3G51820|AT3G59400|AT4G25080|AT1G44446|AT5G13630|AT1G60600
9	48046	0.00040694	15	286	396	27594	apoplast	AT4G37800|AT1G48030|AT2G21330|AT1G16080|AT5G06290|AT3G14210|AT4G33010|AT2G41530|AT5G66190|AT5G65730|AT1G09750|AT1G79720|AT1G78370|AT1G66970|AT1G23740
9	34641	0.00048905	42	1484	396	27594	cellular nitrogen compound metabolic process	AT2G47590|AT4G37000|AT1G05900|AT5G47840|AT3G06950|AT1G01290|AT5G57850|AT4G02120|AT4G33010|AT5G65010|AT4G10180|AT3G51420|AT3G59400|AT2G43100|AT5G51110|AT4G25080|AT5G13630|AT3G04940|AT3G58990|AT1G08540|AT1G03630|AT5G16715|AT4G26520|AT4G15560|AT2G21330|AT4G22570|AT2G19940|AT2G25840|AT5G17660|AT3G17470|AT3G57050|AT5G36170|AT5G62670|AT3G51820|AT1G64860|AT1G80050|AT5G28020|AT3G15390|AT3G02020|AT1G15410…
9	51188	0.00055314	10	135	396	27594	cofactor biosynthetic process	AT3G51820|AT5G57850|AT1G03630|AT1G01290|AT4G15560|AT3G59400|AT1G44446|AT4G25080|AT5G13630|AT1G60600
9	6790	0.00061459	11	166	396	27594	sulfur metabolic process	AT1G19920|AT5G28020|AT4G33030|AT4G12030|AT2G17640|AT4G13770|AT1G62560|AT1G65860|AT3G57050|AT3G14210|AT3G04940
9	44272	0.00067735	8	86	396	27594	sulfur compound biosynthetic process	AT5G28020|AT4G33030|AT4G12030|AT4G13770|AT1G62560|AT1G65860|AT3G57050|AT3G04940
9	9416	0.0007365	19	455	396	27594	response to light stimulus	AT1G51400|AT1G65420|AT1G08540|AT2G26250|AT1G19150|AT1G48030|AT3G08940|AT2G31190|AT3G15850|AT4G13770|AT3G12610|AT5G49730|AT5G02120|AT4G32980|AT3G19820|AT1G34000|AT1G67080|AT2G05620|AT3G22420
9	46483	0.0007365	16	340	396	27594	heterocycle metabolic process	AT4G37000|AT1G01290|AT1G03630|AT5G57850|AT4G15560|AT4G22570|AT4G02120|AT1G30530|AT5G62670|AT3G51820|AT1G80050|AT3G59400|AT1G44446|AT4G25080|AT5G51110|AT5G13630
9	9314	0.0011435	19	471	396	27594	response to radiation	AT1G51400|AT1G65420|AT1G08540|AT2G26250|AT1G19150|AT1G48030|AT3G08940|AT2G31190|AT3G15850|AT4G13770|AT3G12610|AT5G49730|AT5G02120|AT4G32980|AT3G19820|AT1G34000|AT1G67080|AT2G05620|AT3G22420
9	6807	0.001147	42	1548	396	27594	nitrogen compound metabolic process	AT2G47590|AT4G37000|AT1G05900|AT5G47840|AT3G06950|AT1G01290|AT5G57850|AT4G02120|AT4G33010|AT5G65010|AT4G10180|AT3G51420|AT3G59400|AT2G43100|AT5G51110|AT4G25080|AT5G13630|AT3G04940|AT3G58990|AT1G08540|AT1G03630|AT5G16715|AT4G26520|AT4G15560|AT2G21330|AT4G22570|AT2G19940|AT2G25840|AT5G17660|AT3G17470|AT3G57050|AT5G36170|AT5G62670|AT3G51820|AT1G64860|AT1G80050|AT5G28020|AT3G15390|AT3G02020|AT1G15410…
9	9987	0.0018736	140	7393	396	27594	cellular process	AT4G37000|AT1G05900|AT2G39930|AT4G33030|AT5G01020|AT1G19150|AT5G57850|AT4G24280|AT2G46920|AT4G28660|AT1G55370|AT5G65010|AT1G53730|AT4G10180|AT5G18140|AT2G43100|AT3G01480|AT5G51110|AT1G32900|AT5G51020|AT5G07690|AT3G04870|AT3G06730|AT1G16680|AT3G63520|AT3G60370|AT3G58990|AT5G62790|AT1G08540|AT5G16715|AT4G38430|AT3G14210|AT1G30530|AT3G51820|AT3G20230|AT1G64860|AT5G16710|AT5G28020|AT3G15390|AT3G02020…
9	8236	0.0027292	10	166	396	27594	serine-type peptidase activity	AT3G14240|AT3G02110|AT5G45390|AT2G24280|AT4G18370|AT2G05920|AT4G30610|AT4G30810|AT4G17740|AT4G14570
9	17171	0.0027292	10	166	396	27594	serine hydrolase activity	AT3G14240|AT3G02110|AT5G45390|AT2G24280|AT4G18370|AT2G05920|AT4G30610|AT4G30810|AT4G17740|AT4G14570
9	6091	0.0027292	11	199	396	27594	generation of precursor metabolites and energy	AT3G60370|AT5G66190|AT1G55370|AT4G01050|AT4G14890|AT4G18370|AT1G70760|AT2G05620|AT1G05385|AT3G01440|AT1G60600
9	70011	0.0027292	18	465	396	27594	peptidase activity, acting on L-amino acid peptides	AT3G14240|AT3G02110|AT5G45390|AT2G24280|AT4G14570|AT4G37040|AT3G19400|AT4G18370|AT2G05920|AT1G79720|AT1G09750|AT4G30610|AT1G55350|AT1G35340|AT4G30810|AT1G79560|AT4G17740|AT5G53170
9	9706	0.0030975	5	37	396	27594	chloroplast inner membrane	AT1G32080|AT3G51140|AT1G44446|AT5G13630|AT3G61870
9	9058	0.0031103	60	2610	396	27594	biosynthetic process	AT1G70580|AT2G39930|AT4G33030|AT5G57850|AT5G65010|AT3G13120|AT2G43100|AT1G65860|AT1G32900|AT5G51110|AT3G04870|AT3G04940|AT1G74910|AT5G62790|AT3G58990|AT5G47780|AT1G08540|AT4G12030|AT3G19450|AT5G16715|AT3G60620|AT2G25840|AT5G36170|AT1G30530|AT3G51820|AT3G20230|AT1G64860|AT5G28020|AT3G02020|AT5G58560|AT1G60600|AT4G22756|AT3G08740|AT1G31800|AT2G26250|AT1G01290|AT3G15850|AT4G13770|AT1G62560|AT4G02120…
9	5576	0.0034055	16	393	396	27594	extracellular region	AT4G37800|AT1G48030|AT2G21330|AT1G16080|AT5G06290|AT3G14210|AT4G33010|AT2G41530|AT5G66190|AT5G65730|AT1G79720|AT1G09750|AT4G30610|AT1G78370|AT1G66970|AT1G23740
9	80105	0.0034055	2	2	396	27594	6-methylthiopropyl glucosinolate S-oxygenase activity	AT1G62560|AT1G65860
9	9344	0.0034055	2	2	396	27594	nitrite reductase complex [NAD(P)H]	AT1G14150|AT3G01440
9	9528	0.0042282	5	40	396	27594	plastid inner membrane	AT1G32080|AT3G51140|AT1G44446|AT5G13630|AT3G61870
9	16407	0.0042426	6	62	396	27594	acetyltransferase activity	AT4G28030|AT4G19985|AT5G09740|AT1G32070|AT2G17640|AT1G72030
9	8233	0.0043147	18	487	396	27594	peptidase activity	AT3G14240|AT3G02110|AT5G45390|AT2G24280|AT4G14570|AT4G37040|AT3G19400|AT4G18370|AT2G05920|AT1G79720|AT1G09750|AT4G30610|AT1G55350|AT1G35340|AT4G30810|AT1G79560|AT4G17740|AT5G53170
9	19748	0.0052055	14	330	396	27594	secondary metabolic process	AT3G63520|AT5G41210|AT1G31800|AT4G12030|AT3G19450|AT1G62560|AT4G13770|AT3G14210|AT1G30530|AT1G67080|AT3G51420|AT1G78370|AT1G65860|AT3G04870
9	42180	0.0053995	21	630	396	27594	cellular ketone metabolic process	AT3G58990|AT5G62790|AT5G08470|AT2G26250|AT5G57850|AT5G16715|AT3G15850|AT4G15560|AT2G19940|AT2G25840|AT3G57050|AT4G33010|AT5G28020|AT5G65010|AT1G67080|AT3G02020|AT1G15410|AT4G34030|AT2G43100|AT1G60600|AT3G04940
9	6520	0.0066461	13	300	396	27594	cellular amino acid metabolic process	AT3G58990|AT5G16715|AT2G19940|AT2G25840|AT3G57050|AT4G33010|AT5G28020|AT5G65010|AT3G02020|AT1G15410|AT4G34030|AT2G43100|AT3G04940
9	9654	0.0066461	3	11	396	27594	oxygen evolving complex	AT3G55330|AT2G39470|AT3G01440
9	19757	0.0066461	5	45	396	27594	glycosinolate metabolic process	AT4G12030|AT4G13770|AT1G62560|AT1G65860|AT3G14210
9	19760	0.0066461	5	45	396	27594	glucosinolate metabolic process	AT4G12030|AT4G13770|AT1G62560|AT1G65860|AT3G14210
9	16143	0.0066461	5	45	396	27594	S-glycoside metabolic process	AT4G12030|AT4G13770|AT1G62560|AT1G65860|AT3G14210
9	16829	0.0071989	13	304	396	27594	lyase activity	AT2G47590|AT3G58990|AT5G57850|AT4G26520|AT2G21330|AT3G57050|AT5G28020|AT1G67750|AT4G24780|AT3G51420|AT2G43100|AT5G51110|AT3G04940
9	8080	0.0079698	5	47	396	27594	N-acetyltransferase activity	AT4G28030|AT4G19985|AT5G09740|AT1G32070|AT1G72030
9	42559	0.0080541	3	12	396	27594	pteridine and derivative biosynthetic process	AT5G57850|AT1G01290|AT5G51110
9	16122	0.0080541	3	12	396	27594	xanthophyll metabolic process	AT3G63520|AT1G31800|AT1G67080
9	44281	0.0080541	33	1248	396	27594	small molecule metabolic process	AT2G26250|AT5G57850|AT3G15850|AT4G02120|AT4G33010|AT5G65010|AT1G67080|AT2G43100|AT3G04940|AT3G55630|AT5G62790|AT3G58990|AT5G08470|AT3G19450|AT5G16715|AT4G26520|AT4G15560|AT2G21330|AT4G22570|AT2G19940|AT2G25840|AT3G17470|AT3G57050|AT5G62670|AT1G30530|AT5G28020|AT1G80050|AT3G02020|AT1G15410|AT4G34030|AT1G66970|AT1G60600|AT4G22756
9	80104	0.0080541	2	3	396	27594	5-methylthiopropyl glucosinolate S-oxygenase activity	AT1G62560|AT1G65860
9	80106	0.0080541	2	3	396	27594	7-methylthiopropyl glucosinolate S-oxygenase activity	AT1G62560|AT1G65860
9	80102	0.0080541	2	3	396	27594	3-methylthiopropyl glucosinolate S-oxygenase activity	AT1G62560|AT1G65860
9	3959	0.0080541	2	3	396	27594	NADPH dehydrogenase activity	AT5G66190|AT1G03630
9	3861	0.0080541	2	3	396	27594	3-isopropylmalate dehydratase activity	AT3G58990|AT2G43100
9	16116	0.0084201	4	28	396	27594	carotenoid metabolic process	AT3G63520|AT1G31800|AT1G67080|AT3G04870
9	16108	0.0084201	4	28	396	27594	tetraterpenoid metabolic process	AT3G63520|AT1G31800|AT1G67080|AT3G04870
9	19752	0.0090716	20	620	396	27594	carboxylic acid metabolic process	AT3G58990|AT5G62790|AT5G08470|AT2G26250|AT5G57850|AT5G16715|AT3G15850|AT4G15560|AT2G19940|AT2G25840|AT3G57050|AT4G33010|AT5G28020|AT5G65010|AT1G67080|AT3G02020|AT1G15410|AT4G34030|AT2G43100|AT3G04940
9	43436	0.0090716	20	620	396	27594	oxoacid metabolic process	AT3G58990|AT5G62790|AT5G08470|AT2G26250|AT5G57850|AT5G16715|AT3G15850|AT4G15560|AT2G19940|AT2G25840|AT3G57050|AT4G33010|AT5G28020|AT5G65010|AT1G67080|AT3G02020|AT1G15410|AT4G34030|AT2G43100|AT3G04940
9	6082	0.0091627	20	621	396	27594	organic acid metabolic process	AT3G58990|AT5G62790|AT5G08470|AT2G26250|AT5G57850|AT5G16715|AT3G15850|AT4G15560|AT2G19940|AT2G25840|AT3G57050|AT4G33010|AT5G28020|AT5G65010|AT1G67080|AT3G02020|AT1G15410|AT4G34030|AT2G43100|AT3G04940
9	6551	0.0093718	3	13	396	27594	leucine metabolic process	AT3G58990|AT4G34030|AT2G43100
9	16410	0.0099827	5	51	396	27594	N-acyltransferase activity	AT4G28030|AT4G19985|AT5G09740|AT1G32070|AT1G72030
9	19758	0.010202	4	30	396	27594	glycosinolate biosynthetic process	AT4G12030|AT4G13770|AT1G62560|AT1G65860
9	19761	0.010202	4	30	396	27594	glucosinolate biosynthetic process	AT4G12030|AT4G13770|AT1G62560|AT1G65860
9	16144	0.010202	4	30	396	27594	S-glycoside biosynthetic process	AT4G12030|AT4G13770|AT1G62560|AT1G65860
9	42548	0.01126	3	14	396	27594	regulation of photosynthesis, light reaction	AT3G15850|AT5G01920|AT1G68830
9	44106	0.011417	13	327	396	27594	cellular amine metabolic process	AT3G58990|AT5G16715|AT2G19940|AT2G25840|AT3G57050|AT4G33010|AT5G28020|AT5G65010|AT3G02020|AT1G15410|AT4G34030|AT2G43100|AT3G04940
9	44249	0.01151	54	2444	396	27594	cellular biosynthetic process	AT1G70580|AT2G39930|AT4G33030|AT5G57850|AT5G65010|AT3G13120|AT2G43100|AT1G65860|AT1G32900|AT5G51110|AT3G04870|AT3G04940|AT5G62790|AT3G58990|AT1G08540|AT4G12030|AT3G19450|AT5G16715|AT3G60620|AT2G25840|AT5G36170|AT1G30530|AT3G51820|AT3G20230|AT1G64860|AT5G28020|AT3G02020|AT5G58560|AT1G60600|AT3G08740|AT1G31800|AT1G01290|AT3G15850|AT4G13770|AT1G62560|AT4G02120|AT5G54600|AT1G67080|AT3G51420|AT3G59400…
9	43467	0.013433	3	15	396	27594	regulation of generation of precursor metabolites and energy	AT3G15850|AT5G01920|AT1G68830
9	9773	0.013433	3	15	396	27594	photosynthetic electron transport in photosystem I	AT1G55370|AT1G70760|AT2G05620
9	80103	0.013716	2	4	396	27594	4-methylthiopropyl glucosinolate S-oxygenase activity	AT1G62560|AT1G65860
9	9069	0.015498	4	34	396	27594	serine family amino acid metabolic process	AT5G28020|AT3G57050|AT3G04940|AT4G33010
9	16835	0.020633	7	121	396	27594	carbon-oxygen lyase activity	AT3G58990|AT1G67750|AT5G28020|AT4G24780|AT2G43100|AT5G51110|AT3G04940
9	80107	0.02065	2	5	396	27594	8-methylthiopropyl glucosinolate S-oxygenase activity	AT1G62560|AT1G65860
9	6168	0.02065	2	5	396	27594	adenine salvage	AT1G80050|AT4G22570
9	10439	0.02065	2	5	396	27594	regulation of glucosinolate biosynthetic process	AT5G07690|AT5G61420
9	10731	0.02065	2	5	396	27594	protein amino acid glutathionylation	AT5G16710|AT3G55040
9	43096	0.02065	2	5	396	27594	purine base salvage	AT1G80050|AT4G22570
9	9772	0.02065	2	5	396	27594	photosynthetic electron transport in photosystem II	AT4G01050|AT1G60600
9	46083	0.02065	2	5	396	27594	adenine metabolic process	AT1G80050|AT4G22570
9	46084	0.02065	2	5	396	27594	adenine biosynthetic process	AT1G80050|AT4G22570
9	3999	0.02065	2	5	396	27594	adenine phosphoribosyltransferase activity	AT1G80050|AT4G22570
9	42558	0.020926	3	18	396	27594	pteridine and derivative metabolic process	AT5G57850|AT1G01290|AT5G51110
9	5975	0.023152	22	782	396	27594	carbohydrate metabolic process	AT4G37800|AT3G47000|AT5G47780|AT5G62790|AT2G39930|AT5G58480|AT4G12030|AT4G26520|AT4G15560|AT2G21330|AT1G62560|AT4G13770|AT3G14210|AT2G28470|AT1G11820|AT1G09010|AT1G66970|AT3G01180|AT1G65860|AT1G32900|AT5G64380|AT4G30310
9	10109	0.024203	3	19	396	27594	regulation of photosynthesis	AT3G15850|AT5G01920|AT1G68830
9	8610	0.02508	12	321	396	27594	lipid biosynthetic process	AT3G19820|AT5G62790|AT1G31800|AT4G33030|AT2G26250|AT5G58560|AT1G67080|AT3G60620|AT3G15850|AT4G15560|AT3G04870|AT4G22756
9	9308	0.026112	13	366	396	27594	amine metabolic process	AT3G58990|AT5G16715|AT2G19940|AT2G25840|AT3G57050|AT4G33010|AT5G28020|AT5G65010|AT3G02020|AT1G15410|AT4G34030|AT2G43100|AT3G04940
9	43255	0.029054	2	6	396	27594	regulation of carbohydrate biosynthetic process	AT5G07690|AT5G61420
9	16987	0.029054	2	6	396	27594	sigma factor activity	AT1G64860|AT1G08540
9	44238	0.030838	105	5719	396	27594	primary metabolic process	AT3G02110|AT1G05900|AT2G39930|AT4G33030|AT5G01020|AT4G24280|AT3G19400|AT5G65010|AT2G05920|AT4G10180|AT1G53730|AT5G18140|AT2G43100|AT3G01480|AT1G32900|AT3G04870|AT1G16680|AT3G63520|AT5G62790|AT3G58990|AT5G47780|AT1G08540|AT5G16715|AT3G14210|AT1G30530|AT3G20230|AT1G64860|AT5G16710|AT5G28020|AT3G15390|AT3G02020|AT4G39710|AT4G22756|AT5G50180|AT3G47000|AT3G06950|AT2G26250|AT1G01290|AT4G13770|AT1G62560…
9	6461	0.031482	7	134	396	27594	protein complex assembly	AT1G64860|AT3G60370|AT5G58260|AT1G08540|AT1G05385|AT1G75820|AT1G49380
9	70271	0.031482	7	134	396	27594	protein complex biogenesis	AT1G64860|AT3G60370|AT5G58260|AT1G08540|AT1G05385|AT1G75820|AT1G49380
9	55114	0.033917	7	136	396	27594	oxidation reduction	AT5G66190|AT1G55370|AT4G01050|AT4G14890|AT1G70760|AT2G05620|AT1G60600
9	30076	0.034812	3	22	396	27594	light-harvesting complex	AT1G19150|AT1G67080|AT5G54270
9	44262	0.035909	14	428	396	27594	cellular carbohydrate metabolic process	AT4G37800|AT2G39930|AT5G62790|AT4G12030|AT4G26520|AT4G15560|AT1G62560|AT4G13770|AT2G21330|AT3G14210|AT1G66970|AT3G01180|AT1G65860|AT1G32900
9	16740	0.036426	51	2429	396	27594	transferase activity	AT1G70580|AT4G33030|AT5G01020|AT4G29590|AT4G19985|AT1G53730|AT2G31790|AT1G74910|AT5G47780|AT5G41210|AT1G08540|AT3G61080|AT3G60620|AT5G17660|AT1G30530|AT3G51820|AT1G64860|AT1G19920|AT5G09740|AT3G02020|AT1G32070|AT5G58560|AT5G01920|AT1G60600|AT4G28030|AT5G47840|AT2G26250|AT1G31420|AT2G17640|AT3G28040|AT1G78370|AT4G25080|AT1G72030|AT4G37800|AT4G27600|AT5G03430|AT1G16460|AT3G45860|AT4G15560|AT4G22570…
9	4332	0.037191	2	7	396	27594	fructose-bisphosphate aldolase activity	AT4G26520|AT2G21330
9	10438	0.037191	2	7	396	27594	cellular response to sulfur starvation	AT5G07690|AT5G61420
9	43101	0.037191	2	7	396	27594	purine salvage	AT1G80050|AT4G22570
9	19288	0.037191	2	7	396	27594	isopentenyl diphosphate biosynthetic process, mevalonate-independent pathway	AT5G62790|AT4G15560
9	4176	0.037686	3	23	396	27594	ATP-dependent peptidase activity	AT1G35340|AT1G79560|AT5G53170
9	8652	0.040152	7	142	396	27594	cellular amino acid biosynthetic process	AT3G58990|AT5G28020|AT5G65010|AT3G02020|AT2G43100|AT3G57050|AT3G04940
9	6519	0.040152	15	483	396	27594	cellular amino acid and derivative metabolic process	AT3G58990|AT3G19450|AT5G16715|AT2G19940|AT2G25840|AT3G57050|AT4G33010|AT1G30530|AT5G28020|AT5G65010|AT3G02020|AT1G15410|AT4G34030|AT2G43100|AT3G04940
9	9707	0.041747	3	24	396	27594	chloroplast outer membrane	AT3G06510|AT5G51020|AT3G25690
9	44425	0.043004	27	1098	396	27594	membrane part	AT1G51400|AT1G55130|AT5G58480|AT1G14150|AT2G39470|AT1G48030|AT3G01440|AT4G28660|AT1G63260|AT5G58260|AT1G03870|AT1G67080|AT3G55330|AT4G19530|AT4G28100|AT1G03130|AT2G45740|AT4G35920|AT1G75820|AT4G38430|AT3G19820|AT2G47930|AT1G70760|AT4G28050|AT1G66970|AT2G01630|AT3G18050
9	31226	0.045908	5	78	396	27594	intrinsic to plasma membrane	AT1G03870|AT5G58480|AT2G01630|AT4G35920|AT1G66970
9	9081	0.045908	3	25	396	27594	branched chain family amino acid metabolic process	AT3G58990|AT4G34030|AT2G43100
9	19682	0.045908	2	8	396	27594	glyceraldehyde-3-phosphate metabolic process	AT5G62790|AT4G15560
9	4605	0.045908	2	8	396	27594	phosphatidate cytidylyltransferase activity	AT5G58560|AT3G60620
9	10100	0.045908	2	8	396	27594	negative regulation of photomorphogenesis	AT4G10180|AT1G69935
9	16491	0.046497	31	1326	396	27594	oxidoreductase activity	AT4G27710|AT4G37000|AT1G31800|AT2G24270|AT1G48030|AT3G15850|AT5G06290|AT4G13770|AT1G62560|AT5G49730|AT4G33010|AT4G04830|AT5G06060|AT1G65860|AT3G04870|AT3G63520|AT3G60370|AT5G62790|AT5G67290|AT1G03630|AT3G19450|AT2G19940|AT5G66190|AT1G07440|AT5G16710|AT5G51970|AT1G44446|AT4G20760|AT4G22756|AT4G09670|AT1G23740
9	9628	0.049401	28	1168	396	27594	response to abiotic stimulus	AT1G65420|AT1G51400|AT2G26250|AT1G19150|AT4G24280|AT1G48030|AT3G08940|AT3G15850|AT2G31190|AT5G06290|AT4G13770|AT5G49730|AT4G32980|AT1G67080|AT5G53170|AT5G62690|AT3G63520|AT1G08540|AT3G06510|AT3G12610|AT4G35920|AT5G02120|AT3G14210|AT3G19820|AT1G34000|AT2G05620|AT1G56280|AT3G22420
12	44436	6.8391e-05	6	266	31	27594	thylakoid part	AT1G54500|AT1G64510|AT1G70760|AT1G20810|AT2G39470|AT4G39710
12	9507	6.8391e-05	12	2070	31	27594	chloroplast	AT1G54500|AT4G14890|AT1G64510|AT1G19150|AT1G20810|AT2G39470|AT4G39710|AT3G48420|AT5G51020|AT5G51110|AT5G17660|AT3G61870
12	44434	6.8391e-05	8	755	31	27594	chloroplast part	AT1G54500|AT1G64510|AT1G20810|AT2G39470|AT4G39710|AT3G48420|AT5G51020|AT3G61870
12	9579	6.8391e-05	6	322	31	27594	thylakoid	AT1G54500|AT1G64510|AT1G70760|AT1G20810|AT2G39470|AT4G39710
12	9536	6.8391e-05	12	2139	31	27594	plastid	AT1G54500|AT4G14890|AT1G64510|AT1G19150|AT1G20810|AT2G39470|AT4G39710|AT3G48420|AT5G51020|AT5G51110|AT5G17660|AT3G61870
12	44435	6.8391e-05	8	782	31	27594	plastid part	AT1G54500|AT1G64510|AT1G20810|AT2G39470|AT4G39710|AT3G48420|AT5G51020|AT3G61870
12	42651	0.00014855	5	224	31	27594	thylakoid membrane	AT1G54500|AT1G64510|AT1G70760|AT2G39470|AT4G39710
12	34357	0.00014855	5	227	31	27594	photosynthetic membrane	AT1G54500|AT1G64510|AT1G70760|AT2G39470|AT4G39710
12	9534	0.00019361	5	254	31	27594	chloroplast thylakoid	AT1G54500|AT1G64510|AT1G20810|AT2G39470|AT4G39710
12	31976	0.00019361	5	254	31	27594	plastid thylakoid	AT1G54500|AT1G64510|AT1G20810|AT2G39470|AT4G39710
12	31984	0.00019361	5	256	31	27594	organelle subcompartment	AT1G54500|AT1G64510|AT1G20810|AT2G39470|AT4G39710
12	9543	0.00067502	3	58	31	27594	chloroplast thylakoid lumen	AT1G20810|AT2G39470|AT4G39710
12	31978	0.00067502	3	58	31	27594	plastid thylakoid lumen	AT1G20810|AT2G39470|AT4G39710
12	31977	0.0012837	3	74	31	27594	thylakoid lumen	AT1G20810|AT2G39470|AT4G39710
12	55035	0.0012837	4	211	31	27594	plastid thylakoid membrane	AT1G54500|AT1G64510|AT2G39470|AT4G39710
12	9535	0.0012837	4	211	31	27594	chloroplast thylakoid membrane	AT1G54500|AT1G64510|AT2G39470|AT4G39710
12	44444	0.0013275	14	4323	31	27594	cytoplasmic part	AT5G13510|AT1G64510|AT1G19150|AT1G20810|AT2G39470|AT4G22570|AT5G17660|AT3G61870|AT1G54500|AT4G14890|AT4G39710|AT3G48420|AT5G51110|AT5G51020
12	5737	0.0030605	14	4745	31	27594	cytoplasm	AT5G13510|AT1G64510|AT1G19150|AT1G20810|AT2G39470|AT4G22570|AT5G17660|AT3G61870|AT1G54500|AT4G14890|AT4G39710|AT3G48420|AT5G51110|AT5G51020
12	15979	0.0030605	3	113	31	27594	photosynthesis	AT1G19150|AT1G70760|AT2G39470
12	5527	0.0030605	2	22	31	27594	macrolide binding	AT1G20810|AT4G39710
12	5528	0.0030605	2	22	31	27594	FK506 binding	AT1G20810|AT4G39710
12	8144	0.0034856	2	24	31	27594	drug binding	AT1G20810|AT4G39710
12	8176	0.0098621	1	1	31	27594	tRNA (guanine-N7-)-methyltransferase activity	AT5G17660
12	46146	0.0098621	1	1	31	27594	tetrahydrobiopterin metabolic process	AT5G51110
12	8124	0.0098621	1	1	31	27594	4-alpha-hydroxytetrahydrobiopterin dehydratase activity	AT5G51110
12	6729	0.0098621	1	1	31	27594	tetrahydrobiopterin biosynthetic process	AT5G51110
12	44446	0.0098621	8	1970	31	27594	intracellular organelle part	AT1G54500|AT1G64510|AT1G20810|AT2G39470|AT4G39710|AT3G48420|AT5G51020|AT3G61870
12	44422	0.0098621	8	1972	31	27594	organelle part	AT1G54500|AT1G64510|AT1G20810|AT2G39470|AT4G39710|AT3G48420|AT5G51020|AT3G61870
12	44424	0.010468	16	6908	31	27594	intracellular part	AT5G13510|AT1G64510|AT1G19150|AT1G20810|AT2G39470|AT4G22570|AT5G17660|AT3G61870|AT1G76110|AT1G54500|AT4G14890|AT1G70760|AT4G39710|AT3G48420|AT5G51110|AT5G51020
12	22900	0.013497	2	56	31	27594	electron transport chain	AT4G14890|AT1G70760
12	3755	0.013497	2	56	31	27594	peptidyl-prolyl cis-trans isomerase activity	AT1G20810|AT4G39710
12	16859	0.013541	2	57	31	27594	cis-trans isomerase activity	AT1G20810|AT4G39710
12	5622	0.014922	16	7208	31	27594	intracellular	AT5G13510|AT1G64510|AT1G19150|AT1G20810|AT2G39470|AT4G22570|AT5G17660|AT3G61870|AT1G76110|AT1G54500|AT4G14890|AT1G70760|AT4G39710|AT3G48420|AT5G51110|AT5G51020
12	31969	0.016517	2	65	31	27594	chloroplast membrane	AT5G51020|AT3G61870
12	42170	0.021816	2	76	31	27594	plastid membrane	AT5G51020|AT3G61870
12	43229	0.022296	14	6090	31	27594	intracellular organelle	AT5G13510|AT1G64510|AT1G19150|AT1G20810|AT2G39470|AT5G17660|AT3G61870|AT1G76110|AT1G54500|AT4G14890|AT4G39710|AT3G48420|AT5G51110|AT5G51020
12	43226	0.022296	14	6091	31	27594	organelle	AT5G13510|AT1G64510|AT1G19150|AT1G20810|AT2G39470|AT5G17660|AT3G61870|AT1G76110|AT1G54500|AT4G14890|AT4G39710|AT3G48420|AT5G51110|AT5G51020
12	16423	0.027273	1	4	31	27594	tRNA (guanine) methyltransferase activity	AT5G17660
12	46083	0.028772	1	5	31	27594	adenine metabolic process	AT4G22570
12	46084	0.028772	1	5	31	27594	adenine biosynthetic process	AT4G22570
12	6535	0.028772	1	5	31	27594	cysteine biosynthetic process from serine	AT5G28020
12	8175	0.028772	1	5	31	27594	tRNA methyltransferase activity	AT5G17660
12	3999	0.028772	1	5	31	27594	adenine phosphoribosyltransferase activity	AT4G22570
12	43096	0.028772	1	5	31	27594	purine base salvage	AT4G22570
12	6168	0.028772	1	5	31	27594	adenine salvage	AT4G22570
12	43231	0.031778	13	5766	31	27594	intracellular membrane-bounded organelle	AT1G64510|AT1G19150|AT1G20810|AT2G39470|AT5G17660|AT3G61870|AT1G76110|AT1G54500|AT4G14890|AT4G39710|AT3G48420|AT5G51110|AT5G51020
12	43227	0.031778	13	5767	31	27594	membrane-bounded organelle	AT1G64510|AT1G19150|AT1G20810|AT2G39470|AT5G17660|AT3G61870|AT1G76110|AT1G54500|AT4G14890|AT4G39710|AT3G48420|AT5G51110|AT5G51020
12	9941	0.036214	3	361	31	27594	chloroplast envelope	AT3G48420|AT5G51020|AT3G61870
12	6400	0.036214	1	7	31	27594	tRNA modification	AT5G17660
12	43101	0.036214	1	7	31	27594	purine salvage	AT4G22570
12	18130	0.036251	2	120	31	27594	heterocycle biosynthetic process	AT4G22570|AT5G51110
12	16835	0.036251	2	121	31	27594	carbon-oxygen lyase activity	AT5G28020|AT5G51110
12	44271	0.037604	3	378	31	27594	cellular nitrogen compound biosynthetic process	AT5G28020|AT4G22570|AT5G51110
12	9526	0.03798	3	382	31	27594	plastid envelope	AT3G48420|AT5G51020|AT3G61870
12	4033	0.04067	1	9	31	27594	aldo-keto reductase activity	AT5G53580
12	4124	0.04067	1	9	31	27594	cysteine synthase activity	AT5G28020
12	9113	0.04067	1	9	31	27594	purine base biosynthetic process	AT4G22570
12	55114	0.04067	2	136	31	27594	oxidation reduction	AT4G14890|AT1G70760
12	8152	0.041323	14	6834	31	27594	metabolic process	AT5G13510|AT1G64510|AT1G19150|AT2G39470|AT4G22570|AT5G17660|AT4G14890|AT5G28020|AT1G70760|AT1G53730|AT4G39710|AT3G48420|AT5G06060|AT5G51110
12	44237	0.041489	12	5407	31	27594	cellular metabolic process	AT4G14890|AT5G13510|AT1G64510|AT5G28020|AT1G19150|AT1G70760|AT1G53730|AT2G39470|AT4G39710|AT4G22570|AT5G51110|AT5G17660
12	10598	0.042336	1	10	31	27594	NAD(P)H dehydrogenase complex (plastoquinone)	AT1G70760
12	51537	0.045066	1	11	31	27594	2 iron, 2 sulfur cluster binding	AT4G14890
12	9654	0.045066	1	11	31	27594	oxygen evolving complex	AT2G39470
12	42559	0.047625	1	12	31	27594	pteridine and derivative biosynthetic process	AT5G51110
12	6144	0.047625	1	12	31	27594	purine base metabolic process	AT4G22570
12	46112	0.04929	1	13	31	27594	nucleobase biosynthetic process	AT4G22570
12	6534	0.04929	1	13	31	27594	cysteine metabolic process	AT5G28020
12	19344	0.04929	1	13	31	27594	cysteine biosynthetic process	AT5G28020
13	9409	6.609e-21	44	241	734	27594	response to cold	AT1G20450|AT5G63770|AT2G15970|AT4G30650|AT2G28900|AT3G08720|AT2G19450|AT3G22840|AT2G42530|AT4G17090|AT2G17840|AT1G76180|AT1G01140|AT1G22770|AT5G52310|AT1G02270|AT2G21660|AT3G53990|AT4G03430|AT3G50260|AT5G53000|AT2G45660|AT3G50970|AT4G24960|AT5G58670|AT2G25930|AT2G40140|AT3G03050|AT1G10760|AT1G20440|AT2G30250|AT3G22370|AT5G50720|AT1G29395|AT2G42540|AT1G29390|AT5G58070|AT3G05880|AT5G42900|AT5G12140…
13	9628	2.2981e-18	93	1168	734	27594	response to abiotic stimulus	AT1G20450|AT5G63770|AT5G44110|AT5G24470|AT2G28900|AT3G08720|AT3G22840|AT1G64280|AT1G32870|AT2G40880|AT3G17800|AT1G22770|AT1G68050|AT5G52310|AT3G53990|AT4G03430|AT4G15910|AT2G45660|AT3G50970|AT4G38580|AT5G61210|AT5G60920|AT3G11020|AT3G03050|AT1G10760|AT3G22370|AT5G07440|AT1G29395|AT1G08920|AT1G29390|AT1G06770|AT4G39090|AT5G40390|AT4G14690|AT5G58070|AT5G20730|AT1G27760|AT5G37260|AT5G42900|AT5G12140…
13	9266	3.017e-18	49	359	734	27594	response to temperature stimulus	AT1G20450|AT5G63770|AT2G28900|AT3G08720|AT3G22840|AT1G64280|AT1G22770|AT5G52310|AT3G53990|AT4G03430|AT2G45660|AT3G50970|AT4G38580|AT3G03050|AT3G11020|AT1G10760|AT3G22370|AT1G29395|AT1G29390|AT5G58070|AT5G42900|AT5G12140|AT4G08500|AT5G16910|AT5G05410|AT1G46768|AT2G15970|AT4G30650|AT2G19450|AT1G06460|AT2G42530|AT4G17090|AT2G17840|AT1G01140|AT1G76180|AT1G02270|AT2G21660|AT3G50260|AT5G53000|AT4G24960…
13	6950	2.5021e-13	111	1853	734	27594	response to stress	AT1G20450|AT5G13160|AT5G63770|AT4G12000|AT1G64280|AT3G60190|AT3G53990|AT4G15910|AT2G45660|AT3G50970|AT5G60920|AT1G71697|AT3G03050|AT3G11020|AT1G10760|AT2G34930|AT1G51090|AT5G40390|AT4G39090|AT1G06770|AT5G37260|AT5G42900|AT3G53260|AT4G08500|AT5G16910|AT2G15970|AT4G30650|AT2G19450|AT1G06460|AT2G44490|AT2G17840|AT1G15010|AT5G11150|AT1G13930|AT5G01410|AT3G14050|AT3G47860|AT5G47120|AT5G24590|AT2G36270…
13	50896	1.0553e-10	153	3207	734	27594	response to stimulus	AT5G13160|AT1G20450|AT5G63770|AT4G12000|AT1G64280|AT3G17800|AT1G68050|AT3G15730|AT3G60190|AT2G17660|AT3G53990|AT4G15910|AT2G45660|AT3G50970|AT5G61210|AT5G60920|AT1G71697|AT3G03050|AT3G11020|AT1G10760|AT1G01560|AT5G23720|AT2G34930|AT1G51090|AT1G06770|AT4G39090|AT5G40390|AT4G20890|AT5G20730|AT5G37260|AT4G35480|AT5G42900|AT5G57110|AT3G53260|AT5G16910|AT4G08500|AT5G51830|AT5G53590|AT2G15970|AT4G30650…
13	9415	1.3526e-10	28	196	734	27594	response to water	AT1G20450|AT2G15970|AT1G08930|AT1G56600|AT2G17840|AT1G76180|AT1G54410|AT5G52310|AT4G15910|AT5G47120|AT4G27410|AT3G50970|AT4G24960|AT5G58670|AT3G11020|AT2G36270|AT1G20440|AT5G50720|AT1G29395|AT1G08920|AT2G21620|AT5G40390|AT4G39090|AT1G06770|AT5G12140|AT5G05410|AT1G01470|AT1G46768
13	9414	2.6645e-10	27	188	734	27594	response to water deprivation	AT1G20450|AT2G15970|AT1G08930|AT1G56600|AT2G17840|AT1G76180|AT5G52310|AT4G15910|AT5G47120|AT4G27410|AT3G50970|AT4G24960|AT5G58670|AT3G11020|AT2G36270|AT1G20440|AT5G50720|AT1G29395|AT1G08920|AT2G21620|AT5G40390|AT4G39090|AT1G06770|AT5G12140|AT5G05410|AT1G01470|AT1G46768
13	9737	4.9711e-10	32	272	734	27594	response to abscisic acid stimulus	AT1G20450|AT5G52660|AT2G15970|AT2G17290|AT2G19450|AT1G08930|AT5G63320|AT3G47620|AT1G76180|AT5G52310|AT3G14050|AT4G15910|AT1G77180|AT4G27410|AT3G50970|AT4G24960|AT5G58670|AT2G25930|AT2G46830|AT2G36270|AT3G55610|AT1G01560|AT1G20440|AT3G15210|AT4G18010|AT5G23720|AT5G50720|AT1G29395|AT1G08920|AT3G05880|AT5G37260|AT1G49720
13	6970	1.9482e-08	36	388	734	27594	response to osmotic stress	AT5G52660|AT4G30650|AT3G08720|AT2G19450|AT1G08930|AT2G17840|AT1G01140|AT5G11150|AT1G13930|AT2G37570|AT5G52310|AT2G21660|AT5G01410|AT4G11600|AT1G77180|AT4G24960|AT5G58670|AT2G46830|AT5G60920|AT2G36270|AT3G55610|AT1G20440|AT5G49480|AT2G30250|AT2G03760|AT5G07440|AT5G50720|AT1G08920|AT2G42540|AT4G39090|AT1G27760|AT3G05880|AT1G16850|AT5G37260|AT4G08500|AT2G35510
13	9651	3.6368e-08	34	360	734	27594	response to salt stress	AT5G52660|AT4G30650|AT3G08720|AT2G19450|AT1G08930|AT2G17840|AT1G01140|AT5G11150|AT1G13930|AT2G37570|AT5G52310|AT2G21660|AT5G01410|AT4G11600|AT1G77180|AT4G24960|AT5G58670|AT2G46830|AT5G60920|AT2G36270|AT3G55610|AT5G49480|AT2G30250|AT2G03760|AT5G07440|AT5G50720|AT1G08920|AT4G39090|AT1G27760|AT3G05880|AT1G16850|AT5G37260|AT4G08500|AT2G35510
13	5886	6.7121e-08	85	1574	734	27594	plasma membrane	AT1G69870|AT5G39410|AT3G52190|AT3G19340|AT1G52280|AT1G30360|AT1G18150|AT2G17290|AT5G26340|AT1G18390|AT3G15730|AT3G60190|AT2G24240|AT4G27720|AT4G11920|AT4G38580|AT5G58700|AT5G61210|AT5G38560|AT5G60920|AT3G51550|AT3G03050|AT4G27520|AT1G71950|AT3G08710|AT4G27970|AT4G35310|AT5G08000|AT5G07440|AT5G17760|AT2G28930|AT4G23630|AT4G22270|AT4G20890|AT5G58070|AT5G57110|AT3G19960|AT1G75370|AT5G12140|AT1G43620…
13	42221	6.7121e-08	90	1710	734	27594	response to chemical stimulus	AT1G20450|AT4G12000|AT4G02570|AT2G28900|AT2G17290|AT5G63320|AT1G64280|AT2G22080|AT1G22770|AT3G15730|AT5G52310|AT3G60190|AT2G17660|AT4G37760|AT4G15910|AT3G50970|AT1G77850|AT4G36110|AT3G11020|AT1G01560|AT5G23720|AT5G07440|AT1G29395|AT1G08920|AT1G06770|AT4G39090|AT5G40390|AT4G20890|AT5G20730|AT5G37260|AT4G35480|AT3G53260|AT5G12140|AT5G05410|AT4G08500|AT1G49720|AT1G01470|AT1G46768|AT5G51830|AT5G53590…
13	9631	4.8427e-06	8	21	734	27594	cold acclimation	AT1G20450|AT2G15970|AT1G10760|AT1G20440|AT3G50970|AT1G29395|AT2G42540|AT1G29390
13	48511	6.2354e-05	10	49	734	27594	rhythmic process	AT1G22770|AT1G68050|AT5G24470|AT2G21660|AT5G60100|AT5G37260|AT5G61380|AT2G18915|AT2G25930|AT2G46830
13	7623	6.2354e-05	10	49	734	27594	circadian rhythm	AT1G22770|AT1G68050|AT5G24470|AT2G21660|AT5G60100|AT5G37260|AT5G61380|AT2G18915|AT2G25930|AT2G46830
13	16051	9.1474e-05	21	227	734	27594	carbohydrate biosynthetic process	AT1G78240|AT3G03050|AT4G12430|AT1G53500|AT2G20370|AT4G22590|AT2G22190|AT3G50760|AT1G56600|AT2G36390|AT4G17090|AT1G30620|AT5G40390|AT5G15470|AT1G06780|AT1G24170|AT1G09350|AT5G16910|AT3G25140|AT5G06700|AT3G58790
13	10033	0.00011231	55	1037	734	27594	response to organic substance	AT1G20450|AT4G02570|AT2G28900|AT2G17290|AT5G63320|AT1G64280|AT5G52310|AT4G37760|AT4G15910|AT3G50970|AT1G77850|AT4G36110|AT1G01560|AT5G23720|AT1G29395|AT1G08920|AT5G20730|AT5G37260|AT4G35480|AT1G49720|AT5G53590|AT5G52660|AT2G15970|AT2G34650|AT2G19450|AT1G08930|AT3G47620|AT3G52430|AT1G01140|AT1G76180|AT5G59450|AT3G14050|AT4G17230|AT1G77180|AT4G27410|AT3G50260|AT4G24960|AT2G25930|AT5G58670|AT4G28140…
13	5975	0.00012411	45	782	734	27594	carbohydrate metabolic process	AT1G53500|AT4G18270|AT5G11110|AT2G19450|AT2G22190|AT1G02310|AT3G50760|AT1G56600|AT4G17090|AT2G44490|AT1G30620|AT3G27300|AT3G55430|AT1G06780|AT4G18240|AT1G69830|AT3G23820|AT3G04010|AT2G19440|AT2G20680|AT5G06700|AT5G55700|AT4G28320|AT1G78240|AT3G03050|AT4G12430|AT1G10760|AT4G18010|AT4G22590|AT1G32860|AT2G20370|AT2G36390|AT5G40390|AT1G48100|AT5G15470|AT5G56630|AT1G24170|AT1G59870|AT2G27500|AT1G09350…
13	42538	0.00014604	9	43	734	27594	hyperosmotic salinity response	AT2G37570|AT5G52310|AT4G30650|AT3G55610|AT5G01410|AT3G05880|AT5G49480|AT5G50720|AT4G24960
13	16757	0.00023917	29	416	734	27594	transferase activity, transferring glycosyl groups	AT4G34740|AT5G17050|AT5G17030|AT5G11110|AT5G09870|AT3G50760|AT1G56600|AT1G71750|AT1G06780|AT4G18240|AT3G03050|AT5G14860|AT2G22590|AT2G20370|AT2G36390|AT5G40390|AT5G41460|AT5G15470|AT3G21560|AT1G24170|AT2G37580|AT1G14720|AT1G09350|AT2G35650|AT1G43620|AT2G35510|AT5G16910|AT3G25140|AT3G58790
13	50832	0.00023917	14	117	734	27594	defense response to fungus	AT2G40140|AT4G30650|AT1G20440|AT2G42530|AT2G34930|AT2G44490|AT1G64280|AT1G51090|AT1G15010|AT3G60190|AT5G25110|AT1G59870|AT3G50970|AT1G01470
13	16020	0.00024636	143	3727	734	27594	membrane	AT1G20450|AT1G52280|AT5G51710|AT5G55990|AT5G26340|AT1G18390|AT3G15730|AT3G60190|AT4G26670|AT2G24240|AT5G57100|AT4G27720|AT3G50970|AT5G58700|AT5G61210|AT5G60920|AT2G22500|AT3G51550|AT3G03050|AT4G27520|AT1G80130|AT5G08000|AT5G17760|AT5G49900|AT2G28930|AT4G23630|AT1G68470|AT4G20890|AT5G09440|AT4G13990|AT5G57110|AT1G43620|AT5G16910|AT1G69295|AT4G37640|AT3G55450|AT2G15970|AT2G01170|AT1G48370|AT3G51895…
13	42752	0.00025321	6	17	734	27594	regulation of circadian rhythm	AT1G22770|AT4G02570|AT5G60100|AT3G22380|AT2G18915|AT2G40080
13	16773	0.00025402	52	997	734	27594	phosphotransferase activity, alcohol group as acceptor	AT5G13160|AT1G30640|AT5G63770|AT3G08720|AT2G17290|AT1G18150|AT3G08760|AT4G39270|AT1G68050|AT1G18390|AT3G57760|AT4G18700|AT3G57120|AT5G44290|AT4G35500|AT5G07070|AT3G51550|AT1G71697|AT5G38560|AT5G40540|AT1G34260|AT1G01560|AT4G35310|AT2G28930|AT1G61380|AT1G76360|AT5G07920|AT5G57630|AT5G25110|AT5G63370|AT3G62220|AT4G08500|AT5G51830|AT3G55450|AT2G34650|AT1G01140|AT3G13380|AT3G46930|AT3G13670|AT4G09570…
13	9620	0.0003117	16	156	734	27594	response to fungus	AT2G40140|AT4G30650|AT5G58600|AT1G10760|AT1G20440|AT2G42530|AT2G34930|AT2G44490|AT1G64280|AT1G51090|AT1G15010|AT3G60190|AT5G25110|AT1G59870|AT3G50970|AT1G01470
13	6972	0.00046433	9	51	734	27594	hyperosmotic response	AT2G37570|AT5G52310|AT4G30650|AT3G55610|AT5G01410|AT3G05880|AT5G49480|AT5G50720|AT4G24960
13	4672	0.00046433	46	862	734	27594	protein kinase activity	AT5G13160|AT1G30640|AT3G55450|AT3G08720|AT2G34650|AT1G18150|AT2G17290|AT3G08760|AT4G39270|AT1G01140|AT3G13380|AT4G18700|AT1G18390|AT1G68050|AT3G57760|AT3G46930|AT3G13670|AT3G57120|AT5G44290|AT4G35500|AT4G09570|AT5G07070|AT5G38560|AT3G51550|AT5G66210|AT5G40540|AT4G35310|AT1G61360|AT1G01560|AT2G31010|AT1G27630|AT5G46330|AT2G18890|AT2G28930|AT1G61380|AT1G66880|AT1G76360|AT3G59350|AT5G57630|AT5G25110…
13	50789	0.00092955	110	2783	734	27594	regulation of biological process	AT1G20450|AT5G63770|AT2G37520|AT1G52280|AT2G43500|AT1G64280|AT5G55990|AT1G68050|AT3G15730|AT2G45660|AT5G57660|AT5G58700|AT5G07070|AT3G11020|AT1G01560|AT4G35860|AT4G29190|AT5G23720|AT2G34930|AT5G20730|AT5G37260|AT3G57130|AT4G08500|AT3G04060|AT2G19450|AT1G53910|AT1G14685|AT1G54830|AT1G19270|AT5G59450|AT4G17230|AT5G47120|AT2G46340|AT4G28140|AT2G40080|AT2G36270|AT3G15210|AT2G30250|AT5G46330|AT5G42520…
13	9719	0.00092955	44	835	734	27594	response to endogenous stimulus	AT1G20450|AT5G53590|AT5G52660|AT2G15970|AT4G02570|AT2G28900|AT2G34650|AT2G17290|AT2G19450|AT1G08930|AT5G63320|AT3G47620|AT1G76180|AT5G52310|AT3G14050|AT4G37760|AT4G15910|AT1G77180|AT4G27410|AT3G50970|AT4G24960|AT5G58670|AT2G25930|AT1G77850|AT2G46830|AT4G36110|AT1G78240|AT2G36270|AT3G55610|AT1G20440|AT1G01560|AT3G15210|AT4G18010|AT5G23720|AT1G19180|AT5G50720|AT1G29395|AT1G08920|AT1G59870|AT5G20730…
13	9725	0.0012604	41	767	734	27594	response to hormone stimulus	AT1G20450|AT5G53590|AT5G52660|AT2G15970|AT4G02570|AT2G34650|AT2G17290|AT2G19450|AT1G08930|AT5G63320|AT3G47620|AT1G76180|AT5G52310|AT3G14050|AT4G15910|AT1G77180|AT4G27410|AT3G50970|AT4G24960|AT5G58670|AT2G25930|AT1G77850|AT2G46830|AT4G36110|AT1G78240|AT2G36270|AT3G55610|AT1G01560|AT1G20440|AT3G15210|AT4G18010|AT5G23720|AT5G50720|AT1G29395|AT1G08920|AT1G59870|AT5G20730|AT3G05880|AT5G37260|AT3G46290…
13	47262	0.0022415	6	25	734	27594	polygalacturonate 4-alpha-galacturonosyltransferase activity	AT5G15470|AT1G06780|AT1G24170|AT3G50760|AT3G25140|AT3G58790
13	16301	0.0028895	55	1188	734	27594	kinase activity	AT5G13160|AT1G30640|AT5G63770|AT3G08720|AT2G17290|AT1G18150|AT3G08760|AT4G39270|AT1G68050|AT1G18390|AT3G57760|AT4G18700|AT3G57120|AT5G44290|AT4G35500|AT5G07070|AT3G51550|AT1G71697|AT5G38560|AT1G10760|AT5G40540|AT1G34260|AT4G35310|AT1G01560|AT2G28930|AT1G61380|AT1G76360|AT5G07920|AT5G57630|AT5G25110|AT5G63370|AT3G62220|AT4G08500|AT5G51830|AT3G05660|AT3G55450|AT2G34650|AT1G01140|AT3G13380|AT3G46930…
13	4869	0.0029408	4	9	734	27594	cysteine-type endopeptidase inhibitor activity	AT5G12140|AT4G16500|AT1G47710|AT2G40880
13	9611	0.0029408	13	133	734	27594	response to wounding	AT1G71697|AT5G63770|AT2G28900|AT1G64280|AT1G01140|AT4G24220|AT3G14050|AT4G37760|AT3G53260|AT2G02860|AT5G12140|AT4G08500|AT1G01470
13	65007	0.0035972	121	3243	734	27594	biological regulation	AT1G20450|AT5G63770|AT2G37520|AT1G52280|AT2G43500|AT1G64280|AT5G55990|AT1G68050|AT3G15730|AT2G45660|AT5G57660|AT5G58700|AT5G07070|AT5G60920|AT3G11020|AT1G01560|AT4G35860|AT4G29190|AT5G23720|AT2G34930|AT5G20730|AT5G37260|AT3G57130|AT5G16910|AT4G08500|AT3G04060|AT2G19450|AT1G53910|AT1G54830|AT1G14685|AT1G19270|AT5G59450|AT4G17230|AT5G47120|AT2G46340|AT4G28140|AT2G40080|AT2G36270|AT3G15210|AT2G30250…
13	50794	0.0037263	96	2448	734	27594	regulation of cellular process	AT5G63770|AT2G37520|AT3G21650|AT3G08720|AT3G07780|AT1G52280|AT5G52580|AT1G18150|AT2G17290|AT3G45260|AT2G43500|AT1G77250|AT5G55990|AT2G22010|AT1G22770|AT4G18700|AT1G68050|AT3G15730|AT2G23340|AT4G11920|AT5G57660|AT5G23150|AT5G58690|AT5G58700|AT1G77850|AT5G07070|AT1G43890|AT3G11020|AT2G31380|AT1G01560|AT4G35860|AT4G29190|AT5G23720|AT2G34930|AT2G28550|AT4G22270|AT5G07920|AT3G07650|AT5G57630|AT4G14690…
13	16758	0.0037408	20	283	734	27594	transferase activity, transferring hexosyl groups	AT5G17050|AT3G03050|AT5G17030|AT5G11110|AT5G09870|AT3G50760|AT1G56600|AT2G36390|AT5G40390|AT5G15470|AT3G21560|AT1G06780|AT1G24170|AT1G14720|AT1G09350|AT2G35650|AT1G43620|AT5G16910|AT3G25140|AT3G58790
13	9269	0.0038685	5	18	734	27594	response to desiccation	AT4G39090|AT5G52310|AT1G76180|AT1G01470|AT2G21620
13	3824	0.0038983	247	7553	734	27594	catalytic activity	AT4G34740|AT1G30640|AT2G01150|AT5G45280|AT4G30210|AT3G08760|AT3G48520|AT4G39270|AT1G18390|AT1G13270|AT1G07430|AT1G77680|AT5G67340|AT5G58700|AT5G04250|AT5G07070|AT3G51550|AT1G71697|AT3G03050|AT2G46620|AT5G23720|AT2G28930|AT1G53920|AT3G16560|AT5G15470|AT5G63990|AT2G47330|AT4G13990|AT5G57110|AT3G53260|AT1G43620|AT4G08500|AT3G03640|AT1G53500|AT3G02750|AT3G50760|AT5G62350|AT2G23910|AT2G44490|AT3G27300…
13	5623	0.0046457	361	11708	734	27594	cell	AT4G34740|AT1G20450|AT5G42570|AT2G37520|AT4G30210|AT1G52280|AT3G48520|AT4G39270|AT1G64280|AT3G55760|AT1G18390|AT1G13270|AT1G07430|AT1G77680|AT2G24240|AT5G67340|AT5G57100|AT4G27720|AT3G24840|AT3G03440|AT3G50970|AT1G78310|AT5G58700|AT5G22450|AT2G22500|AT3G51550|AT3G03050|AT3G11020|AT1G80130|AT2G47840|AT2G23760|AT5G08000|AT4G35860|AT1G10410|AT5G23720|AT2G46620|AT1G01230|AT2G28930|AT3G16560|AT4G24200…
13	44464	0.0046457	361	11708	734	27594	cell part	AT4G34740|AT1G20450|AT5G42570|AT2G37520|AT4G30210|AT1G52280|AT3G48520|AT4G39270|AT1G64280|AT3G55760|AT1G18390|AT1G13270|AT1G07430|AT1G77680|AT2G24240|AT5G67340|AT5G57100|AT4G27720|AT3G24840|AT3G03440|AT3G50970|AT1G78310|AT5G58700|AT5G22450|AT2G22500|AT3G51550|AT3G03050|AT3G11020|AT1G80130|AT2G47840|AT2G23760|AT5G08000|AT4G35860|AT1G10410|AT5G23720|AT2G46620|AT1G01230|AT2G28930|AT3G16560|AT4G24200…
13	16740	0.0061232	94	2429	734	27594	transferase activity	AT5G13160|AT4G34740|AT5G63770|AT1G30640|AT5G17050|AT3G08720|AT1G18150|AT2G17290|AT3G08760|AT4G39270|AT4G18700|AT1G68050|AT1G18390|AT3G57760|AT1G06780|AT4G18240|AT3G57120|AT5G44290|AT4G31790|AT4G35500|AT5G07070|AT5G38560|AT1G71697|AT3G51550|AT3G03050|AT1G10760|AT3G12980|AT1G34260|AT5G40540|AT4G35310|AT1G01560|AT2G28930|AT1G61380|AT1G76360|AT5G07920|AT5G40390|AT4G15130|AT5G15470|AT5G57630|AT1G24170…
13	9607	0.0077227	30	550	734	27594	response to biotic stimulus	AT5G13160|AT4G30650|AT2G42530|AT2G44490|AT3G52430|AT1G64280|AT2G22010|AT1G15010|AT3G60190|AT5G47120|AT5G24590|AT3G50260|AT3G50970|AT5G61210|AT2G40140|AT5G58600|AT1G10760|AT3G15210|AT1G20440|AT5G46330|AT1G19180|AT2G34930|AT4G36010|AT1G51090|AT4G39090|AT1G58360|AT5G25110|AT1G59870|AT5G57110|AT1G01470
13	51707	0.0085513	29	528	734	27594	response to other organism	AT5G13160|AT4G30650|AT2G42530|AT2G44490|AT3G52430|AT1G64280|AT2G22010|AT1G15010|AT3G60190|AT5G24590|AT3G50260|AT3G50970|AT5G61210|AT2G40140|AT5G58600|AT1G10760|AT3G15210|AT1G20440|AT5G46330|AT1G19180|AT2G34930|AT4G36010|AT1G51090|AT4G39090|AT1G58360|AT5G25110|AT1G59870|AT5G57110|AT1G01470
13	9791	0.0091283	42	884	734	27594	post-embryonic development	AT5G49930|AT2G34090|AT4G02570|AT5G24470|AT1G53500|AT2G34790|AT3G07780|AT2G34650|AT2G19450|AT1G71750|AT1G19270|AT1G22770|AT3G15730|AT2G21660|AT5G62090|AT2G45660|AT5G23150|AT2G34850|AT4G25520|AT4G24960|AT2G46340|AT2G25930|AT2G40080|AT2G46830|AT3G51550|AT2G36270|AT3G55610|AT3G12980|AT4G18010|AT1G19180|AT5G62640|AT2G28550|AT4G36920|AT1G14720|AT5G20730|AT5G37260|AT3G57130|AT3G46290|AT1G43620|AT2G35510…
13	16857	0.011068	5	23	734	27594	racemase and epimerase activity, acting on carbohydrates and derivatives	AT4G23920|AT3G23820|AT1G53500|AT2G34850|AT1G30620
13	30528	0.011068	71	1756	734	27594	transcription regulator activity	AT5G24470|AT2G43500|AT3G45260|AT5G63320|AT1G64280|AT1G32870|AT1G20693|AT1G20696|AT2G23340|AT5G23150|AT2G45660|AT5G57660|AT4G25520|AT1G77850|AT3G11020|AT5G44260|AT2G31380|AT4G25210|AT2G23760|AT4G29190|AT2G28550|AT3G07650|AT2G18350|AT5G20730|AT5G60100|AT2G24500|AT5G37260|AT3G20810|AT5G05410|AT1G49720|AT1G46768|AT5G52660|AT3G04060|AT1G43860|AT3G47620|AT1G53910|AT5G63790|AT1G54830|AT2G02070|AT1G14685…
13	48580	0.011086	13	157	734	27594	regulation of post-embryonic development	AT1G20450|AT2G36270|AT2G19450|AT3G47620|AT1G22770|AT1G68050|AT3G07650|AT5G37260|AT2G45660|AT5G23150|AT2G46340|AT2G25930|AT2G40080
13	5622	0.011611	233	7208	734	27594	intracellular	AT4G34740|AT1G20450|AT5G42570|AT2G37520|AT4G30210|AT1G52280|AT1G64280|AT3G55760|AT1G13270|AT1G77680|AT5G67340|AT3G24840|AT3G03440|AT1G78310|AT5G22450|AT2G22500|AT3G03050|AT3G11020|AT2G47840|AT2G23760|AT4G35860|AT1G01230|AT5G23720|AT1G10410|AT5G20730|AT4G24200|AT4G20880|AT3G53260|AT1G43620|AT1G19370|AT4G08500|AT2G15970|AT1G06460|AT3G02750|AT1G53910|AT2G44490|AT3G27300|AT1G14685|AT5G12010|AT5G11150…
13	48573	0.011919	6	36	734	27594	photoperiodism, flowering	AT5G62640|AT2G46340|AT2G35510|AT2G25930|AT2G40080|AT2G46830
13	5982	0.013636	6	37	734	27594	starch metabolic process	AT4G18240|AT1G69830|AT1G10760|AT2G36390|AT4G17090|AT5G55700
13	7275	0.014336	67	1655	734	27594	multicellular organismal development	AT4G34740|AT2G34090|AT5G63770|AT5G24470|AT4G02570|AT3G07780|AT1G32870|AT1G22770|AT3G15730|AT4G15910|AT5G62090|AT5G23150|AT2G45660|AT4G25520|AT1G77850|AT3G51550|AT2G23760|AT3G12980|AT2G28550|AT5G20730|AT2G47990|AT5G37260|AT3G57130|AT1G71040|AT1G43620|AT5G16910|AT1G01470|AT5G49930|AT1G53500|AT2G34790|AT3G04060|AT2G34650|AT2G19450|AT1G71750|AT3G52430|AT5G63790|AT2G22860|AT4G24220|AT1G19270|AT1G59820…
13	9648	0.017302	6	39	734	27594	photoperiodism	AT5G62640|AT2G46340|AT2G35510|AT2G25930|AT2G40080|AT2G46830
13	5983	0.017302	4	15	734	27594	starch catabolic process	AT1G69830|AT1G10760|AT4G17090|AT5G55700
13	5773	0.017485	25	455	734	27594	vacuole	AT2G15970|AT2G28900|AT5G39410|AT1G52280|AT5G14570|AT1G30360|AT5G55990|AT5G11150|AT3G60190|AT1G09070|AT3G18440|AT4G01320|AT5G44670|AT4G27520|AT3G62700|AT3G23810|AT4G16500|AT1G08920|AT4G23630|AT5G45750|AT4G39090|AT5G58070|AT5G51570|AT1G43620|AT4G31140
13	43231	0.017485	190	5766	734	27594	intracellular membrane-bounded organelle	AT1G20450|AT4G34740|AT5G42570|AT2G37520|AT2G46170|AT4G30210|AT1G52280|AT1G64280|AT5G55990|AT3G55760|AT4G33920|AT3G15730|AT1G13270|AT1G69830|AT3G60190|AT1G77680|AT4G26670|AT3G03440|AT2G45660|AT1G78310|AT5G22450|AT5G55700|AT5G61210|AT2G22500|AT3G11020|AT3G03050|AT4G27520|AT2G47840|AT1G10760|AT2G23760|AT4G35860|AT1G10410|AT1G01230|AT4G23630|AT1G76360|AT1G06770|AT4G39090|AT5G40390|AT4G20890|AT4G24200…
13	42578	0.017485	19	305	734	27594	phosphoric ester hydrolase activity	AT2G39840|AT2G25620|AT4G18010|AT5G23720|AT5G51260|AT3G16560|AT5G04540|AT3G16785|AT5G63990|AT4G33920|AT3G15730|AT1G07430|AT1G10430|AT3G20500|AT1G71710|AT3G05580|AT5G58690|AT5G58670|AT5G58700
13	43227	0.017485	190	5767	734	27594	membrane-bounded organelle	AT1G20450|AT4G34740|AT5G42570|AT2G37520|AT2G46170|AT4G30210|AT1G52280|AT1G64280|AT5G55990|AT3G55760|AT4G33920|AT3G15730|AT1G13270|AT1G69830|AT3G60190|AT1G77680|AT4G26670|AT3G03440|AT2G45660|AT1G78310|AT5G22450|AT5G55700|AT5G61210|AT2G22500|AT3G11020|AT3G03050|AT4G27520|AT2G47840|AT1G10760|AT2G23760|AT4G35860|AT1G10410|AT1G01230|AT4G23630|AT1G76360|AT1G06770|AT4G39090|AT5G40390|AT4G20890|AT4G24200…
13	16772	0.017485	57	1369	734	27594	transferase activity, transferring phosphorus-containing groups	AT5G13160|AT1G30640|AT5G63770|AT3G08720|AT1G18150|AT2G17290|AT3G08760|AT4G39270|AT1G68050|AT1G18390|AT3G57760|AT4G18700|AT3G57120|AT5G44290|AT4G35500|AT5G07070|AT5G38560|AT3G51550|AT1G71697|AT1G10760|AT5G40540|AT1G34260|AT4G35310|AT1G01560|AT2G28930|AT1G61380|AT1G76360|AT5G07920|AT4G15130|AT5G57630|AT5G25110|AT5G63370|AT3G62220|AT4G08500|AT5G51830|AT3G05660|AT3G55450|AT2G34650|AT1G01140|AT3G13380…
13	9251	0.019122	4	16	734	27594	glucan catabolic process	AT1G69830|AT1G10760|AT4G17090|AT5G55700
13	10286	0.019122	4	16	734	27594	heat acclimation	AT3G11020|AT1G20440|AT5G05410|AT4G38580
13	43393	0.019122	2	2	734	27594	regulation of protein binding	AT5G60100|AT2G46830
13	31357	0.019122	2	2	734	27594	integral to chloroplast inner membrane	AT1G29395|AT1G29390
13	31353	0.019122	2	2	734	27594	integral to plastid inner membrane	AT1G29395|AT1G29390
13	23033	0.019122	31	623	734	27594	signaling pathway	AT5G63770|AT4G02570|AT1G52280|AT2G34650|AT2G17290|AT3G52430|AT1G64280|AT5G55990|AT5G47120|AT5G58690|AT2G46340|AT5G58670|AT2G25930|AT1G77850|AT5G58700|AT2G40080|AT1G43890|AT2G36270|AT3G15210|AT4G35860|AT2G20370|AT3G22370|AT1G19180|AT5G46330|AT2G42540|AT5G07920|AT5G45750|AT5G20730|AT3G46290|AT1G49720|AT4G08500
13	23052	0.019535	45	1023	734	27594	signaling	AT3G05660|AT5G63770|AT4G02570|AT3G21650|AT3G06620|AT1G52280|AT2G34650|AT1G18150|AT2G17290|AT1G64280|AT3G52430|AT5G55990|AT4G18700|AT5G47120|AT4G11920|AT5G58690|AT2G46340|AT5G58670|AT2G25930|AT5G58700|AT1G77850|AT2G40080|AT5G07070|AT1G43890|AT2G36270|AT3G15210|AT1G01560|AT4G35860|AT5G46520|AT2G20370|AT3G22370|AT1G19180|AT5G46330|AT2G34930|AT2G42540|AT5G07920|AT5G45750|AT2G15320|AT5G57630|AT5G20730…
13	4857	0.019898	13	173	734	27594	enzyme inhibitor activity	AT2G02120|AT1G10770|AT5G64640|AT5G62360|AT3G49220|AT5G62350|AT3G43270|AT4G16500|AT2G40880|AT3G17130|AT5G12140|AT4G01575|AT1G47710
13	16854	0.019898	5	28	734	27594	racemase and epimerase activity	AT4G23920|AT3G23820|AT1G53500|AT2G34850|AT1G30620
13	32502	0.020234	71	1820	734	27594	developmental process	AT4G34740|AT2G34090|AT5G63770|AT5G24470|AT4G02570|AT3G07780|AT4G38400|AT1G32870|AT1G22770|AT3G15730|AT4G15910|AT5G62090|AT2G45660|AT5G23150|AT4G25520|AT1G77850|AT3G51550|AT2G23760|AT3G12980|AT2G28550|AT5G20730|AT2G47990|AT5G37260|AT3G57130|AT1G71040|AT4G05410|AT1G43620|AT5G16910|AT1G01470|AT5G49930|AT1G53500|AT2G34790|AT3G04060|AT2G34650|AT2G19450|AT1G71750|AT3G52430|AT5G63790|AT2G22860|AT4G24220…
13	32501	0.021245	68	1732	734	27594	multicellular organismal process	AT4G34740|AT2G34090|AT5G63770|AT5G24470|AT4G02570|AT3G07780|AT1G32870|AT1G22770|AT3G15730|AT4G15910|AT5G62090|AT5G23150|AT2G45660|AT4G25520|AT1G77850|AT3G51550|AT2G23760|AT3G12980|AT2G28550|AT5G20730|AT2G47990|AT5G37260|AT3G57130|AT1G71040|AT1G43620|AT5G16910|AT1G01470|AT5G49930|AT1G53500|AT2G34790|AT3G04060|AT2G34650|AT2G19450|AT1G71750|AT3G52430|AT5G63790|AT2G22860|AT4G24220|AT1G19270|AT1G59820…
13	44247	0.021245	4	17	734	27594	cellular polysaccharide catabolic process	AT1G69830|AT1G10760|AT4G17090|AT5G55700
13	3700	0.021245	62	1547	734	27594	transcription factor activity	AT2G43500|AT3G45260|AT1G32870|AT1G20693|AT1G20696|AT2G23340|AT5G23150|AT2G45660|AT5G57660|AT1G77850|AT3G11020|AT5G44260|AT2G31380|AT2G23760|AT4G29190|AT2G28550|AT3G07650|AT2G18350|AT5G20730|AT5G37260|AT3G20810|AT2G24500|AT5G05410|AT1G49720|AT1G46768|AT5G52660|AT3G04060|AT1G43860|AT3G47620|AT1G53910|AT5G63790|AT1G54830|AT1G14685|AT2G02070|AT5G04340|AT5G59450|AT1G14580|AT1G51600|AT4G17230|AT3G02990…
13	30414	0.021245	6	43	734	27594	peptidase inhibitor activity	AT2G02120|AT4G01575|AT5G12140|AT4G16500|AT1G47710|AT2G40880
13	61134	0.021245	6	43	734	27594	peptidase regulator activity	AT2G02120|AT4G01575|AT5G12140|AT4G16500|AT1G47710|AT2G40880
13	9845	0.021245	6	43	734	27594	seed germination	AT3G15730|AT2G36270|AT5G37260|AT4G18010|AT1G43620|AT1G71750
13	70417	0.021528	3	8	734	27594	cellular response to cold	AT1G29395|AT5G12140|AT1G29390
13	9743	0.021528	13	177	734	27594	response to carbohydrate stimulus	AT2G40140|AT2G36270|AT2G28900|AT3G15210|AT2G19450|AT1G08930|AT1G01140|AT5G59450|AT4G17230|AT4G35480|AT1G77180|AT3G50260|AT4G28140
13	5976	0.022071	12	156	734	27594	polysaccharide metabolic process	AT3G03050|AT1G78240|AT4G18240|AT1G69830|AT1G10760|AT2G20370|AT2G36390|AT4G17090|AT5G16910|AT3G25140|AT5G06700|AT5G55700
13	5509	0.022803	14	201	734	27594	calcium ion binding	AT5G66210|AT5G49480|AT2G17290|AT4G35310|AT3G59820|AT5G04170|AT1G76180|AT5G55990|AT5G07920|AT1G02270|AT5G51050|AT5G58690|AT3G10300|AT5G61810
13	51704	0.022859	33	694	734	27594	multi-organism process	AT5G13160|AT2G34090|AT4G30650|AT2G42530|AT2G44490|AT3G52430|AT1G64280|AT2G22010|AT1G15010|AT3G60190|AT5G24590|AT3G50260|AT3G50970|AT2G34850|AT5G61210|AT2G40140|AT3G51550|AT5G58600|AT1G10760|AT3G15210|AT1G20440|AT5G46330|AT1G19180|AT2G34930|AT4G36010|AT1G51090|AT4G39090|AT1G58360|AT5G25110|AT1G59870|AT5G57110|AT1G01470|AT4G02350
13	50793	0.02343	17	273	734	27594	regulation of developmental process	AT1G20450|AT2G36270|AT3G07780|AT2G19450|AT3G47620|AT1G22770|AT1G68050|AT3G07650|AT5G37260|AT3G46290|AT2G45660|AT5G23150|AT4G18390|AT2G34720|AT2G46340|AT2G25930|AT2G40080
13	16563	0.02343	11	137	734	27594	transcription activator activity	AT3G11020|AT2G36270|AT5G20730|AT5G24590|AT1G77180|AT4G27410|AT1G64280|AT5G05410|AT1G49720|AT1G46768|AT2G46830
13	31348	0.02343	4	18	734	27594	negative regulation of defense response	AT1G59870|AT5G48380|AT1G64280|AT3G52430
13	8234	0.02343	9	97	734	27594	cysteine-type peptidase activity	AT4G39090|AT1G04860|AT3G22260|AT1G62710|AT2G21430|AT5G06600|AT2G40930|AT5G10790|AT5G04250
13	5984	0.023945	6	45	734	27594	disaccharide metabolic process	AT5G40390|AT4G12430|AT5G11110|AT4G22590|AT2G22190|AT4G17090
13	7165	0.024559	25	480	734	27594	signal transduction	AT3G05660|AT3G21650|AT3G06620|AT1G52280|AT1G18150|AT5G55990|AT4G18700|AT4G11920|AT5G58690|AT2G46340|AT2G25930|AT5G58670|AT5G58700|AT5G07070|AT1G43890|AT1G01560|AT4G35860|AT5G46520|AT2G34930|AT5G45750|AT2G15320|AT5G57630|AT1G33600|AT2G29700|AT4G08500
13	44262	0.02489	23	428	734	27594	cellular carbohydrate metabolic process	AT1G78240|AT4G12430|AT1G10760|AT1G53500|AT4G18270|AT5G11110|AT4G18010|AT2G20370|AT4G22590|AT2G22190|AT2G36390|AT2G44490|AT4G17090|AT3G27300|AT1G30620|AT5G40390|AT5G56630|AT4G18240|AT1G69830|AT1G59870|AT3G25140|AT5G06700|AT5G55700
13	46351	0.02489	5	31	734	27594	disaccharide biosynthetic process	AT5G40390|AT4G12430|AT4G22590|AT2G22190|AT4G17090
13	90351	0.025715	6	46	734	27594	seedling development	AT3G15730|AT2G36270|AT5G37260|AT4G18010|AT1G43620|AT1G71750
13	6796	0.033998	42	979	734	27594	phosphate metabolic process	AT5G13160|AT3G55450|AT3G06620|AT3G08720|AT2G17290|AT3G08760|AT4G39270|AT3G13380|AT4G18700|AT1G18390|AT4G33920|AT3G13670|AT1G07430|AT1G53430|AT3G27380|AT3G57120|AT4G35500|AT4G09570|AT5G07070|AT5G38560|AT2G39840|AT3G51550|AT5G66210|AT4G35310|AT1G61360|AT4G18010|AT2G31010|AT5G46330|AT2G18890|AT2G28930|AT1G61380|AT1G66880|AT5G04540|AT3G16560|AT1G76360|AT1G53440|AT5G57630|AT5G63370|AT2G07687|AT1G03740…
13	6793	0.034263	42	980	734	27594	phosphorus metabolic process	AT5G13160|AT3G55450|AT3G06620|AT3G08720|AT2G17290|AT3G08760|AT4G39270|AT3G13380|AT4G18700|AT1G18390|AT4G33920|AT3G13670|AT1G07430|AT1G53430|AT3G27380|AT3G57120|AT4G35500|AT4G09570|AT5G07070|AT5G38560|AT2G39840|AT3G51550|AT5G66210|AT4G35310|AT1G61360|AT4G18010|AT2G31010|AT5G46330|AT2G18890|AT2G28930|AT1G61380|AT1G66880|AT5G04540|AT3G16560|AT1G76360|AT1G53440|AT5G57630|AT5G63370|AT2G07687|AT1G03740…
13	48585	0.034546	7	66	734	27594	negative regulation of response to stimulus	AT3G07650|AT1G59870|AT5G48380|AT3G15210|AT1G64280|AT3G52430|AT2G46340
13	10200	0.034546	9	104	734	27594	response to chitin	AT2G40140|AT2G36270|AT5G59450|AT4G17230|AT3G15210|AT4G35480|AT3G50260|AT1G08930|AT4G28140
13	51179	0.035628	61	1566	734	27594	localization	AT4G21560|AT5G24470|AT1G69870|AT2G28900|AT3G52190|AT1G52280|AT5G14570|AT5G51710|AT5G41610|AT1G22570|AT3G60190|AT4G26670|AT3G05220|AT2G24240|AT2G06530|AT3G24840|AT1G64890|AT3G18440|AT5G61210|AT2G22500|AT1G43890|AT4G35860|AT1G08920|AT4G17550|AT3G47420|AT5G17860|AT5G58070|AT3G19960|AT1G75370|AT4G37640|AT2G01170|AT1G48370|AT2G34650|AT3G51895|AT2G44490|AT1G59820|AT4G19960|AT2G21660|AT1G09070|AT5G61810…
13	10228	0.036641	8	86	734	27594	vegetative to reproductive phase transition of meristem	AT2G21660|AT5G62640|AT2G46340|AT2G28550|AT2G35510|AT2G25930|AT2G40080|AT2G46830
13	30173	0.036641	2	3	734	27594	integral to Golgi membrane	AT2G20370|AT5G16910
13	10289	0.036641	2	3	734	27594	homogalacturonan biosynthetic process	AT1G78240|AT3G25140
13	42344	0.036641	2	3	734	27594	indole glucosinolate catabolic process	AT1G59870|AT2G44490
13	31228	0.036641	2	3	734	27594	intrinsic to Golgi membrane	AT2G20370|AT5G16910
13	5794	0.037818	13	194	734	27594	Golgi apparatus	AT1G78240|AT3G03050|AT5G63640|AT2G20370|AT1G76270|AT1G29470|AT1G30620|AT1G59820|AT1G31850|AT5G16830|AT5G16910|AT3G25140|AT1G69640
13	9312	0.037965	5	35	734	27594	oligosaccharide biosynthetic process	AT5G40390|AT4G12430|AT4G22590|AT2G22190|AT4G17090
13	46658	0.038571	6	51	734	27594	anchored to plasma membrane	AT5G60920|AT4G27520|AT5G08000|AT1G32860|AT5G62630|AT4G31140
13	34637	0.04026	12	173	734	27594	cellular carbohydrate biosynthetic process	AT5G40390|AT1G78240|AT4G12430|AT1G53500|AT4G22590|AT2G20370|AT2G22190|AT2G36390|AT4G17090|AT3G25140|AT5G06700|AT1G30620
13	4843	0.041029	4	22	734	27594	ubiquitin-specific protease activity	AT1G04860|AT5G06600|AT2G40930|AT5G10790
13	31301	0.041029	4	22	734	27594	integral to organelle membrane	AT2G20370|AT1G29395|AT5G16910|AT1G29390
13	4620	0.041029	6	52	734	27594	phospholipase activity	AT4G24160|AT3G16785|AT3G15730|AT5G58690|AT5G58670|AT5G58700
13	43229	0.042301	194	6090	734	27594	intracellular organelle	AT4G34740|AT1G20450|AT5G42570|AT2G37520|AT4G30210|AT1G52280|AT1G64280|AT3G55760|AT1G13270|AT1G77680|AT3G03440|AT1G78310|AT5G22450|AT2G22500|AT3G03050|AT3G11020|AT2G47840|AT2G23760|AT4G35860|AT1G01230|AT1G10410|AT5G20730|AT4G24200|AT4G20880|AT1G43620|AT1G19370|AT4G08500|AT2G15970|AT1G06460|AT3G02750|AT1G53910|AT2G44490|AT3G27300|AT1G14685|AT5G12010|AT5G11150|AT3G47860|AT5G47120|AT5G24590|AT3G57090…
13	42631	0.042301	3	11	734	27594	cellular response to water deprivation	AT2G15970|AT1G29395|AT5G12140
13	43226	0.042301	194	6091	734	27594	organelle	AT4G34740|AT1G20450|AT5G42570|AT2G37520|AT4G30210|AT1G52280|AT1G64280|AT3G55760|AT1G13270|AT1G77680|AT3G03440|AT1G78310|AT5G22450|AT2G22500|AT3G03050|AT3G11020|AT2G47840|AT2G23760|AT4G35860|AT1G01230|AT1G10410|AT5G20730|AT4G24200|AT4G20880|AT1G43620|AT1G19370|AT4G08500|AT2G15970|AT1G06460|AT3G02750|AT1G53910|AT2G44490|AT3G27300|AT1G14685|AT5G12010|AT5G11150|AT3G47860|AT5G47120|AT5G24590|AT3G57090…
13	44424	0.042424	217	6908	734	27594	intracellular part	AT4G34740|AT1G20450|AT5G42570|AT2G37520|AT4G30210|AT1G52280|AT1G64280|AT3G55760|AT1G13270|AT1G77680|AT5G67340|AT3G03440|AT1G78310|AT5G22450|AT2G22500|AT3G03050|AT3G11020|AT2G47840|AT2G23760|AT4G35860|AT1G01230|AT5G23720|AT1G10410|AT5G20730|AT4G24200|AT4G20880|AT3G53260|AT1G43620|AT1G19370|AT4G08500|AT2G15970|AT1G06460|AT3G02750|AT1G53910|AT2G44490|AT3G27300|AT1G14685|AT5G12010|AT5G11150|AT5G01410…
13	8287	0.043206	6	53	734	27594	protein serine/threonine phosphatase complex	AT2G39840|AT2G25620|AT4G33920|AT3G21650|AT1G07430|AT3G16560
13	6810	0.046304	58	1502	734	27594	transport	AT4G21560|AT5G24470|AT1G69870|AT2G28900|AT3G52190|AT1G52280|AT5G14570|AT5G51710|AT5G41610|AT1G22570|AT3G60190|AT4G26670|AT3G05220|AT2G24240|AT2G06530|AT3G24840|AT1G64890|AT3G18440|AT5G61210|AT2G22500|AT1G43890|AT4G35860|AT1G08920|AT4G17550|AT3G47420|AT5G17860|AT5G58070|AT3G19960|AT1G75370|AT4G37640|AT2G01170|AT1G48370|AT2G34650|AT3G51895|AT1G59820|AT4G19960|AT2G21660|AT1G09070|AT5G61810|AT5G17850…
13	10114	0.046692	6	54	734	27594	response to red light	AT5G44110|AT5G24470|AT4G14690|AT2G46340|AT1G32870|AT2G40080
13	61135	0.04829	5	38	734	27594	endopeptidase regulator activity	AT4G01575|AT5G12140|AT4G16500|AT1G47710|AT2G40880
13	4866	0.04829	5	38	734	27594	endopeptidase inhibitor activity	AT4G01575|AT5G12140|AT4G16500|AT1G47710|AT2G40880
13	48583	0.049407	11	157	734	27594	regulation of response to stimulus	AT1G22770|AT2G25620|AT3G07650|AT3G15730|AT1G59870|AT5G48380|AT3G15210|AT1G64280|AT3G52430|AT2G46340|AT4G09570
13	9311	0.049501	6	55	734	27594	oligosaccharide metabolic process	AT5G40390|AT4G12430|AT5G11110|AT4G22590|AT2G22190|AT4G17090
14	10200	0.00031083	4	104	24	27594	response to chitin	AT2G40140|AT5G59820|AT3G15210|AT3G49530
14	6955	0.00031083	5	272	24	27594	immune response	AT3G15210|AT5G06320|AT5G24590|AT3G49530|AT1G29690
14	2376	0.00031083	5	283	24	27594	immune system process	AT3G15210|AT5G06320|AT5G24590|AT3G49530|AT1G29690
14	9743	0.00092402	4	177	24	27594	response to carbohydrate stimulus	AT2G40140|AT5G59820|AT3G15210|AT3G49530
14	9409	0.0024704	4	241	24	27594	response to cold	AT4G34150|AT2G40140|AT5G59820|AT3G49530
14	51707	0.0031008	5	528	24	27594	response to other organism	AT2G40140|AT3G15210|AT5G06320|AT5G24590|AT3G49530
14	9607	0.0032079	5	550	24	27594	response to biotic stimulus	AT2G40140|AT3G15210|AT5G06320|AT5G24590|AT3G49530
14	6950	0.0032079	8	1853	24	27594	response to stress	AT4G34150|AT2G40140|AT5G59820|AT3G15210|AT5G06320|AT5G24590|AT3G49530|AT1G19020
14	51607	0.0032079	2	19	24	27594	defense response to virus	AT5G06320|AT5G24590
14	2252	0.0037325	2	23	24	27594	immune effector process	AT5G06320|AT5G24590
14	50896	0.0037325	10	3207	24	27594	response to stimulus	AT4G34150|AT2G40140|AT5G59820|AT3G15210|AT5G06320|AT5G24590|AT4G18010|AT3G49530|AT1G19020|AT1G29690
14	6952	0.0037325	5	637	24	27594	defense response	AT2G40140|AT3G15210|AT5G06320|AT5G24590|AT3G49530
14	9266	0.0044046	4	359	24	27594	response to temperature stimulus	AT4G34150|AT2G40140|AT5G59820|AT3G49530
14	51704	0.0047574	5	694	24	27594	multi-organism process	AT2G40140|AT3G15210|AT5G06320|AT5G24590|AT3G49530
14	9615	0.010035	2	43	24	27594	response to virus	AT5G06320|AT5G24590
14	9643	0.012775	1	1	24	27594	photosynthetic acclimation	AT5G59820
14	16311	0.017774	2	61	24	27594	dephosphorylation	AT4G33920|AT4G18010
14	10033	0.021506	5	1037	24	27594	response to organic substance	AT2G40140|AT5G59820|AT3G15210|AT4G18010|AT3G49530
14	4445	0.021506	1	2	24	27594	inositol-polyphosphate 5-phosphatase activity	AT4G18010
14	46838	0.027848	1	3	24	27594	phosphorylated carbohydrate dephosphorylation	AT4G18010
14	46855	0.027848	1	3	24	27594	inositol phosphate dephosphorylation	AT4G18010
14	46030	0.027848	1	3	24	27594	inositol trisphosphate phosphatase activity	AT4G18010
14	42221	0.029317	6	1710	24	27594	response to chemical stimulus	AT2G40140|AT5G59820|AT3G15210|AT4G18010|AT3G49530|AT1G19020
14	32957	0.042511	1	5	24	27594	inositol trisphosphate metabolic process	AT4G18010
14	9864	0.048952	1	6	24	27594	induced systemic resistance, jasmonic acid mediated signaling pathway	AT3G15210
15	6950	1.4642e-07	21	1853	63	27594	response to stress	AT2G40140|AT1G17420|AT5G59820|AT1G65390|AT3G52400|AT1G08930|AT1G19180|AT3G51920|AT2G34930|AT4G31550|AT1G15010|AT4G34150|AT1G28380|AT3G61190|AT1G76650|AT5G26030|AT5G24590|AT5G06320|AT3G49530|AT4G08500|AT1G19020
15	50896	4.1453e-07	26	3207	63	27594	response to stimulus	AT5G59820|AT3G52400|AT2G37970|AT1G08930|AT1G15010|AT3G61190|AT1G28380|AT1G76650|AT5G26030|AT5G06320|AT5G24590|AT1G02400|AT1G29690|AT1G17420|AT2G40140|AT1G65390|AT4G18010|AT3G51920|AT1G19180|AT2G34930|AT4G31550|AT4G34150|AT1G28370|AT3G49530|AT4G08500|AT1G19020
15	6952	2.467e-06	12	637	63	27594	defense response	AT2G40140|AT1G17420|AT1G65390|AT1G28380|AT3G52400|AT5G24590|AT5G06320|AT1G19180|AT3G49530|AT2G34930|AT4G31550|AT1G15010
15	51707	3.0579e-05	10	528	63	27594	response to other organism	AT2G40140|AT1G17420|AT3G52400|AT5G24590|AT5G06320|AT1G19180|AT3G49530|AT2G34930|AT4G31550|AT1G15010
15	9607	3.5518e-05	10	550	63	27594	response to biotic stimulus	AT2G40140|AT1G17420|AT3G52400|AT5G24590|AT5G06320|AT1G19180|AT3G49530|AT2G34930|AT4G31550|AT1G15010
15	51704	0.00022895	10	694	63	27594	multi-organism process	AT2G40140|AT1G17420|AT3G52400|AT5G24590|AT5G06320|AT1G19180|AT3G49530|AT2G34930|AT4G31550|AT1G15010
15	10200	0.00022895	5	104	63	27594	response to chitin	AT2G40140|AT5G59820|AT1G08930|AT3G49530|AT4G31550
15	9611	0.00066551	5	133	63	27594	response to wounding	AT1G17420|AT5G59820|AT3G61190|AT1G76650|AT4G08500
15	9409	0.00080815	6	241	63	27594	response to cold	AT2G40140|AT5G59820|AT4G34150|AT3G61190|AT3G49530|AT4G08500
15	10033	0.00080815	11	1037	63	27594	response to organic substance	AT2G40140|AT5G59820|AT3G61190|AT1G28370|AT3G52400|AT4G18010|AT1G08930|AT1G19180|AT3G51920|AT3G49530|AT4G31550
15	42221	0.00088124	14	1710	63	27594	response to chemical stimulus	AT5G59820|AT2G40140|AT3G52400|AT4G18010|AT1G08930|AT3G51920|AT1G19180|AT4G31550|AT3G61190|AT1G28370|AT5G26030|AT3G49530|AT4G08500|AT1G19020
15	9620	0.00095693	5	156	63	27594	response to fungus	AT2G40140|AT1G17420|AT3G52400|AT2G34930|AT1G15010
15	6955	0.0011135	6	272	63	27594	immune response	AT1G65390|AT1G28380|AT5G24590|AT5G06320|AT3G49530|AT1G29690
15	2376	0.0012891	6	283	63	27594	immune system process	AT1G65390|AT1G28380|AT5G24590|AT5G06320|AT3G49530|AT1G29690
15	9743	0.0013984	5	177	63	27594	response to carbohydrate stimulus	AT2G40140|AT5G59820|AT1G08930|AT3G49530|AT4G31550
15	9628	0.0014921	11	1168	63	27594	response to abiotic stimulus	AT2G40140|AT5G59820|AT4G34150|AT3G61190|AT1G28380|AT2G37970|AT1G08930|AT3G51920|AT1G02400|AT3G49530|AT4G08500
15	50832	0.003485	4	117	63	27594	defense response to fungus	AT2G40140|AT3G52400|AT2G34930|AT1G15010
15	9266	0.0036946	6	359	63	27594	response to temperature stimulus	AT2G40140|AT5G59820|AT4G34150|AT3G61190|AT3G49530|AT4G08500
15	23052	0.010351	9	1023	63	27594	signaling	AT1G65390|AT1G28370|AT3G52400|AT2G37970|AT1G33600|AT1G19180|AT3G51920|AT2G34930|AT4G08500
15	31348	0.015064	2	18	63	27594	negative regulation of defense response	AT3G61190|AT3G52400
15	51607	0.016011	2	19	63	27594	defense response to virus	AT5G24590|AT5G06320
15	2252	0.022479	2	23	63	27594	immune effector process	AT5G24590|AT5G06320
15	9651	0.022916	5	360	63	27594	response to salt stress	AT5G59820|AT1G28380|AT1G08930|AT3G51920|AT4G08500
15	23060	0.022916	6	541	63	27594	signal transmission	AT1G65390|AT1G28370|AT1G33600|AT3G51920|AT2G34930|AT4G08500
15	23046	0.022916	6	541	63	27594	signaling process	AT1G65390|AT1G28370|AT1G33600|AT3G51920|AT2G34930|AT4G08500
15	6970	0.029167	5	388	63	27594	response to osmotic stress	AT5G59820|AT1G28380|AT1G08930|AT3G51920|AT4G08500
15	9643	0.033232	1	1	63	27594	photosynthetic acclimation	AT5G59820
15	5515	0.039416	13	2416	63	27594	protein binding	AT5G66070|AT1G59910|AT3G52400|AT1G19180|AT2G34930|AT4G31550|AT3G09520|AT3G61190|AT1G09070|AT5G24590|AT1G33600|AT5G54720|AT4G08500
15	23033	0.04002	6	623	63	27594	signaling pathway	AT1G28370|AT3G52400|AT2G37970|AT1G19180|AT3G51920|AT4G08500
15	9867	0.045639	2	39	63	27594	jasmonic acid mediated signaling pathway	AT3G52400|AT1G19180
15	71395	0.045639	2	39	63	27594	cellular response to jasmonic acid stimulus	AT3G52400|AT1G19180
16	10200	4.4382e-08	6	104	23	27594	response to chitin	AT1G80840|AT3G16720|AT1G66160|AT3G49530|AT4G17490|AT4G18880
16	9743	5.5157e-07	6	177	23	27594	response to carbohydrate stimulus	AT1G80840|AT3G16720|AT1G66160|AT3G49530|AT4G17490|AT4G18880
16	10033	0.00093442	7	1037	23	27594	response to organic substance	AT1G80840|AT3G16720|AT4G11280|AT1G66160|AT3G49530|AT4G17490|AT4G18880
16	42221	0.0021159	8	1710	23	27594	response to chemical stimulus	AT1G80840|AT3G16720|AT4G11280|AT1G66160|AT3G49530|AT4G17490|AT2G41010|AT4G18880
16	50896	0.022267	9	3207	23	27594	response to stimulus	AT1G80840|AT3G16720|AT4G11280|AT5G06320|AT1G66160|AT3G49530|AT4G17490|AT2G41010|AT4G18880
16	8631	0.022267	1	1	23	27594	induction of apoptosis by oxidative stress	AT4G11280
16	8629	0.022267	1	1	23	27594	induction of apoptosis by intracellular signals	AT4G11280
16	50691	0.0365	1	2	23	27594	regulation of defense response to virus by host	AT1G80840
16	6952	0.0365	4	637	23	27594	defense response	AT1G80840|AT3G16720|AT5G06320|AT3G49530
16	2697	0.042475	1	3	23	27594	regulation of immune effector process	AT1G80840
16	50688	0.042475	1	3	23	27594	regulation of defense response to virus	AT1G80840
16	6917	0.045424	1	4	23	27594	induction of apoptosis	AT4G11280
16	43065	0.045424	1	4	23	27594	positive regulation of apoptosis	AT4G11280
16	6950	0.045424	6	1853	23	27594	response to stress	AT1G80840|AT3G16720|AT4G11280|AT5G06320|AT3G49530|AT2G41010
17	10200	1.2959e-14	15	104	151	27594	response to chitin	AT5G59820|AT2G40140|AT5G64660|AT4G17500|AT5G27420|AT3G16720|AT5G47230|AT1G66160|AT1G42990|AT3G05200|AT3G23230|AT1G27730|AT4G17490|AT2G23320|AT2G37430
17	9743	1.06e-12	16	177	151	27594	response to carbohydrate stimulus	AT5G59820|AT2G40140|AT5G64660|AT4G17500|AT4G30850|AT5G27420|AT5G47230|AT3G16720|AT1G66160|AT1G42990|AT3G05200|AT3G23230|AT1G27730|AT4G17490|AT2G23320|AT2G37430
17	50896	1.9804e-12	54	3207	151	27594	response to stimulus	AT1G73080|AT3G08720|AT4G17500|AT3G52400|AT1G42990|AT1G78410|AT1G28480|AT1G76650|AT1G09940|AT1G27730|AT5G06320|AT1G73500|AT1G02400|AT4G02380|AT5G57220|AT5G64660|AT4G39640|AT5G27420|AT3G16720|AT1G33590|AT2G01180|AT3G22060|AT1G19020|AT2G37430|AT5G59820|AT4G30850|AT5G45110|AT2G44080|AT1G32920|AT4G11280|AT1G66160|AT3G21220|AT3G11820|AT5G63790|AT3G05200|AT5G42380|AT5G26030|AT1G14540|AT3G25780|AT2G23320…
17	42221	2.1586e-12	39	1710	151	27594	response to chemical stimulus	AT5G59820|AT1G73080|AT4G30850|AT3G52400|AT4G17500|AT4G11280|AT2G44080|AT1G66160|AT1G42990|AT1G78410|AT3G11820|AT5G63790|AT1G28480|AT3G05200|AT5G42380|AT1G09940|AT5G26030|AT1G27730|AT1G73500|AT1G14540|AT4G02380|AT2G23320|AT2G40140|AT5G64660|AT4G39640|AT5G27420|AT5G47230|AT3G16720|AT1G18570|AT1G19180|AT4G23190|AT1G16420|AT3G23230|AT1G28370|AT5G54490|AT4G17490|AT3G22060|AT1G19020|AT2G37430
17	10033	3.5025e-10	28	1037	151	27594	response to organic substance	AT5G59820|AT1G73080|AT4G30850|AT3G52400|AT4G17500|AT2G44080|AT4G11280|AT1G66160|AT1G42990|AT3G11820|AT1G28480|AT3G05200|AT1G27730|AT1G73500|AT2G23320|AT2G40140|AT5G64660|AT5G27420|AT3G16720|AT5G47230|AT1G18570|AT1G19180|AT3G23230|AT1G28370|AT5G54490|AT4G17490|AT3G22060|AT2G37430
17	6950	1.9992e-09	36	1853	151	27594	response to stress	AT5G59820|AT1G73080|AT5G45110|AT3G52400|AT3G08720|AT4G11280|AT1G32920|AT1G42990|AT1G78410|AT3G21220|AT3G11820|AT5G63790|AT1G76650|AT1G09940|AT5G26030|AT1G27730|AT5G06320|AT1G14540|AT1G73500|AT4G02380|AT3G25780|AT5G57220|AT2G40140|AT4G39640|AT5G47230|AT3G16720|AT1G18570|AT1G19180|AT1G66090|AT3G14070|AT1G33590|AT2G01180|AT4G23190|AT1G16420|AT1G03220|AT1G19020
17	6979	1.2803e-05	11	247	151	27594	response to oxidative stress	AT5G59820|AT4G39640|AT1G09940|AT5G26030|AT1G27730|AT1G14540|AT1G78410|AT4G02380|AT4G23190|AT1G16420|AT1G19020
17	70887	6.2222e-05	12	361	151	27594	cellular response to chemical stimulus	AT3G23230|AT1G28370|AT3G52400|AT5G47230|AT2G44080|AT1G73500|AT1G42990|AT1G19180|AT4G17490|AT4G02380|AT3G11820|AT1G28480
17	9719	6.2222e-05	18	835	151	27594	response to endogenous stimulus	AT1G73080|AT3G52400|AT4G30850|AT5G27420|AT5G47230|AT2G44080|AT4G11280|AT1G18570|AT1G19180|AT3G11820|AT1G28480|AT3G23230|AT1G28370|AT5G54490|AT1G27730|AT1G73500|AT4G17490|AT3G22060
17	71495	0.00010446	10	254	151	27594	cellular response to endogenous stimulus	AT3G23230|AT1G28370|AT3G52400|AT5G47230|AT2G44080|AT1G73500|AT1G19180|AT4G17490|AT3G11820|AT1G28480
17	71310	0.00011538	11	323	151	27594	cellular response to organic substance	AT3G23230|AT1G28370|AT3G52400|AT5G47230|AT2G44080|AT1G73500|AT1G42990|AT1G19180|AT4G17490|AT3G11820|AT1G28480
17	9873	0.00030129	5	46	151	27594	ethylene mediated signaling pathway	AT3G23230|AT1G28370|AT5G47230|AT1G73500|AT4G17490
17	71369	0.00030129	5	47	151	27594	cellular response to ethylene stimulus	AT3G23230|AT1G28370|AT5G47230|AT1G73500|AT4G17490
17	9723	0.00030129	7	125	151	27594	response to ethylene stimulus	AT3G23230|AT1G28370|AT5G47230|AT4G11280|AT1G18570|AT1G73500|AT4G17490
17	9611	0.00039678	7	133	151	27594	response to wounding	AT5G59820|AT1G73080|AT1G76650|AT4G11280|AT1G32920|AT1G27730|AT1G73500
17	23033	0.00039678	14	623	151	27594	signaling pathway	AT1G73080|AT3G52400|AT5G47230|AT2G44080|AT1G42990|AT1G19180|AT3G11820|AT5G47960|AT1G28480|AT3G18690|AT3G23230|AT1G28370|AT1G73500|AT4G17490
17	6952	0.00047398	14	637	151	27594	defense response	AT5G57220|AT2G40140|AT1G73080|AT3G52400|AT5G45110|AT3G16720|AT1G18570|AT1G19180|AT1G66090|AT1G33590|AT3G11820|AT3G21220|AT4G23190|AT5G06320
17	51716	0.00047398	15	729	151	27594	cellular response to stimulus	AT5G57220|AT3G52400|AT5G27420|AT5G47230|AT2G44080|AT1G42990|AT1G18570|AT1G19180|AT3G11820|AT1G28480|AT3G23230|AT1G28370|AT1G73500|AT4G17490|AT4G02380
17	9753	0.00067001	7	148	151	27594	response to jasmonic acid stimulus	AT1G73080|AT3G52400|AT4G11280|AT1G18570|AT1G19180|AT3G11820|AT1G28480
17	160	0.00095815	5	64	151	27594	two-component signal transduction system (phosphorelay)	AT3G23230|AT1G28370|AT5G47230|AT1G73500|AT4G17490
17	51245	0.0010058	2	2	151	27594	negative regulation of cellular defense response	AT3G52400|AT3G11820
17	23052	0.0015318	17	1023	151	27594	signaling	AT1G73080|AT3G52400|AT5G47230|AT2G44080|AT1G42990|AT1G66090|AT1G19180|AT1G33590|AT3G11820|AT5G47960|AT1G28480|AT3G23230|AT3G18690|AT1G28370|AT1G33600|AT1G73500|AT4G17490
17	9607	0.0016413	12	550	151	27594	response to biotic stimulus	AT5G57220|AT2G40140|AT5G45110|AT3G52400|AT5G06320|AT1G18570|AT1G42990|AT1G19180|AT3G21220|AT3G11820|AT4G23190|AT3G25780
17	9867	0.001734	4	39	151	27594	jasmonic acid mediated signaling pathway	AT3G52400|AT1G19180|AT3G11820|AT1G28480
17	71395	0.001734	4	39	151	27594	cellular response to jasmonic acid stimulus	AT3G52400|AT1G19180|AT3G11820|AT1G28480
17	9725	0.0023543	14	767	151	27594	response to hormone stimulus	AT4G30850|AT5G27420|AT5G47230|AT2G44080|AT4G11280|AT1G18570|AT3G11820|AT3G23230|AT1G28370|AT5G54490|AT1G27730|AT1G73500|AT4G17490|AT3G22060
17	31225	0.0025498	7	193	151	27594	anchored to membrane	AT1G65240|AT5G40980|AT4G28085|AT1G07135|AT3G04640|AT3G16860|AT1G70170
17	51707	0.0040585	11	528	151	27594	response to other organism	AT5G57220|AT2G40140|AT5G45110|AT3G52400|AT5G06320|AT1G18570|AT1G19180|AT3G21220|AT3G11820|AT4G23190|AT3G25780
17	2376	0.0040585	8	283	151	27594	immune system process	AT1G73080|AT3G18690|AT5G45110|AT5G06320|AT1G66090|AT3G21220|AT4G23190|AT1G29690
17	9759	0.0040585	2	4	151	27594	indole glucosinolate biosynthetic process	AT5G57220|AT1G18570
17	10185	0.0040585	2	4	151	27594	regulation of cellular defense response	AT3G52400|AT3G11820
17	9620	0.0049904	6	156	151	27594	response to fungus	AT5G57220|AT2G40140|AT5G45110|AT3G52400|AT3G11820|AT3G25780
17	71446	0.00844	3	27	151	27594	cellular response to salicylic acid stimulus	AT3G52400|AT3G11820|AT1G28480
17	9863	0.00844	3	27	151	27594	salicylic acid mediated signaling pathway	AT3G52400|AT3G11820|AT1G28480
17	47769	0.00844	2	6	151	27594	arogenate dehydratase activity	AT5G22630|AT3G44720
17	10363	0.00844	2	6	151	27594	regulation of plant-type hypersensitive response	AT3G52400|AT3G11820
17	4664	0.00844	2	6	151	27594	prephenate dehydratase activity	AT5G22630|AT3G44720
17	51704	0.0084851	12	694	151	27594	multi-organism process	AT5G57220|AT2G40140|AT5G45110|AT3G52400|AT5G06320|AT4G21390|AT1G18570|AT1G19180|AT3G21220|AT3G11820|AT4G23190|AT3G25780
17	50832	0.0085601	5	117	151	27594	defense response to fungus	AT5G57220|AT2G40140|AT5G45110|AT3G52400|AT3G11820
17	43067	0.0093852	3	29	151	27594	regulation of programmed cell death	AT3G52400|AT4G11280|AT3G11820
17	42343	0.010625	2	7	151	27594	indole glucosinolate metabolic process	AT5G57220|AT1G18570
17	42742	0.011779	6	193	151	27594	defense response to bacterium	AT5G57220|AT5G45110|AT5G06320|AT1G18570|AT1G19180|AT4G23190
17	6955	0.012769	7	272	151	27594	immune response	AT1G73080|AT5G45110|AT5G06320|AT1G66090|AT3G21220|AT4G23190|AT1G29690
17	9094	0.012861	2	8	151	27594	L-phenylalanine biosynthetic process	AT5G22630|AT3G44720
17	6783	0.012861	2	8	151	27594	heme biosynthetic process	AT1G09940|AT5G26030
17	10941	0.012936	3	34	151	27594	regulation of cell death	AT3G52400|AT4G11280|AT3G11820
17	9651	0.012936	8	360	151	27594	response to salt stress	AT5G59820|AT1G03220|AT3G08720|AT1G27730|AT1G18570|AT1G73500|AT3G14070|AT3G25780
17	42435	0.016107	3	37	151	27594	indole derivative biosynthetic process	AT5G57220|AT1G18570|AT1G73500
17	45088	0.017062	3	38	151	27594	regulation of innate immune response	AT3G18690|AT3G52400|AT3G11820
17	6725	0.017759	7	296	151	27594	cellular aromatic compound metabolic process	AT5G57220|AT5G22630|AT4G30210|AT4G29740|AT3G44720|AT1G18570|AT1G73500
17	6558	0.017759	2	10	151	27594	L-phenylalanine metabolic process	AT5G22630|AT3G44720
17	9095	0.017759	2	10	151	27594	aromatic amino acid family biosynthetic process, prephenate pathway	AT5G22630|AT3G44720
17	6970	0.018314	8	388	151	27594	response to osmotic stress	AT5G59820|AT1G03220|AT3G08720|AT1G27730|AT1G18570|AT1G73500|AT3G14070|AT3G25780
17	42430	0.018314	3	41	151	27594	indole and derivative metabolic process	AT5G57220|AT1G18570|AT1G73500
17	2682	0.018314	3	41	151	27594	regulation of immune system process	AT3G18690|AT3G52400|AT3G11820
17	42434	0.018314	3	41	151	27594	indole derivative metabolic process	AT5G57220|AT1G18570|AT1G73500
17	50776	0.018314	3	41	151	27594	regulation of immune response	AT3G18690|AT3G52400|AT3G11820
17	9755	0.018363	6	224	151	27594	hormone-mediated signaling pathway	AT3G23230|AT1G28370|AT5G47230|AT2G44080|AT1G73500|AT4G17490
17	4708	0.018677	2	11	151	27594	MAP kinase kinase activity	AT1G73500|AT3G21220
17	42168	0.018677	2	11	151	27594	heme metabolic process	AT1G09940|AT5G26030
17	32870	0.018677	6	227	151	27594	cellular response to hormone stimulus	AT3G23230|AT1G28370|AT5G47230|AT2G44080|AT1G73500|AT4G17490
17	43069	0.021689	2	12	151	27594	negative regulation of programmed cell death	AT3G52400|AT3G11820
17	31224	0.022162	11	714	151	27594	intrinsic to membrane	AT4G30850|AT4G17500|AT1G65240|AT5G40980|AT1G66090|AT4G28085|AT1G07135|AT2G01180|AT3G04640|AT3G16860|AT1G70170
17	9409	0.02368	6	241	151	27594	response to cold	AT2G40140|AT5G59820|AT3G08720|AT5G47230|AT1G27730|AT4G02380
17	9617	0.02368	6	241	151	27594	response to bacterium	AT5G57220|AT5G45110|AT5G06320|AT1G18570|AT1G19180|AT4G23190
17	6790	0.024105	5	166	151	27594	sulfur metabolic process	AT5G57220|AT4G39640|AT4G11280|AT1G18570|AT1G73500
17	60548	0.027474	2	14	151	27594	negative regulation of cell death	AT3G52400|AT3G11820
17	44425	0.030196	14	1098	151	27594	membrane part	AT4G17500|AT4G30850|AT1G72750|AT1G65240|AT1G42990|AT4G28085|AT1G66090|AT1G07135|AT3G11820|AT2G01180|AT3G04640|AT1G70170|AT5G40980|AT3G16860
17	80135	0.030325	2	15	151	27594	regulation of cellular response to stress	AT3G52400|AT3G11820
17	23060	0.030325	9	541	151	27594	signal transmission	AT3G23230|AT1G28370|AT5G47230|AT1G33600|AT1G73500|AT1G66090|AT4G17490|AT1G33590|AT5G47960
17	23046	0.030325	9	541	151	27594	signaling process	AT3G23230|AT1G28370|AT5G47230|AT1G33600|AT1G73500|AT1G66090|AT4G17490|AT1G33590|AT5G47960
17	16020	0.031814	33	3727	151	27594	membrane	AT1G73080|AT4G30850|AT3G52400|AT4G17500|AT1G65240|AT1G72750|AT4G21390|AT1G63830|AT1G42990|AT3G11820|AT2G48010|AT3G05200|AT1G07000|AT1G76650|AT5G06320|AT3G25780|AT2G22500|AT5G27420|AT3G08710|AT2G26530|AT1G66090|AT4G28085|AT3G14070|AT1G07135|AT2G01180|AT4G23190|AT3G04640|AT1G70170|AT1G03220|AT4G30430|AT5G40980|AT3G16860|AT2G23810
17	46872	0.032134	21	2020	151	27594	metal ion binding	AT5G57220|AT5G59820|AT5G66070|AT2G41110|AT5G27420|AT4G12040|AT3G16720|AT4G10040|AT5G04340|AT5G59550|AT3G25600|AT3G05200|AT3G52800|AT5G42380|AT1G76650|AT5G54490|AT3G46620|AT1G27730|AT1G14540|AT1G72520|AT2G37430
17	52544	0.032134	2	16	151	27594	defense response by callose deposition in cell wall	AT5G57220|AT1G18570
17	52482	0.032134	2	16	151	27594	defense response by cell wall thickening	AT5G57220|AT1G18570
17	52543	0.039114	2	18	151	27594	callose deposition in cell wall	AT5G57220|AT1G18570
17	52542	0.039114	2	18	151	27594	defense response by callose deposition	AT5G57220|AT1G18570
17	31348	0.039114	2	18	151	27594	negative regulation of defense response	AT3G52400|AT3G11820
17	52386	0.042255	2	19	151	27594	cell wall thickening	AT5G57220|AT1G18570
17	9628	0.042255	14	1168	151	27594	response to abiotic stimulus	AT5G59820|AT2G40140|AT3G08720|AT5G47230|AT4G11280|AT1G18570|AT3G14070|AT1G16420|AT1G03220|AT1G27730|AT1G73500|AT1G02400|AT4G02380|AT3G25780
17	5509	0.042255	5	201	151	27594	calcium ion binding	AT3G25600|AT2G41110|AT5G42380|AT1G76650|AT5G54490
17	52545	0.042255	2	20	151	27594	callose localization	AT5G57220|AT1G18570
17	5458	0.042255	1	1	151	27594	GDP-mannose transmembrane transporter activity	AT2G13650
17	35264	0.042255	1	1	151	27594	multicellular organism growth	AT1G27730
17	46132	0.042255	1	1	151	27594	pyrimidine ribonucleoside biosynthetic process	AT1G71100
17	46134	0.042255	1	1	151	27594	pyrimidine nucleoside biosynthetic process	AT1G71100
17	43495	0.042255	1	1	151	27594	protein anchor	AT3G11820
17	46109	0.042255	1	1	151	27594	uridine biosynthetic process	AT1G71100
17	9643	0.042255	1	1	151	27594	photosynthetic acclimation	AT5G59820
17	8631	0.042255	1	1	151	27594	induction of apoptosis by oxidative stress	AT4G11280
17	8629	0.042255	1	1	151	27594	induction of apoptosis by intracellular signals	AT4G11280
17	31347	0.042255	3	65	151	27594	regulation of defense response	AT3G18690|AT3G52400|AT3G11820
17	33037	0.044545	2	21	151	27594	polysaccharide localization	AT5G57220|AT1G18570
17	9692	0.047797	2	22	151	27594	ethylene metabolic process	AT4G11280|AT1G73500
17	9693	0.047797	2	22	151	27594	ethylene biosynthetic process	AT4G11280|AT1G73500
17	9751	0.048468	4	135	151	27594	response to salicylic acid stimulus	AT3G52400|AT1G18570|AT3G11820|AT1G28480
17	43167	0.048779	21	2147	151	27594	ion binding	AT5G57220|AT5G59820|AT5G66070|AT2G41110|AT5G27420|AT4G12040|AT3G16720|AT4G10040|AT5G04340|AT5G59550|AT3G25600|AT3G05200|AT3G52800|AT5G42380|AT1G76650|AT5G54490|AT3G46620|AT1G27730|AT1G14540|AT1G72520|AT2G37430
17	43169	0.048779	21	2147	151	27594	cation binding	AT5G57220|AT5G59820|AT5G66070|AT2G41110|AT5G27420|AT4G12040|AT3G16720|AT4G10040|AT5G04340|AT5G59550|AT3G25600|AT3G05200|AT3G52800|AT5G42380|AT1G76650|AT5G54490|AT3G46620|AT1G27730|AT1G14540|AT1G72520|AT2G37430
17	6612	0.049064	2	23	151	27594	protein targeting to membrane	AT3G52400|AT3G11820
17	43450	0.049064	2	23	151	27594	alkene biosynthetic process	AT4G11280|AT1G73500
17	43449	0.049064	2	23	151	27594	cellular alkene metabolic process	AT4G11280|AT1G73500
18	44435	0.00012998	7	782	19	27594	plastid part	AT4G35090|AT4G01050|AT4G19170|AT5G19940|AT1G44446|AT5G46110|AT1G75690
18	9507	0.00029822	9	2070	19	27594	chloroplast	AT4G35090|AT4G01050|AT4G19170|AT5G19940|AT4G15560|AT1G44446|AT1G68830|AT5G46110|AT1G75690
18	9536	0.00029822	9	2139	19	27594	plastid	AT4G35090|AT4G01050|AT4G19170|AT5G19940|AT4G15560|AT1G44446|AT1G68830|AT5G46110|AT1G75690
18	9526	0.00029822	5	382	19	27594	plastid envelope	AT4G35090|AT4G01050|AT5G19940|AT1G44446|AT5G46110
18	44434	0.00039989	6	755	19	27594	chloroplast part	AT4G01050|AT4G19170|AT5G19940|AT1G44446|AT5G46110|AT1G75690
18	31975	0.0015105	5	601	19	27594	envelope	AT4G35090|AT4G01050|AT5G19940|AT1G44446|AT5G46110
18	31967	0.0015105	5	601	19	27594	organelle envelope	AT4G35090|AT4G01050|AT5G19940|AT1G44446|AT5G46110
18	9941	0.0029036	4	361	19	27594	chloroplast envelope	AT4G01050|AT5G19940|AT1G44446|AT5G46110
18	15995	0.0039028	2	26	19	27594	chlorophyll biosynthetic process	AT4G15560|AT1G44446
18	44446	0.0048701	7	1970	19	27594	intracellular organelle part	AT4G35090|AT4G01050|AT4G19170|AT5G19940|AT1G44446|AT5G46110|AT1G75690
18	44422	0.0048701	7	1972	19	27594	organelle part	AT4G35090|AT4G01050|AT4G19170|AT5G19940|AT1G44446|AT5G46110|AT1G75690
18	15994	0.0066383	2	39	19	27594	chlorophyll metabolic process	AT4G15560|AT1G44446
18	6779	0.007551	2	44	19	27594	porphyrin biosynthetic process	AT4G15560|AT1G44446
18	42651	0.007551	3	224	19	27594	thylakoid membrane	AT4G01050|AT1G44446|AT1G75690
18	34357	0.007551	3	227	19	27594	photosynthetic membrane	AT4G01050|AT1G44446|AT1G75690
18	33014	0.007551	2	48	19	27594	tetrapyrrole biosynthetic process	AT4G15560|AT1G44446
18	10277	0.0092955	1	1	19	27594	chlorophyllide a oxygenase activity	AT1G44446
18	16703	0.0092955	1	1	19	27594	oxidoreductase activity, acting on single donors with incorporation of molecular oxygen, incorporation of one atom of oxygen (internal monooxygenases or internal mixed function oxidases)	AT1G44446
18	44436	0.0094324	3	266	19	27594	thylakoid part	AT4G01050|AT1G44446|AT1G75690
18	6778	0.0094324	2	60	19	27594	porphyrin metabolic process	AT4G15560|AT1G44446
18	33013	0.0095894	2	62	19	27594	tetrapyrrole metabolic process	AT4G15560|AT1G44446
18	44444	0.012799	9	4323	19	27594	cytoplasmic part	AT4G35090|AT4G01050|AT4G19170|AT5G19940|AT4G15560|AT1G44446|AT1G68830|AT5G46110|AT1G75690
18	46148	0.01312	2	76	19	27594	pigment biosynthetic process	AT4G15560|AT1G44446
18	9579	0.013445	3	322	19	27594	thylakoid	AT4G01050|AT1G44446|AT1G75690
18	42440	0.017613	2	92	19	27594	pigment metabolic process	AT4G15560|AT1G44446
18	4096	0.018579	1	3	19	27594	catalase activity	AT4G35090
18	8661	0.018579	1	3	19	27594	1-deoxy-D-xylulose-5-phosphate synthase activity	AT4G15560
18	5737	0.019865	9	4745	19	27594	cytoplasm	AT4G35090|AT4G01050|AT4G19170|AT5G19940|AT4G15560|AT1G44446|AT1G68830|AT5G46110|AT1G75690
18	18130	0.025603	2	120	19	27594	heterocycle biosynthetic process	AT4G15560|AT1G44446
18	9772	0.02785	1	5	19	27594	photosynthetic electron transport in photosystem II	AT4G01050
18	51188	0.030156	2	135	19	27594	cofactor biosynthetic process	AT4G15560|AT1G44446
18	42744	0.031321	1	6	19	27594	hydrogen peroxide catabolic process	AT4G35090
18	19288	0.034244	1	7	19	27594	isopentenyl diphosphate biosynthetic process, mevalonate-independent pathway	AT4G15560
18	70301	0.034244	1	7	19	27594	cellular response to hydrogen peroxide	AT4G35090
18	19682	0.034244	1	8	19	27594	glyceraldehyde-3-phosphate metabolic process	AT4G15560
18	6995	0.034244	1	8	19	27594	cellular response to nitrogen starvation	AT4G35090
18	293	0.034244	1	8	19	27594	ferric-chelate reductase activity	AT5G49730
18	16723	0.034244	1	8	19	27594	oxidoreductase activity, oxidizing metal ions, NAD or NADP as acceptor	AT5G49730
18	16722	0.034244	1	8	19	27594	oxidoreductase activity, oxidizing metal ions	AT5G49730
18	42743	0.037549	1	9	19	27594	hydrogen peroxide metabolic process	AT4G35090
18	9240	0.039721	1	10	19	27594	isopentenyl diphosphate biosynthetic process	AT4G15560
18	46490	0.039721	1	10	19	27594	isopentenyl diphosphate metabolic process	AT4G15560
18	16744	0.042663	1	11	19	27594	transferase activity, transferring aldehyde or ketonic groups	AT4G15560
18	43231	0.047139	9	5766	19	27594	intracellular membrane-bounded organelle	AT4G35090|AT4G01050|AT4G19170|AT5G19940|AT4G15560|AT1G44446|AT1G68830|AT5G46110|AT1G75690
18	43227	0.047139	9	5767	19	27594	membrane-bounded organelle	AT4G35090|AT4G01050|AT4G19170|AT5G19940|AT4G15560|AT1G44446|AT1G68830|AT5G46110|AT1G75690
18	55035	0.047139	2	211	19	27594	plastid thylakoid membrane	AT4G01050|AT1G75690
18	9535	0.047139	2	211	19	27594	chloroplast thylakoid membrane	AT4G01050|AT1G75690
18	9970	0.047139	1	14	19	27594	cellular response to sulfate starvation	AT4G35090
18	42548	0.047139	1	14	19	27594	regulation of photosynthesis, light reaction	AT1G68830
18	51186	0.047139	2	219	19	27594	cofactor metabolic process	AT4G15560|AT1G44446
18	43467	0.047139	1	15	19	27594	regulation of generation of precursor metabolites and energy	AT1G68830
18	34614	0.047139	1	15	19	27594	cellular response to reactive oxygen species	AT4G35090
18	6090	0.047139	1	15	19	27594	pyruvate metabolic process	AT4G15560
19	16773	1.9455e-07	15	997	56	27594	phosphotransferase activity, alcohol group as acceptor	AT1G73080|AT4G25390|AT3G08720|AT5G47070|AT3G45040|AT3G08760|AT4G23180|AT4G23190|AT2G17220|AT2G48010|AT3G57760|AT3G46930|AT2G30360|AT3G09830|AT4G08500
19	16301	1.9455e-07	16	1188	56	27594	kinase activity	AT1G73080|AT4G25390|AT3G08720|AT5G47070|AT3G45040|AT3G08760|AT4G23180|AT4G23190|AT2G17220|AT2G48010|AT2G46500|AT3G57760|AT3G46930|AT2G30360|AT3G09830|AT4G08500
19	4672	1.9455e-07	14	862	56	27594	protein kinase activity	AT1G73080|AT4G25390|AT3G08720|AT5G47070|AT3G08760|AT4G23180|AT2G17220|AT4G23190|AT2G48010|AT3G57760|AT3G46930|AT2G30360|AT3G09830|AT4G08500
19	16772	8.771e-07	16	1369	56	27594	transferase activity, transferring phosphorus-containing groups	AT1G73080|AT4G25390|AT3G08720|AT5G47070|AT3G45040|AT3G08760|AT4G23180|AT4G23190|AT2G17220|AT2G48010|AT2G46500|AT3G57760|AT3G46930|AT2G30360|AT3G09830|AT4G08500
19	6950	1.1526e-06	18	1853	56	27594	response to stress	AT1G73080|AT4G39640|AT1G29340|AT3G08720|AT5G45110|AT1G19180|AT2G34930|AT3G11820|AT4G23190|AT1G80820|AT1G20510|AT1G28380|AT3G23250|AT1G09940|AT3G10800|AT3G25780|AT4G08500|AT1G19020
19	50896	1.4787e-06	23	3207	56	27594	response to stimulus	AT1G73080|AT4G39640|AT1G29340|AT3G08720|AT5G45110|AT1G22280|AT1G19180|AT3G11820|AT2G34930|AT4G23190|AT1G80820|AT1G28480|AT1G20510|AT3G05200|AT1G28380|AT3G23250|AT2G30360|AT4G17230|AT1G09940|AT3G10800|AT3G25780|AT4G08500|AT1G19020
19	16740	0.00024061	17	2429	56	27594	transferase activity	AT1G73080|AT4G25390|AT4G39640|AT3G08720|AT5G47070|AT3G45040|AT3G08760|AT4G23180|AT4G23190|AT2G17220|AT2G48010|AT2G46500|AT3G57760|AT3G46930|AT2G30360|AT3G09830|AT4G08500
19	6464	0.00032372	12	1241	56	27594	protein modification process	AT2G46500|AT2G48010|AT1G73080|AT1G29340|AT3G08720|AT2G30360|AT5G47070|AT1G22280|AT3G26980|AT3G08760|AT4G23180|AT3G53810
19	9753	0.00061903	5	148	56	27594	response to jasmonic acid stimulus	AT1G73080|AT3G23250|AT1G19180|AT3G11820|AT1G28480
19	9607	0.00061903	8	550	56	27594	response to biotic stimulus	AT1G29340|AT5G45110|AT1G19180|AT3G11820|AT2G34930|AT3G10800|AT4G23190|AT3G25780
19	9620	0.00061903	5	156	56	27594	response to fungus	AT1G29340|AT5G45110|AT3G11820|AT2G34930|AT3G25780
19	43412	0.00061903	12	1378	56	27594	macromolecule modification	AT2G46500|AT2G48010|AT1G73080|AT1G29340|AT3G08720|AT2G30360|AT5G47070|AT1G22280|AT3G26980|AT3G08760|AT4G23180|AT3G53810
19	42221	0.00096953	13	1710	56	27594	response to chemical stimulus	AT1G73080|AT4G39640|AT1G19180|AT3G11820|AT4G23190|AT1G28480|AT3G05200|AT3G23250|AT1G09940|AT4G17230|AT4G08500|AT3G10800|AT1G19020
19	3824	0.00096953	30	7553	56	27594	catalytic activity	AT4G20830|AT1G73080|AT1G29340|AT3G08720|AT3G44720|AT5G47070|AT3G45040|AT3G08760|AT4G23180|AT1G30620|AT1G28480|AT1G20510|AT2G48010|AT2G46500|AT3G57760|AT3G02800|AT5G22630|AT3G46930|AT3G50930|AT1G09940|AT3G09830|AT3G25780|AT4G39640|AT4G25390|AT1G22280|AT4G23190|AT2G17220|AT1G80820|AT2G30360|AT4G08500
19	23033	0.0010542	8	623	56	27594	signaling pathway	AT1G73080|AT4G39890|AT1G22280|AT1G19180|AT3G11820|AT3G10800|AT4G08500|AT1G28480
19	6952	0.0011563	8	637	56	27594	defense response	AT1G28380|AT1G73080|AT1G29340|AT5G45110|AT1G19180|AT3G11820|AT2G34930|AT4G23190
19	47769	0.0014582	2	6	56	27594	arogenate dehydratase activity	AT5G22630|AT3G44720
19	4664	0.0014582	2	6	56	27594	prephenate dehydratase activity	AT5G22630|AT3G44720
19	43687	0.0014582	10	1093	56	27594	post-translational protein modification	AT2G48010|AT1G73080|AT1G29340|AT3G08720|AT2G30360|AT5G47070|AT1G22280|AT3G08760|AT4G23180|AT3G53810
19	9867	0.0014655	3	39	56	27594	jasmonic acid mediated signaling pathway	AT1G19180|AT3G11820|AT1G28480
19	71395	0.0014655	3	39	56	27594	cellular response to jasmonic acid stimulus	AT1G19180|AT3G11820|AT1G28480
19	51707	0.0018524	7	528	56	27594	response to other organism	AT1G29340|AT5G45110|AT1G19180|AT3G11820|AT2G34930|AT4G23190|AT3G25780
19	50832	0.0018524	4	117	56	27594	defense response to fungus	AT1G29340|AT5G45110|AT3G11820|AT2G34930
19	9094	0.0020978	2	8	56	27594	L-phenylalanine biosynthetic process	AT5G22630|AT3G44720
19	6796	0.0025227	9	979	56	27594	phosphate metabolic process	AT2G48010|AT1G73080|AT3G08720|AT2G30360|AT5G47070|AT1G22280|AT3G08760|AT4G23180|AT3G53810
19	6793	0.0025227	9	980	56	27594	phosphorus metabolic process	AT2G48010|AT1G73080|AT3G08720|AT2G30360|AT5G47070|AT1G22280|AT3G08760|AT4G23180|AT3G53810
19	45087	0.0027829	5	257	56	27594	innate immune response	AT1G28380|AT1G73080|AT1G29340|AT5G45110|AT4G23190
19	6558	0.0027829	2	10	56	27594	L-phenylalanine metabolic process	AT5G22630|AT3G44720
19	9095	0.0027829	2	10	56	27594	aromatic amino acid family biosynthetic process, prephenate pathway	AT5G22630|AT3G44720
19	23052	0.0030141	9	1023	56	27594	signaling	AT1G73080|AT4G39890|AT1G22280|AT1G19180|AT3G11820|AT2G34930|AT3G10800|AT4G08500|AT1G28480
19	6955	0.0032841	5	272	56	27594	immune response	AT1G28380|AT1G73080|AT1G29340|AT5G45110|AT4G23190
19	2376	0.0038195	5	283	56	27594	immune system process	AT1G28380|AT1G73080|AT1G29340|AT5G45110|AT4G23190
19	6468	0.0038356	8	842	56	27594	protein amino acid phosphorylation	AT2G48010|AT1G73080|AT3G08720|AT2G30360|AT5G47070|AT3G08760|AT4G23180|AT3G53810
19	16310	0.0062471	8	910	56	27594	phosphorylation	AT2G48010|AT1G73080|AT3G08720|AT2G30360|AT5G47070|AT3G08760|AT4G23180|AT3G53810
19	51704	0.0062892	7	694	56	27594	multi-organism process	AT1G29340|AT5G45110|AT1G19180|AT3G11820|AT2G34930|AT4G23190|AT3G25780
19	9628	0.0066346	9	1168	56	27594	response to abiotic stimulus	AT1G28380|AT3G23250|AT3G08720|AT2G30360|AT1G22280|AT3G10800|AT3G25780|AT4G08500|AT1G80820
19	9695	0.0090902	2	20	56	27594	jasmonic acid biosynthetic process	AT1G20510|AT3G25780
19	9651	0.0095936	5	360	56	27594	response to salt stress	AT1G28380|AT3G23250|AT3G08720|AT3G25780|AT4G08500
19	9694	0.011439	2	23	56	27594	jasmonic acid metabolic process	AT1G20510|AT3G25780
19	31408	0.012117	2	24	56	27594	oxylipin biosynthetic process	AT1G20510|AT3G25780
19	10033	0.012117	8	1037	56	27594	response to organic substance	AT3G05200|AT1G73080|AT3G23250|AT4G17230|AT1G19180|AT3G11820|AT3G10800|AT1G28480
19	6970	0.012117	5	388	56	27594	response to osmotic stress	AT1G28380|AT3G23250|AT3G08720|AT3G25780|AT4G08500
19	10200	0.012752	3	104	56	27594	response to chitin	AT3G05200|AT3G23250|AT4G17230
19	9987	0.012752	26	7393	56	27594	cellular process	AT1G73080|AT1G29340|AT3G08720|AT5G47070|AT3G44720|AT3G45040|AT3G08760|AT3G11820|AT4G23180|AT1G30620|AT3G53810|AT1G28480|AT1G20510|AT2G48010|AT2G46500|AT1G28380|AT5G22630|AT1G09940|AT3G25780|AT4G39640|AT1G22280|AT1G19180|AT1G80820|AT2G30360|AT3G26980|AT3G10800
19	9814	0.012761	3	105	56	27594	defense response, incompatible interaction	AT1G29340|AT5G45110|AT4G23190
19	71446	0.012824	2	27	56	27594	cellular response to salicylic acid stimulus	AT3G11820|AT1G28480
19	9816	0.012824	2	27	56	27594	defense response to bacterium, incompatible interaction	AT5G45110|AT4G23190
19	9863	0.012824	2	27	56	27594	salicylic acid mediated signaling pathway	AT3G11820|AT1G28480
19	44237	0.012824	21	5407	56	27594	cellular metabolic process	AT1G73080|AT4G39640|AT1G29340|AT3G08720|AT3G44720|AT5G47070|AT1G22280|AT3G45040|AT3G08760|AT4G23180|AT1G80820|AT1G30620|AT3G53810|AT2G46500|AT2G48010|AT1G20510|AT5G22630|AT2G30360|AT1G09940|AT3G26980|AT3G25780
19	31407	0.013768	2	29	56	27594	oxylipin metabolic process	AT1G20510|AT3G25780
19	6979	0.013768	4	247	56	27594	response to oxidative stress	AT4G39640|AT1G09940|AT4G23190|AT1G19020
19	44283	0.013768	6	622	56	27594	small molecule biosynthetic process	AT1G20510|AT5G22630|AT3G44720|AT3G25780|AT1G80820|AT1G30620
19	4674	0.014995	6	635	56	27594	protein serine/threonine kinase activity	AT2G48010|AT1G73080|AT4G25390|AT5G47070|AT4G23180|AT4G08500
19	19567	0.015153	1	1	56	27594	arabinose biosynthetic process	AT1G30620
19	50373	0.015153	1	1	56	27594	UDP-arabinose 4-epimerase activity	AT1G30620
19	45944	0.015153	1	1	56	27594	positive regulation of transcription from RNA polymerase II promoter	AT3G10800
19	4168	0.015153	1	1	56	27594	dolichol kinase activity	AT3G45040
19	43495	0.015153	1	1	56	27594	protein anchor	AT3G11820
19	6990	0.015153	1	1	56	27594	positive regulation of gene-specific transcription involved in unfolded protein response	AT3G10800
19	19322	0.015153	1	1	56	27594	pentose biosynthetic process	AT1G30620
19	16620	0.016933	2	35	56	27594	oxidoreductase activity, acting on the aldehyde or oxo group of donors, NAD or NADP as acceptor	AT1G09940|AT1G80820
19	9817	0.017617	2	36	56	27594	defense response to fungus, incompatible interaction	AT1G29340|AT5G45110
19	9611	0.017906	3	133	56	27594	response to wounding	AT1G20510|AT1G73080|AT4G08500
19	9073	0.019688	2	39	56	27594	aromatic amino acid family biosynthetic process	AT5G22630|AT3G44720
19	46417	0.019688	2	39	56	27594	chorismate metabolic process	AT5G22630|AT3G44720
19	6519	0.020034	5	483	56	27594	cellular amino acid and derivative metabolic process	AT1G20510|AT5G22630|AT4G39640|AT3G44720|AT1G80820
19	6725	0.02056	4	296	56	27594	cellular aromatic compound metabolic process	AT1G20510|AT5G22630|AT3G44720|AT1G80820
19	4702	0.021782	2	42	56	27594	receptor signaling protein serine/threonine kinase activity	AT2G48010|AT4G08500
19	16053	0.022222	4	307	56	27594	organic acid biosynthetic process	AT1G20510|AT5G22630|AT3G44720|AT3G25780
19	46394	0.022222	4	307	56	27594	carboxylic acid biosynthetic process	AT1G20510|AT5G22630|AT3G44720|AT3G25780
19	51716	0.022222	6	729	56	27594	cellular response to stimulus	AT1G28380|AT1G22280|AT1G19180|AT3G11820|AT3G10800|AT1G28480
19	5057	0.022544	2	44	56	27594	receptor signaling protein activity	AT2G48010|AT4G08500
19	16621	0.023902	1	2	56	27594	cinnamoyl-CoA reductase activity	AT1G80820
19	45727	0.023902	1	2	56	27594	positive regulation of translation	AT3G08720
19	51245	0.023902	1	2	56	27594	negative regulation of cellular defense response	AT3G11820
19	31201	0.023902	1	2	56	27594	SNARE complex	AT3G11820
19	9072	0.023995	2	47	56	27594	aromatic amino acid family metabolic process	AT5G22630|AT3G44720
19	71310	0.024093	4	323	56	27594	cellular response to organic substance	AT1G19180|AT3G11820|AT3G10800|AT1G28480
19	9743	0.030597	3	177	56	27594	response to carbohydrate stimulus	AT3G05200|AT3G23250|AT4G17230
19	19438	0.030597	3	177	56	27594	aromatic compound biosynthetic process	AT5G22630|AT3G44720|AT1G80820
19	16903	0.030597	2	55	56	27594	oxidoreductase activity, acting on the aldehyde or oxo group of donors	AT1G09940|AT1G80820
19	23034	0.030597	3	182	56	27594	intracellular signaling pathway	AT4G39890|AT3G10800|AT4G08500
19	19566	0.030597	1	3	56	27594	arabinose metabolic process	AT1G30620
19	8883	0.030597	1	3	56	27594	glutamyl-tRNA reductase activity	AT1G09940
19	32270	0.030597	1	3	56	27594	positive regulation of cellular protein metabolic process	AT3G08720
19	51247	0.030597	1	3	56	27594	positive regulation of protein metabolic process	AT3G08720
19	9268	0.030597	1	3	56	27594	response to pH	AT2G30360
19	48471	0.030597	1	3	56	27594	perinuclear region of cytoplasm	AT3G10800
19	9266	0.030597	4	359	56	27594	response to temperature stimulus	AT3G08720|AT3G10800|AT4G08500|AT1G80820
19	70887	0.030848	4	361	56	27594	cellular response to chemical stimulus	AT1G19180|AT3G11820|AT3G10800|AT1G28480
19	43648	0.032688	2	60	56	27594	dicarboxylic acid metabolic process	AT5G22630|AT3G44720
19	44238	0.033027	20	5719	56	27594	primary metabolic process	AT1G73080|AT4G39640|AT1G29340|AT3G08720|AT3G44720|AT5G47070|AT1G22280|AT3G45040|AT3G08760|AT4G23180|AT1G80820|AT1G30620|AT3G53810|AT2G46500|AT1G20510|AT2G48010|AT5G22630|AT2G30360|AT3G26980|AT3G25780
19	10557	0.033027	2	61	56	27594	positive regulation of macromolecule biosynthetic process	AT3G08720|AT3G10800
19	42742	0.033905	3	193	56	27594	defense response to bacterium	AT5G45110|AT1G19180|AT4G23190
19	9891	0.035203	2	66	56	27594	positive regulation of biosynthetic process	AT3G08720|AT3G10800
19	31328	0.035203	2	66	56	27594	positive regulation of cellular biosynthetic process	AT3G08720|AT3G10800
19	48585	0.035203	2	66	56	27594	negative regulation of response to stimulus	AT1G50640|AT3G11820
19	19900	0.035203	1	4	56	27594	kinase binding	AT4G08500
19	10185	0.035203	1	4	56	27594	regulation of cellular defense response	AT3G11820
19	46423	0.035203	1	4	56	27594	allene-oxide cyclase activity	AT3G25780
19	43171	0.035203	1	4	56	27594	peptide catabolic process	AT4G39640
19	6751	0.035203	1	4	56	27594	glutathione catabolic process	AT4G39640
19	3840	0.035203	1	4	56	27594	gamma-glutamyltransferase activity	AT4G39640
19	44267	0.036875	12	2767	56	27594	cellular protein metabolic process	AT2G46500|AT2G48010|AT1G73080|AT1G29340|AT3G08720|AT2G30360|AT5G47070|AT1G22280|AT3G26980|AT3G08760|AT4G23180|AT3G53810
19	10604	0.037114	2	69	56	27594	positive regulation of macromolecule metabolic process	AT3G08720|AT3G10800
19	16836	0.037796	2	70	56	27594	hydro-lyase activity	AT5G22630|AT3G44720
19	16756	0.041924	1	5	56	27594	glutathione gamma-glutamylcysteinyltransferase activity	AT4G39640
19	4709	0.041924	1	5	56	27594	MAP kinase kinase kinase activity	AT4G08500
19	31325	0.045235	2	78	56	27594	positive regulation of cellular metabolic process	AT3G08720|AT3G10800
19	6575	0.047189	3	231	56	27594	cellular amino acid derivative metabolic process	AT1G20510|AT4G39640|AT1G80820
19	9893	0.04774	2	81	56	27594	positive regulation of metabolic process	AT3G08720|AT3G10800
19	10363	0.048035	1	6	56	27594	regulation of plant-type hypersensitive response	AT3G11820
19	30968	0.048035	1	6	56	27594	endoplasmic reticulum unfolded protein response	AT3G10800
20	42221	0.00030994	9	1710	21	27594	response to chemical stimulus	AT2G40140|AT5G59820|AT3G61190|AT5G42380|AT3G52400|AT5G27420|AT5G54490|AT4G11280|AT1G19020
20	9611	0.00030994	4	133	21	27594	response to wounding	AT5G59820|AT3G61190|AT1G32920|AT4G11280
20	50896	0.00040632	11	3207	21	27594	response to stimulus	AT2G40140|AT5G59820|AT3G61190|AT5G42380|AT3G52400|AT5G27420|AT5G54490|AT1G32920|AT4G11280|AT5G06320|AT1G19020
20	10033	0.00040632	7	1037	21	27594	response to organic substance	AT2G40140|AT5G59820|AT3G61190|AT3G52400|AT5G27420|AT5G54490|AT4G11280
20	6950	0.0016069	8	1853	21	27594	response to stress	AT2G40140|AT5G59820|AT3G61190|AT3G52400|AT1G32920|AT4G11280|AT5G06320|AT1G19020
20	10200	0.0023481	3	104	21	27594	response to chitin	AT2G40140|AT5G59820|AT5G27420
20	31348	0.0025613	2	18	21	27594	negative regulation of defense response	AT3G61190|AT3G52400
20	43067	0.005917	2	29	21	27594	regulation of programmed cell death	AT3G52400|AT4G11280
20	10941	0.006783	2	34	21	27594	regulation of cell death	AT3G52400|AT4G11280
20	9743	0.006783	3	177	21	27594	response to carbohydrate stimulus	AT2G40140|AT5G59820|AT5G27420
20	5509	0.0089431	3	201	21	27594	calcium ion binding	AT3G25600|AT5G42380|AT5G54490
20	9643	0.011113	1	1	21	27594	photosynthetic acclimation	AT5G59820
20	8631	0.011113	1	1	21	27594	induction of apoptosis by oxidative stress	AT4G11280
20	8629	0.011113	1	1	21	27594	induction of apoptosis by intracellular signals	AT4G11280
20	9409	0.011113	3	241	21	27594	response to cold	AT2G40140|AT5G59820|AT3G61190
20	31347	0.014464	2	65	21	27594	regulation of defense response	AT3G61190|AT3G52400
20	48585	0.014464	2	66	21	27594	negative regulation of response to stimulus	AT3G61190|AT3G52400
20	51245	0.018018	1	2	21	27594	negative regulation of cellular defense response	AT3G52400
20	80134	0.018018	2	78	21	27594	regulation of response to stress	AT3G61190|AT3G52400
20	9266	0.026114	3	359	21	27594	response to temperature stimulus	AT2G40140|AT5G59820|AT3G61190
20	6917	0.028276	1	4	21	27594	induction of apoptosis	AT4G11280
20	43065	0.028276	1	4	21	27594	positive regulation of apoptosis	AT4G11280
20	10185	0.028276	1	4	21	27594	regulation of cellular defense response	AT3G52400
20	46872	0.028276	6	2020	21	27594	metal ion binding	AT3G25600|AT5G59820|AT5G42380|AT5G27420|AT5G54490|AT5G04340
20	9719	0.028276	4	835	21	27594	response to endogenous stimulus	AT3G52400|AT5G27420|AT5G54490|AT4G11280
20	50832	0.029228	2	117	21	27594	defense response to fungus	AT2G40140|AT3G52400
20	12502	0.030116	1	5	21	27594	induction of programmed cell death	AT4G11280
20	43167	0.031393	6	2147	21	27594	ion binding	AT3G25600|AT5G59820|AT5G42380|AT5G27420|AT5G54490|AT5G04340
20	43169	0.031393	6	2147	21	27594	cation binding	AT3G25600|AT5G59820|AT5G42380|AT5G27420|AT5G54490|AT5G04340
20	9408	0.031393	2	131	21	27594	response to heat	AT5G59820|AT3G61190
20	10363	0.031393	1	6	21	27594	regulation of plant-type hypersensitive response	AT3G52400
20	9751	0.031393	2	135	21	27594	response to salicylic acid stimulus	AT3G61190|AT3G52400
20	9753	0.036394	2	148	21	27594	response to jasmonic acid stimulus	AT3G52400|AT4G11280
20	43068	0.037403	1	8	21	27594	positive regulation of programmed cell death	AT4G11280
20	9620	0.037403	2	156	21	27594	response to fungus	AT2G40140|AT3G52400
20	48583	0.037403	2	157	21	27594	regulation of response to stimulus	AT3G61190|AT3G52400
20	9061	0.0395	1	9	21	27594	anaerobic respiration	AT1G05575
20	51707	0.040371	3	528	21	27594	response to other organism	AT2G40140|AT3G52400|AT5G06320
20	10942	0.041623	1	10	21	27594	positive regulation of cell death	AT4G11280
20	9607	0.042896	3	550	21	27594	response to biotic stimulus	AT2G40140|AT3G52400|AT5G06320
20	43069	0.047477	1	12	21	27594	negative regulation of programmed cell death	AT3G52400
21	10200	1.2301e-10	9	104	52	27594	response to chitin	AT2G40140|AT5G59820|AT5G64660|AT3G19580|AT2G46400|AT5G27420|AT1G80840|AT5G47230|AT3G49530
21	9743	7.719e-09	9	177	52	27594	response to carbohydrate stimulus	AT2G40140|AT5G59820|AT5G64660|AT3G19580|AT2G46400|AT5G27420|AT1G80840|AT5G47230|AT3G49530
21	10033	5.4886e-08	15	1037	52	27594	response to organic substance	AT5G59820|AT2G40140|AT5G64660|AT3G52400|AT1G80840|AT5G27420|AT5G47230|AT4G11280|AT4G18010|AT1G19180|AT3G61190|AT3G19580|AT2G46400|AT5G54490|AT3G49530
21	42221	6.5898e-07	17	1710	52	27594	response to chemical stimulus	AT5G59820|AT2G40140|AT5G64660|AT3G52400|AT1G80840|AT5G27420|AT5G47230|AT4G11280|AT4G18010|AT1G19180|AT3G61190|AT3G19580|AT2G46400|AT5G42380|AT5G54490|AT3G49530|AT1G19020
21	50896	8.188e-06	21	3207	52	27594	response to stimulus	AT2G40140|AT5G59820|AT5G64660|AT3G52400|AT1G80840|AT5G27420|AT5G47230|AT1G32920|AT4G11280|AT4G18010|AT1G19180|AT3G61190|AT3G19580|AT2G46400|AT5G42380|AT5G54490|AT5G24590|AT5G06320|AT3G49530|AT1G19020|AT1G29690
21	9611	0.00028658	5	133	52	27594	response to wounding	AT5G59820|AT3G61190|AT1G80840|AT4G11280|AT1G32920
21	6950	0.00028658	14	1853	52	27594	response to stress	AT5G59820|AT2G40140|AT3G52400|AT1G80840|AT5G47230|AT1G32920|AT4G11280|AT1G19180|AT3G61190|AT3G19580|AT5G06320|AT5G24590|AT3G49530|AT1G19020
21	31347	0.00030936	4	65	52	27594	regulation of defense response	AT3G61190|AT3G18690|AT1G80840|AT3G52400
21	80134	0.00056898	4	78	52	27594	regulation of response to stress	AT3G61190|AT3G18690|AT1G80840|AT3G52400
21	51707	0.0018923	7	528	52	27594	response to other organism	AT2G40140|AT1G80840|AT3G52400|AT5G24590|AT5G06320|AT1G19180|AT3G49530
21	2682	0.0018923	3	41	52	27594	regulation of immune system process	AT3G18690|AT1G80840|AT3G52400
21	50776	0.0018923	3	41	52	27594	regulation of immune response	AT3G18690|AT1G80840|AT3G52400
21	9607	0.0020213	7	550	52	27594	response to biotic stimulus	AT2G40140|AT1G80840|AT3G52400|AT5G24590|AT5G06320|AT1G19180|AT3G49530
21	9409	0.0022914	5	241	52	27594	response to cold	AT2G40140|AT5G59820|AT3G61190|AT5G47230|AT3G49530
21	5310	0.0022914	2	8	52	27594	dicarboxylic acid transmembrane transporter activity	AT2G22500|AT4G24570
21	9719	0.0034919	8	835	52	27594	response to endogenous stimulus	AT3G19580|AT5G27420|AT3G52400|AT5G47230|AT5G54490|AT4G11280|AT4G18010|AT1G19180
21	6952	0.0037852	7	637	52	27594	defense response	AT2G40140|AT1G80840|AT3G52400|AT5G24590|AT5G06320|AT1G19180|AT3G49530
21	2376	0.0037852	5	283	52	27594	immune system process	AT3G18690|AT5G24590|AT5G06320|AT3G49530|AT1G29690
21	48583	0.0041245	4	157	52	27594	regulation of response to stimulus	AT3G61190|AT3G18690|AT1G80840|AT3G52400
21	51704	0.0054864	7	694	52	27594	multi-organism process	AT2G40140|AT1G80840|AT3G52400|AT5G24590|AT5G06320|AT1G19180|AT3G49530
21	31348	0.0088363	2	18	52	27594	negative regulation of defense response	AT3G61190|AT3G52400
21	9266	0.0090062	5	359	52	27594	response to temperature stimulus	AT2G40140|AT5G59820|AT3G61190|AT5G47230|AT3G49530
21	51607	0.0090062	2	19	52	27594	defense response to virus	AT5G24590|AT5G06320
21	2252	0.012708	2	23	52	27594	immune effector process	AT5G24590|AT5G06320
21	43067	0.019268	2	29	52	27594	regulation of programmed cell death	AT3G52400|AT4G11280
21	50832	0.019268	3	117	52	27594	defense response to fungus	AT2G40140|AT1G80840|AT3G52400
21	6955	0.02158	4	272	52	27594	immune response	AT5G24590|AT5G06320|AT3G49530|AT1G29690
21	10941	0.02158	2	34	52	27594	regulation of cell death	AT3G52400|AT4G11280
21	9643	0.02158	1	1	52	27594	photosynthetic acclimation	AT5G59820
21	8631	0.02158	1	1	52	27594	induction of apoptosis by oxidative stress	AT4G11280
21	8629	0.02158	1	1	52	27594	induction of apoptosis by intracellular signals	AT4G11280
21	9751	0.023565	3	135	52	27594	response to salicylic acid stimulus	AT3G61190|AT1G80840|AT3G52400
21	3700	0.023782	9	1547	52	27594	transcription factor activity	AT2G40140|AT5G59820|AT3G19580|AT2G46400|AT1G80840|AT5G47230|AT5G24590|AT3G49530|AT5G04340
21	45088	0.02434	2	38	52	27594	regulation of innate immune response	AT3G18690|AT3G52400
21	9867	0.02434	2	39	52	27594	jasmonic acid mediated signaling pathway	AT3G52400|AT1G19180
21	71395	0.02434	2	39	52	27594	cellular response to jasmonic acid stimulus	AT3G52400|AT1G19180
21	9753	0.026448	3	148	52	27594	response to jasmonic acid stimulus	AT3G52400|AT4G11280|AT1G19180
21	42538	0.027248	2	43	52	27594	hyperosmotic salinity response	AT5G59820|AT3G19580
21	9615	0.027248	2	43	52	27594	response to virus	AT5G24590|AT5G06320
21	9725	0.027545	6	767	52	27594	response to hormone stimulus	AT3G19580|AT5G27420|AT5G47230|AT5G54490|AT4G11280|AT4G18010
21	9620	0.027673	3	156	52	27594	response to fungus	AT2G40140|AT1G80840|AT3G52400
21	6839	0.027673	2	45	52	27594	mitochondrial transport	AT2G22500|AT4G24570
21	4445	0.029705	1	2	52	27594	inositol-polyphosphate 5-phosphatase activity	AT4G18010
21	51245	0.029705	1	2	52	27594	negative regulation of cellular defense response	AT3G52400
21	50691	0.029705	1	2	52	27594	regulation of defense response to virus by host	AT1G80840
21	6972	0.032307	2	51	52	27594	hyperosmotic response	AT5G59820|AT3G19580
21	30528	0.038053	9	1756	52	27594	transcription regulator activity	AT2G40140|AT5G59820|AT3G19580|AT2G46400|AT1G80840|AT5G47230|AT5G24590|AT3G49530|AT5G04340
21	2697	0.038053	1	3	52	27594	regulation of immune effector process	AT1G80840
21	46838	0.038053	1	3	52	27594	phosphorylated carbohydrate dephosphorylation	AT4G18010
21	46855	0.038053	1	3	52	27594	inositol phosphate dephosphorylation	AT4G18010
21	46030	0.038053	1	3	52	27594	inositol trisphosphate phosphatase activity	AT4G18010
21	50688	0.038053	1	3	52	27594	regulation of defense response to virus	AT1G80840
21	31225	0.038053	3	193	52	27594	anchored to membrane	AT5G64310|AT3G04640|AT3G16860
21	42742	0.038053	3	193	52	27594	defense response to bacterium	AT1G80840|AT5G06320|AT1G19180
21	16311	0.038319	2	61	52	27594	dephosphorylation	AT4G33920|AT4G18010
21	9628	0.038421	7	1168	52	27594	response to abiotic stimulus	AT2G40140|AT5G59820|AT3G61190|AT3G19580|AT5G47230|AT4G11280|AT3G49530
21	23033	0.038989	5	623	52	27594	signaling pathway	AT3G18690|AT3G52400|AT5G47230|AT1G19180|AT5G47960
21	5509	0.039625	3	201	52	27594	calcium ion binding	AT3G25600|AT5G42380|AT5G54490
21	48585	0.04162	2	66	52	27594	negative regulation of response to stimulus	AT3G61190|AT3G52400
21	6917	0.043041	1	4	52	27594	induction of apoptosis	AT4G11280
21	43065	0.043041	1	4	52	27594	positive regulation of apoptosis	AT4G11280
21	10185	0.043041	1	4	52	27594	regulation of cellular defense response	AT3G52400
21	46943	0.047852	2	74	52	27594	carboxylic acid transmembrane transporter activity	AT2G22500|AT4G24570
21	5342	0.047852	2	74	52	27594	organic acid transmembrane transporter activity	AT2G22500|AT4G24570
22	3958	0.039361	1	2	12	27594	NADPH-hemoprotein reductase activity	AT4G30210
22	45727	0.039361	1	2	12	27594	positive regulation of translation	AT3G08720
22	32270	0.039361	1	3	12	27594	positive regulation of cellular protein metabolic process	AT3G08720
22	51247	0.039361	1	3	12	27594	positive regulation of protein metabolic process	AT3G08720
22	16653	0.039361	1	4	12	27594	oxidoreductase activity, acting on NADH or NADPH, heme protein as acceptor	AT4G30210
22	15766	0.039361	1	6	12	27594	disaccharide transport	AT2G02860
22	15770	0.039361	1	6	12	27594	sucrose transport	AT2G02860
22	15772	0.039361	1	6	12	27594	oligosaccharide transport	AT2G02860
22	16103	0.039361	1	6	12	27594	diterpenoid catabolic process	AT1G02400
22	45487	0.039361	1	6	12	27594	gibberellin catabolic process	AT1G02400
22	45543	0.041738	1	7	12	27594	gibberellin 2-beta-dioxygenase activity	AT1G02400
22	8515	0.045056	1	10	12	27594	sucrose transmembrane transporter activity	AT2G02860
22	8506	0.045056	1	10	12	27594	sucrose:hydrogen symporter activity	AT2G02860
22	8300	0.045056	1	11	12	27594	isoprenoid catabolic process	AT1G02400
22	16115	0.045056	1	11	12	27594	terpenoid catabolic process	AT1G02400
22	15154	0.045056	1	11	12	27594	disaccharide transmembrane transporter activity	AT2G02860
23	51179	5.9136e-06	27	1566	134	27594	localization	AT3G10640|AT5G48970|AT1G13210|AT1G76970|AT1G04070|AT4G35180|AT1G01340|AT1G07000|AT4G01010|AT5G27520|AT1G66480|AT5G45130|AT5G54860|AT1G29330|AT4G39670|AT3G57330|AT2G29410|AT4G39950|AT2G13650|AT2G38290|AT3G13050|AT3G25610|AT5G13490|AT3G54640|AT3G18830|AT1G61800|AT3G48850
23	51234	2.6959e-05	25	1514	134	27594	establishment of localization	AT3G10640|AT5G48970|AT1G13210|AT1G76970|AT1G04070|AT4G35180|AT1G01340|AT1G07000|AT4G01010|AT5G27520|AT1G66480|AT5G45130|AT5G54860|AT1G29330|AT4G39670|AT3G57330|AT2G29410|AT2G13650|AT2G38290|AT3G13050|AT5G13490|AT3G25610|AT3G18830|AT1G61800|AT3G48850
23	6810	6.2569e-05	24	1502	134	27594	transport	AT3G10640|AT2G29410|AT5G48970|AT3G57330|AT1G13210|AT1G76970|AT2G13650|AT2G38290|AT1G04070|AT3G13050|AT1G01340|AT4G35180|AT3G25610|AT5G13490|AT1G07000|AT4G01010|AT3G18830|AT5G27520|AT5G54860|AT5G45130|AT1G29330|AT4G39670|AT1G61800|AT3G48850
23	16740	0.00029479	30	2429	134	27594	transferase activity	AT2G41380|AT3G09010|AT4G25720|AT1G61370|AT3G45040|AT3G08760|AT1G23550|AT2G41880|AT1G18390|AT5G03490|AT3G46930|AT3G59700|AT5G46080|AT1G17290|AT1G17750|AT1G74360|AT1G79680|AT2G20900|AT3G05360|AT1G61360|AT2G03760|AT1G16090|AT4G23190|AT3G21780|AT3G20410|AT4G35630|AT2G23450|AT2G37940|AT2G30140|AT2G22250
23	16020	0.00064728	38	3727	134	27594	membrane	AT3G04220|AT5G48970|AT2G47650|AT1G13210|AT3G45040|AT1G04070|AT3G05200|AT1G18390|AT1G01340|AT4G35180|AT1G07000|AT4G01010|AT5G27520|AT1G66480|AT5G54860|AT3G28850|AT1G29330|AT3G57280|AT1G17750|AT2G29410|AT3G57330|AT1G64610|AT4G05020|AT1G79680|AT4G25230|AT1G16090|AT5G25930|AT2G38290|AT3G19260|AT4G23190|AT3G21780|AT3G20410|AT3G13050|AT3G25610|AT5G13490|AT3G18830|AT1G61800|AT3G48850
23	16301	0.00064728	19	1188	134	27594	kinase activity	AT1G17750|AT1G74360|AT3G09010|AT1G61370|AT1G79680|AT2G20900|AT3G05360|AT1G61360|AT3G45040|AT3G08760|AT1G16090|AT4G23190|AT2G41880|AT3G20410|AT1G18390|AT3G46930|AT3G59700|AT2G23450|AT5G46080
23	16054	0.0023246	5	70	134	27594	organic acid catabolic process	AT5G27520|AT4G39950|AT1G17290|AT3G21780|AT1G65520
23	46395	0.0023246	5	70	134	27594	carboxylic acid catabolic process	AT5G27520|AT4G39950|AT1G17290|AT3G21780|AT1G65520
23	5740	0.0023897	7	178	134	27594	mitochondrial envelope	AT5G48970|AT4G05020|AT5G13490|AT5G27520|AT3G15352|AT1G04070|AT3G48850
23	16772	0.0028001	19	1369	134	27594	transferase activity, transferring phosphorus-containing groups	AT1G17750|AT1G74360|AT3G09010|AT1G61370|AT1G79680|AT2G20900|AT3G05360|AT1G61360|AT3G45040|AT3G08760|AT1G16090|AT4G23190|AT2G41880|AT3G20410|AT1G18390|AT3G46930|AT3G59700|AT2G23450|AT5G46080
23	44429	0.0052484	7	208	134	27594	mitochondrial part	AT5G48970|AT4G05020|AT5G13490|AT5G27520|AT3G15352|AT1G04070|AT3G48850
23	9072	0.0053096	4	47	134	27594	aromatic amino acid family metabolic process	AT5G22630|AT3G54640|AT2G04400|AT4G39950
23	5215	0.0070869	16	1125	134	27594	transporter activity	AT3G57330|AT2G29410|AT1G13210|AT2G13650|AT2G38290|AT1G04070|AT3G13050|AT4G35180|AT1G01340|AT5G13490|AT4G01010|AT3G18830|AT5G27520|AT5G54860|AT4G39670|AT1G61800
23	22891	0.0073077	12	683	134	27594	substrate-specific transmembrane transporter activity	AT2G29410|AT1G01340|AT4G35180|AT3G57330|AT1G13210|AT3G18830|AT4G01010|AT5G27520|AT2G13650|AT1G61800|AT2G38290|AT1G04070
23	22892	0.0073309	13	796	134	27594	substrate-specific transporter activity	AT3G57330|AT2G29410|AT1G13210|AT2G13650|AT2G38290|AT1G04070|AT4G35180|AT1G01340|AT4G01010|AT3G18830|AT5G27520|AT4G39670|AT1G61800
23	6568	0.0074675	3	22	134	27594	tryptophan metabolic process	AT3G54640|AT2G04400|AT4G39950
23	6586	0.0074675	3	22	134	27594	indolalkylamine metabolic process	AT3G54640|AT2G04400|AT4G39950
23	31966	0.0074675	6	167	134	27594	mitochondrial membrane	AT5G48970|AT4G05020|AT5G13490|AT5G27520|AT1G04070|AT3G48850
23	5886	0.0086369	19	1574	134	27594	plasma membrane	AT1G17750|AT2G47650|AT3G57330|AT1G64610|AT1G13210|AT4G25230|AT5G25930|AT2G38290|AT3G19260|AT3G20410|AT1G18390|AT3G05200|AT3G25610|AT5G13490|AT1G07000|AT3G18830|AT1G66480|AT3G28850|AT1G61800
23	22857	0.0086369	13	840	134	27594	transmembrane transporter activity	AT3G57330|AT2G29410|AT1G13210|AT2G13650|AT2G38290|AT1G04070|AT4G35180|AT1G01340|AT5G13490|AT4G01010|AT3G18830|AT5G27520|AT1G61800
23	9225	0.0086369	3	25	134	27594	nucleotide-sugar metabolic process	AT2G47650|AT4G12250|AT1G30620
23	6468	0.0086369	13	842	134	27594	protein amino acid phosphorylation	AT3G09010|AT1G74360|AT1G17750|AT1G79680|AT1G61370|AT1G61360|AT3G08760|AT5G65600|AT5G25930|AT3G20410|AT1G18390|AT3G59700|AT5G46080
23	16854	0.010742	3	28	134	27594	racemase and epimerase activity	AT4G12250|AT1G30620|AT1G65520
23	19866	0.010742	6	191	134	27594	organelle inner membrane	AT5G48970|AT4G05020|AT5G13490|AT5G27520|AT3G57280|AT3G48850
23	16773	0.010742	14	997	134	27594	phosphotransferase activity, alcohol group as acceptor	AT3G09010|AT1G74360|AT1G17750|AT1G61370|AT2G20900|AT3G45040|AT1G61360|AT3G08760|AT1G16090|AT4G23190|AT3G20410|AT1G18390|AT3G46930|AT5G46080
23	4713	0.010742	6	193	134	27594	protein tyrosine kinase activity	AT1G74360|AT1G18390|AT1G61370|AT1G61360|AT3G08760|AT5G46080
23	44281	0.010742	16	1248	134	27594	small molecule metabolic process	AT2G47650|AT3G57330|AT1G13210|AT2G04400|AT4G39950|AT2G41880|AT1G80820|AT1G30620|AT1G65520|AT3G21780|AT5G22630|AT3G25610|AT3G54640|AT4G35630|AT5G27520|AT1G17290
23	5794	0.010742	6	194	134	27594	Golgi apparatus	AT3G09020|AT2G47650|AT1G29330|AT2G13650|AT3G19260|AT1G30620
23	3824	0.011485	55	7553	134	27594	catalytic activity	AT2G41380|AT3G04220|AT2G47650|AT4G25720|AT4G12250|AT3G08760|AT2G41880|AT1G65520|AT1G18390|AT5G03490|AT3G59700|AT3G28850|AT1G17290|AT3G57330|AT4G05020|AT1G79680|AT2G20900|AT3G05360|AT2G04400|AT2G46620|AT3G22370|AT4G39950|AT3G21780|AT1G02170|AT3G54640|AT5G67310|AT2G23450|AT2G30140|AT3G09010|AT1G13210|AT1G61370|AT3G45040|AT5G37490|AT1G32960|AT1G23550|AT1G30620|AT5G22630|AT3G46930|AT5G46080|AT1G74360…
23	15865	0.012739	2	7	134	27594	purine nucleotide transport	AT5G13490|AT5G27520
23	16310	0.012815	13	910	134	27594	phosphorylation	AT3G09010|AT1G74360|AT1G17750|AT1G79680|AT1G61370|AT1G61360|AT3G08760|AT5G65600|AT5G25930|AT3G20410|AT1G18390|AT3G59700|AT5G46080
23	44271	0.013241	8	378	134	27594	cellular nitrogen compound biosynthetic process	AT5G22630|AT3G57330|AT1G13210|AT3G25610|AT3G54640|AT4G35630|AT2G04400|AT4G39950
23	6862	0.014939	2	8	134	27594	nucleotide transport	AT5G13490|AT5G27520
23	43068	0.014939	2	8	134	27594	positive regulation of programmed cell death	AT1G02170|AT4G25230
23	42435	0.01687	3	37	134	27594	indole derivative biosynthetic process	AT3G54640|AT2G04400|AT4G39950
23	15149	0.01687	2	9	134	27594	hexose transmembrane transporter activity	AT3G18830|AT1G61800
23	5743	0.01687	5	150	134	27594	mitochondrial inner membrane	AT5G48970|AT4G05020|AT5G13490|AT5G27520|AT3G48850
23	9073	0.01687	3	39	134	27594	aromatic amino acid family biosynthetic process	AT5G22630|AT3G54640|AT2G04400
23	46417	0.01687	3	39	134	27594	chorismate metabolic process	AT5G22630|AT3G54640|AT2G04400
23	44283	0.01687	10	622	134	27594	small molecule biosynthetic process	AT5G22630|AT3G57330|AT1G13210|AT3G25610|AT3G54640|AT4G35630|AT2G04400|AT4G39950|AT1G80820|AT1G30620
23	51641	0.01687	8	415	134	27594	cellular localization	AT1G07000|AT3G54640|AT1G76970|AT5G27520|AT1G66480|AT1G29330|AT4G39950|AT1G04070
23	6796	0.01687	13	979	134	27594	phosphate metabolic process	AT3G09010|AT1G74360|AT1G17750|AT1G79680|AT1G61370|AT1G61360|AT3G08760|AT5G65600|AT5G25930|AT3G20410|AT1G18390|AT3G59700|AT5G46080
23	6793	0.01687	13	980	134	27594	phosphorus metabolic process	AT3G09010|AT1G74360|AT1G17750|AT1G79680|AT1G61370|AT1G61360|AT3G08760|AT5G65600|AT5G25930|AT3G20410|AT1G18390|AT3G59700|AT5G46080
23	10942	0.01687	2	10	134	27594	positive regulation of cell death	AT1G02170|AT4G25230
23	33036	0.01687	9	521	134	27594	macromolecule localization	AT1G13210|AT3G25610|AT3G54640|AT1G76970|AT5G45130|AT1G29330|AT4G39670|AT4G39950|AT1G04070
23	4672	0.01687	12	862	134	27594	protein kinase activity	AT3G20410|AT1G17750|AT1G74360|AT3G09010|AT1G18390|AT3G46930|AT1G61370|AT1G61360|AT3G08760|AT1G16090|AT5G46080|AT4G23190
23	42430	0.01687	3	41	134	27594	indole and derivative metabolic process	AT3G54640|AT2G04400|AT4G39950
23	42434	0.01687	3	41	134	27594	indole derivative metabolic process	AT3G54640|AT2G04400|AT4G39950
23	5623	0.01687	75	11708	134	27594	cell	AT3G04220|AT3G55620|AT2G47650|AT1G76970|AT1G04070|AT1G65520|AT1G18390|AT4G35180|AT1G07000|AT4G01010|AT5G27520|AT3G59700|AT5G54860|AT5G45130|AT1G66480|AT3G28850|AT1G17290|AT3G57330|AT4G05020|AT1G79680|AT3G21700|AT3G05360|AT2G04400|AT2G46620|AT3G22370|AT5G25930|AT4G39950|AT3G19260|AT2G17870|AT3G21780|AT1G02170|AT5G67310|AT3G54640|AT1G61800|AT3G48850|AT5G48970|AT1G13210|AT1G61370|AT3G45040|AT5G37490…
23	44464	0.01687	75	11708	134	27594	cell part	AT3G04220|AT3G55620|AT2G47650|AT1G76970|AT1G04070|AT1G65520|AT1G18390|AT4G35180|AT1G07000|AT4G01010|AT5G27520|AT3G59700|AT5G54860|AT5G45130|AT1G66480|AT3G28850|AT1G17290|AT3G57330|AT4G05020|AT1G79680|AT3G21700|AT3G05360|AT2G04400|AT2G46620|AT3G22370|AT5G25930|AT4G39950|AT3G19260|AT2G17870|AT3G21780|AT1G02170|AT5G67310|AT3G54640|AT1G61800|AT3G48850|AT5G48970|AT1G13210|AT1G61370|AT3G45040|AT5G37490…
23	44282	0.018953	5	163	134	27594	small molecule catabolic process	AT5G27520|AT4G39950|AT1G17290|AT3G21780|AT1G65520
23	5516	0.021247	5	168	134	27594	calmodulin binding	AT1G01340|AT3G57330|AT1G13210|AT2G15760|AT4G01010
23	8483	0.02315	3	47	134	27594	transaminase activity	AT4G35630|AT1G17290|AT2G22250
23	19438	0.024868	5	177	134	27594	aromatic compound biosynthetic process	AT5G22630|AT3G54640|AT2G04400|AT4G39950|AT1G80820
23	15145	0.024868	2	13	134	27594	monosaccharide transmembrane transporter activity	AT3G18830|AT1G61800
23	15914	0.024868	2	13	134	27594	phospholipid transport	AT1G13210|AT3G25610
23	6576	0.025744	3	50	134	27594	cellular biogenic amine metabolic process	AT3G54640|AT2G04400|AT4G39950
23	16769	0.026787	3	51	134	27594	transferase activity, transferring nitrogenous groups	AT4G35630|AT1G17290|AT2G22250
23	5739	0.029144	11	817	134	27594	mitochondrion	AT2G29720|AT5G48970|AT4G05020|AT5G13490|AT5G27520|AT3G15352|AT3G22370|AT1G17290|AT1G04070|AT5G25940|AT3G48850
23	44242	0.030517	3	54	134	27594	cellular lipid catabolic process	AT5G27520|AT3G21780|AT1G65520
23	43687	0.03197	13	1093	134	27594	post-translational protein modification	AT3G09010|AT1G74360|AT1G17750|AT1G79680|AT1G61370|AT1G61360|AT3G08760|AT5G65600|AT5G25930|AT3G20410|AT1G18390|AT3G59700|AT5G46080
23	52544	0.03197	2	16	134	27594	defense response by callose deposition in cell wall	AT3G54640|AT4G39950
23	52482	0.03197	2	16	134	27594	defense response by cell wall thickening	AT3G54640|AT4G39950
23	6464	0.03197	14	1241	134	27594	protein modification process	AT3G09010|AT1G74360|AT1G17750|AT4G25720|AT1G79680|AT1G61370|AT1G61360|AT3G08760|AT5G65600|AT5G25930|AT3G20410|AT1G18390|AT3G59700|AT5G46080
23	46034	0.03197	3	59	134	27594	ATP metabolic process	AT3G57330|AT1G13210|AT3G25610
23	6754	0.03197	3	59	134	27594	ATP biosynthetic process	AT3G57330|AT1G13210|AT3G25610
23	43648	0.03197	3	60	134	27594	dicarboxylic acid metabolic process	AT5G22630|AT3G54640|AT2G04400
23	9201	0.03197	3	60	134	27594	ribonucleoside triphosphate biosynthetic process	AT3G57330|AT1G13210|AT3G25610
23	9206	0.03197	3	60	134	27594	purine ribonucleoside triphosphate biosynthetic process	AT3G57330|AT1G13210|AT3G25610
23	9205	0.03197	3	60	134	27594	purine ribonucleoside triphosphate metabolic process	AT3G57330|AT1G13210|AT3G25610
23	9199	0.03197	3	60	134	27594	ribonucleoside triphosphate metabolic process	AT3G57330|AT1G13210|AT3G25610
23	9144	0.03197	3	60	134	27594	purine nucleoside triphosphate metabolic process	AT3G57330|AT1G13210|AT3G25610
23	9145	0.03197	3	60	134	27594	purine nucleoside triphosphate biosynthetic process	AT3G57330|AT1G13210|AT3G25610
23	16042	0.03197	3	60	134	27594	lipid catabolic process	AT5G27520|AT3G21780|AT1G65520
23	22804	0.03197	8	501	134	27594	active transmembrane transporter activity	AT4G35180|AT3G57330|AT1G13210|AT5G13490|AT3G18830|AT1G61800|AT2G38290|AT1G04070
23	9142	0.03197	3	61	134	27594	nucleoside triphosphate biosynthetic process	AT3G57330|AT1G13210|AT3G25610
23	9141	0.03197	3	61	134	27594	nucleoside triphosphate metabolic process	AT3G57330|AT1G13210|AT3G25610
23	19752	0.03197	9	620	134	27594	carboxylic acid metabolic process	AT5G22630|AT3G54640|AT4G35630|AT2G04400|AT5G27520|AT4G39950|AT1G17290|AT3G21780|AT1G65520
23	43436	0.03197	9	620	134	27594	oxoacid metabolic process	AT5G22630|AT3G54640|AT4G35630|AT2G04400|AT5G27520|AT4G39950|AT1G17290|AT3G21780|AT1G65520
23	6082	0.03197	9	621	134	27594	organic acid metabolic process	AT5G22630|AT3G54640|AT4G35630|AT2G04400|AT5G27520|AT4G39950|AT1G17290|AT3G21780|AT1G65520
23	52543	0.03197	2	18	134	27594	callose deposition in cell wall	AT3G54640|AT4G39950
23	52542	0.03197	2	18	134	27594	defense response by callose deposition	AT3G54640|AT4G39950
23	6520	0.03197	6	300	134	27594	cellular amino acid metabolic process	AT5G22630|AT3G54640|AT4G35630|AT2G04400|AT4G39950|AT1G17290
23	42180	0.03197	9	630	134	27594	cellular ketone metabolic process	AT5G22630|AT3G54640|AT4G35630|AT2G04400|AT5G27520|AT4G39950|AT1G17290|AT3G21780|AT1G65520
23	6950	0.03197	18	1853	134	27594	response to stress	AT1G17750|AT3G04220|AT3G05360|AT2G03760|AT5G27760|AT3G22370|AT1G78410|AT4G39950|AT4G23190|AT1G80820|AT2G21620|AT3G21780|AT2G17870|AT1G57650|AT5G64905|AT3G54640|AT1G52200|AT1G17290
23	52386	0.03197	2	19	134	27594	cell wall thickening	AT3G54640|AT4G39950
23	1666	0.03197	2	19	134	27594	response to hypoxia	AT5G27760|AT1G17290
23	6952	0.03197	9	637	134	27594	defense response	AT1G17750|AT3G04220|AT1G57650|AT5G64905|AT3G54640|AT3G05360|AT2G03760|AT4G39950|AT4G23190
23	52545	0.03197	2	20	134	27594	callose localization	AT3G54640|AT4G39950
23	162	0.03197	2	20	134	27594	tryptophan biosynthetic process	AT3G54640|AT2G04400
23	46219	0.03197	2	20	134	27594	indolalkylamine biosynthetic process	AT3G54640|AT2G04400
23	51707	0.03197	8	528	134	27594	response to other organism	AT1G17750|AT3G54640|AT3G15352|AT4G39950|AT1G61800|AT2G38290|AT3G19260|AT4G23190
23	9152	0.03197	3	68	134	27594	purine ribonucleotide biosynthetic process	AT3G57330|AT1G13210|AT3G25610
23	33037	0.03197	2	21	134	27594	polysaccharide localization	AT3G54640|AT4G39950
23	70482	0.03197	2	21	134	27594	response to oxygen levels	AT5G27760|AT1G17290
23	19567	0.03197	1	1	134	27594	arabinose biosynthetic process	AT1G30620
23	19481	0.03197	1	1	134	27594	L-alanine catabolic process, by transamination	AT1G17290
23	6621	0.03197	1	1	134	27594	protein retention in ER lumen	AT1G29330
23	4425	0.03197	1	1	134	27594	indole-3-glycerol-phosphate synthase activity	AT2G04400
23	6524	0.03197	1	1	134	27594	alanine catabolic process	AT1G17290
23	6522	0.03197	1	1	134	27594	alanine metabolic process	AT1G17290
23	15148	0.03197	1	1	134	27594	D-xylose transmembrane transporter activity	AT3G18830
23	15146	0.03197	1	1	134	27594	pentose transmembrane transporter activity	AT3G18830
23	9078	0.03197	1	1	134	27594	pyruvate family amino acid metabolic process	AT1G17290
23	9080	0.03197	1	1	134	27594	pyruvate family amino acid catabolic process	AT1G17290
23	50373	0.03197	1	1	134	27594	UDP-arabinose 4-epimerase activity	AT1G30620
23	4168	0.03197	1	1	134	27594	dolichol kinase activity	AT3G45040
23	5046	0.03197	1	1	134	27594	KDEL sequence binding	AT1G29330
23	4648	0.03197	1	1	134	27594	O-phospho-L-serine:2-oxoglutarate aminotransferase activity	AT4G35630
23	35437	0.03197	1	1	134	27594	maintenance of protein localization in endoplasmic reticulum	AT1G29330
23	18199	0.03197	1	1	134	27594	peptidyl-glutamine modification	AT4G25720
23	5458	0.03197	1	1	134	27594	GDP-mannose transmembrane transporter activity	AT2G13650
23	42851	0.03197	1	1	134	27594	L-alanine metabolic process	AT1G17290
23	16603	0.03197	1	1	134	27594	glutaminyl-peptide cyclotransferase activity	AT4G25720
23	42853	0.03197	1	1	134	27594	L-alanine catabolic process	AT1G17290
23	15591	0.03197	1	1	134	27594	D-ribose transmembrane transporter activity	AT3G18830
23	19322	0.03197	1	1	134	27594	pentose biosynthetic process	AT1G30620
23	15575	0.03197	1	1	134	27594	mannitol transmembrane transporter activity	AT3G18830
23	15576	0.03197	1	1	134	27594	sorbitol transmembrane transporter activity	AT3G18830
23	17186	0.03197	1	1	134	27594	peptidyl-pyroglutamic acid biosynthetic process, using glutaminyl-peptide cyclotransferase	AT4G25720
23	8652	0.033625	4	142	134	27594	cellular amino acid biosynthetic process	AT5G22630|AT3G54640|AT4G35630|AT2G04400
23	9150	0.033681	3	72	134	27594	purine ribonucleotide metabolic process	AT3G57330|AT1G13210|AT3G25610
23	44106	0.033681	6	327	134	27594	cellular amine metabolic process	AT5G22630|AT3G54640|AT4G35630|AT2G04400|AT4G39950|AT1G17290
23	42445	0.033681	3	73	134	27594	hormone metabolic process	AT2G03760|AT5G27520|AT4G39950
23	31090	0.033681	7	435	134	27594	organelle membrane	AT5G48970|AT4G05020|AT5G13490|AT5G27520|AT3G57280|AT1G04070|AT3G48850
23	9607	0.033681	8	550	134	27594	response to biotic stimulus	AT1G17750|AT3G54640|AT3G15352|AT4G39950|AT1G61800|AT2G38290|AT3G19260|AT4G23190
23	16857	0.033681	2	23	134	27594	racemase and epimerase activity, acting on carbohydrates and derivatives	AT4G12250|AT1G30620
23	42277	0.033681	2	23	134	27594	peptide binding	AT1G17750|AT1G29330
23	9117	0.033681	4	145	134	27594	nucleotide metabolic process	AT3G57330|AT1G13210|AT3G25610|AT2G41880
23	6753	0.033681	4	145	134	27594	nucleoside phosphate metabolic process	AT3G57330|AT1G13210|AT3G25610|AT2G41880
23	6164	0.034045	3	74	134	27594	purine nucleotide biosynthetic process	AT3G57330|AT1G13210|AT3G25610
23	9260	0.035072	3	75	134	27594	ribonucleotide biosynthetic process	AT3G57330|AT1G13210|AT3G25610
23	46483	0.037997	6	340	134	27594	heterocycle metabolic process	AT3G57330|AT1G13210|AT3G25610|AT3G54640|AT2G04400|AT4G39950
23	19321	0.037997	2	25	134	27594	pentose metabolic process	AT2G47650|AT1G30620
23	16667	0.037997	3	78	134	27594	oxidoreductase activity, acting on sulfur group of donors	AT4G05020|AT4G04800|AT3G28850
23	9617	0.037997	5	241	134	27594	response to bacterium	AT1G17750|AT3G54640|AT3G15352|AT4G39950|AT4G23190
23	6163	0.039022	3	79	134	27594	purine nucleotide metabolic process	AT3G57330|AT1G13210|AT3G25610
23	51704	0.039509	9	694	134	27594	multi-organism process	AT1G17750|AT1G61370|AT3G54640|AT3G15352|AT4G39950|AT1G61800|AT2G38290|AT3G19260|AT4G23190
23	43412	0.040911	14	1378	134	27594	macromolecule modification	AT3G09010|AT1G74360|AT1G17750|AT4G25720|AT1G79680|AT1G61370|AT1G61360|AT3G08760|AT5G65600|AT5G25930|AT3G20410|AT1G18390|AT3G59700|AT5G46080
23	9259	0.040911	3	81	134	27594	ribonucleotide metabolic process	AT3G57330|AT1G13210|AT3G25610
23	45089	0.041899	2	27	134	27594	positive regulation of innate immune response	AT3G05360|AT4G25230
23	2684	0.041899	2	27	134	27594	positive regulation of immune system process	AT3G05360|AT4G25230
23	50778	0.041899	2	27	134	27594	positive regulation of immune response	AT3G05360|AT4G25230
23	9309	0.041899	4	159	134	27594	amine biosynthetic process	AT5G22630|AT3G54640|AT4G35630|AT2G04400
23	30551	0.044264	2	28	134	27594	cyclic nucleotide binding	AT1G01340|AT4G01010
23	9987	0.044264	49	7393	134	27594	cellular process	AT3G55620|AT3G04220|AT2G47650|AT4G25720|AT4G12250|AT4G26910|AT1G76970|AT3G08760|AT2G41880|AT1G04070|AT1G65520|AT1G18390|AT1G07000|AT5G27520|AT3G59700|AT1G66480|AT3G28850|AT1G17290|AT3G57330|AT1G79680|AT2G04400|AT3G22370|AT5G25930|AT4G39950|AT2G17870|AT3G21780|AT3G54640|AT1G61800|AT3G09010|AT3G10640|AT1G13210|AT1G61370|AT3G45040|AT1G30620|AT3G51790|AT5G22630|AT1G07130|AT1G29330|AT5G46080|AT1G74360…
23	70727	0.044501	5	258	134	27594	cellular macromolecule localization	AT3G54640|AT1G76970|AT1G29330|AT4G39950|AT1G04070
23	43067	0.044501	2	29	134	27594	regulation of programmed cell death	AT1G02170|AT4G25230
23	44237	0.044501	38	5407	134	27594	cellular metabolic process	AT3G09010|AT3G55620|AT2G47650|AT1G13210|AT4G25720|AT1G61370|AT4G12250|AT4G26910|AT3G45040|AT3G08760|AT2G41880|AT1G30620|AT1G65520|AT1G18390|AT1G07130|AT5G22630|AT3G59700|AT5G27520|AT5G46080|AT1G17290|AT1G17750|AT1G74360|AT3G57330|AT1G79680|AT1G61360|AT2G04400|AT5G65600|AT3G22370|AT5G25930|AT4G39950|AT1G80820|AT3G21780|AT3G20410|AT3G25610|AT3G54640|AT4G35630|AT2G37940|AT1G61800
23	9308	0.044501	6	366	134	27594	amine metabolic process	AT5G22630|AT3G54640|AT4G35630|AT2G04400|AT4G39950|AT1G17290
23	31975	0.044501	8	601	134	27594	envelope	AT5G48970|AT4G05020|AT5G13490|AT5G27520|AT3G15352|AT3G57280|AT1G04070|AT3G48850
23	31967	0.044501	8	601	134	27594	organelle envelope	AT5G48970|AT4G05020|AT5G13490|AT5G27520|AT3G15352|AT3G57280|AT1G04070|AT3G48850
23	9062	0.044501	2	30	134	27594	fatty acid catabolic process	AT5G27520|AT1G65520
23	6519	0.044501	7	483	134	27594	cellular amino acid and derivative metabolic process	AT5G22630|AT3G54640|AT4G35630|AT2G04400|AT4G39950|AT1G17290|AT1G80820
23	6569	0.044501	1	2	134	27594	tryptophan catabolic process	AT4G39950
23	8809	0.044501	1	2	134	27594	carnitine racemase activity	AT1G65520
23	80118	0.044501	1	2	134	27594	brassinosteroid sulfotransferase activity	AT2G03760
23	43290	0.044501	1	2	134	27594	apocarotenoid catabolic process	AT3G21780
23	43022	0.044501	1	2	134	27594	ribosome binding	AT3G55620
23	34052	0.044501	1	2	134	27594	positive regulation of plant-type hypersensitive response	AT4G25230
23	16621	0.044501	1	2	134	27594	cinnamoyl-CoA reductase activity	AT1G80820
23	16233	0.044501	1	2	134	27594	telomere capping	AT1G07130
23	16856	0.044501	1	2	134	27594	racemase and epimerase activity, acting on hydroxy acids and derivatives	AT1G65520
23	46923	0.044501	1	2	134	27594	ER retention sequence binding	AT1G29330
23	16107	0.044501	1	2	134	27594	sesquiterpenoid catabolic process	AT3G21780
23	15781	0.044501	1	2	134	27594	pyrimidine nucleotide-sugar transport	AT2G13650
23	15784	0.044501	1	2	134	27594	GDP-mannose transport	AT2G13650
23	46218	0.044501	1	2	134	27594	indolalkylamine catabolic process	AT4G39950
23	51763	0.044501	1	2	134	27594	sesquiterpene catabolic process	AT3G21780
23	46345	0.044501	1	2	134	27594	abscisic acid catabolic process	AT3G21780
23	15398	0.044501	1	2	134	27594	high affinity secondary active ammonium transmembrane transporter activity	AT2G38290
23	5801	0.044501	1	2	134	27594	cis-Golgi network	AT1G29330
23	31349	0.045327	2	31	134	27594	positive regulation of defense response	AT3G05360|AT4G25230
23	15075	0.045687	7	489	134	27594	ion transmembrane transporter activity	AT2G29410|AT1G01340|AT3G57330|AT1G13210|AT3G18830|AT4G01010|AT2G38290
24	10200	2.0897e-05	5	104	29	27594	response to chitin	AT2G40140|AT5G59820|AT2G46400|AT1G80840|AT3G49530
24	9743	9.2996e-05	5	177	29	27594	response to carbohydrate stimulus	AT2G40140|AT5G59820|AT2G46400|AT1G80840|AT3G49530
24	50896	9.2996e-05	14	3207	29	27594	response to stimulus	AT5G59820|AT2G40140|AT3G08720|AT1G80840|AT1G32920|AT4G11280|AT1G19180|AT2G46400|AT5G42380|AT5G06320|AT5G24590|AT3G49530|AT1G19020|AT1G29690
24	6950	9.2996e-05	11	1853	29	27594	response to stress	AT2G40140|AT5G59820|AT1G80840|AT3G08720|AT4G11280|AT1G32920|AT5G24590|AT5G06320|AT1G19180|AT3G49530|AT1G19020
24	2376	0.00050949	5	283	29	27594	immune system process	AT3G18690|AT5G24590|AT5G06320|AT3G49530|AT1G29690
24	9611	0.00050949	4	133	29	27594	response to wounding	AT5G59820|AT1G80840|AT4G11280|AT1G32920
24	51707	0.00061008	6	528	29	27594	response to other organism	AT2G40140|AT1G80840|AT5G24590|AT5G06320|AT1G19180|AT3G49530
24	9607	0.00067201	6	550	29	27594	response to biotic stimulus	AT2G40140|AT1G80840|AT5G24590|AT5G06320|AT1G19180|AT3G49530
24	42221	0.0012232	9	1710	29	27594	response to chemical stimulus	AT2G40140|AT5G59820|AT5G42380|AT2G46400|AT1G80840|AT4G11280|AT1G19180|AT3G49530|AT1G19020
24	6952	0.0012232	6	637	29	27594	defense response	AT2G40140|AT1G80840|AT5G24590|AT5G06320|AT1G19180|AT3G49530
24	51704	0.001788	6	694	29	27594	multi-organism process	AT2G40140|AT1G80840|AT5G24590|AT5G06320|AT1G19180|AT3G49530
24	10033	0.001789	7	1037	29	27594	response to organic substance	AT2G40140|AT5G59820|AT2G46400|AT1G80840|AT4G11280|AT1G19180|AT3G49530
24	9409	0.0023927	4	241	29	27594	response to cold	AT2G40140|AT5G59820|AT3G08720|AT3G49530
24	51607	0.0032994	2	19	29	27594	defense response to virus	AT5G24590|AT5G06320
24	6955	0.0032994	4	272	29	27594	immune response	AT5G24590|AT5G06320|AT3G49530|AT1G29690
24	2252	0.0045577	2	23	29	27594	immune effector process	AT5G24590|AT5G06320
24	9266	0.0083393	4	359	29	27594	response to temperature stimulus	AT2G40140|AT5G59820|AT3G08720|AT3G49530
24	2682	0.01229	2	41	29	27594	regulation of immune system process	AT3G18690|AT1G80840
24	50776	0.01229	2	41	29	27594	regulation of immune response	AT3G18690|AT1G80840
24	9615	0.01229	2	43	29	27594	response to virus	AT5G24590|AT5G06320
24	9643	0.01229	1	1	29	27594	photosynthetic acclimation	AT5G59820
24	8631	0.01229	1	1	29	27594	induction of apoptosis by oxidative stress	AT4G11280
24	8629	0.01229	1	1	29	27594	induction of apoptosis by intracellular signals	AT4G11280
24	42742	0.01229	3	193	29	27594	defense response to bacterium	AT1G80840|AT5G06320|AT1G19180
24	48518	0.016737	3	218	29	27594	positive regulation of biological process	AT3G18690|AT3G08720|AT4G11280
24	9617	0.020116	3	241	29	27594	response to bacterium	AT1G80840|AT5G06320|AT1G19180
24	45727	0.020116	1	2	29	27594	positive regulation of translation	AT3G08720
24	50691	0.020116	1	2	29	27594	regulation of defense response to virus by host	AT1G80840
24	31347	0.020116	2	65	29	27594	regulation of defense response	AT3G18690|AT1G80840
24	80134	0.025383	2	78	29	27594	regulation of response to stress	AT3G18690|AT1G80840
24	2697	0.025383	1	3	29	27594	regulation of immune effector process	AT1G80840
24	32270	0.025383	1	3	29	27594	positive regulation of cellular protein metabolic process	AT3G08720
24	51247	0.025383	1	3	29	27594	positive regulation of protein metabolic process	AT3G08720
24	50688	0.025383	1	3	29	27594	regulation of defense response to virus	AT1G80840
24	6917	0.031947	1	4	29	27594	induction of apoptosis	AT4G11280
24	43065	0.031947	1	4	29	27594	positive regulation of apoptosis	AT4G11280
24	3700	0.035504	6	1547	29	27594	transcription factor activity	AT2G40140|AT5G59820|AT2G46400|AT1G80840|AT5G24590|AT3G49530
24	12502	0.037813	1	5	29	27594	induction of programmed cell death	AT4G11280
24	50832	0.046972	2	117	29	27594	defense response to fungus	AT2G40140|AT1G80840
24	9628	0.046972	5	1168	29	27594	response to abiotic stimulus	AT2G40140|AT5G59820|AT3G08720|AT4G11280|AT3G49530
25	10200	5.8849e-15	12	104	65	27594	response to chitin	AT1G51700|AT2G40140|AT5G59820|AT5G64660|AT3G19580|AT2G46400|AT1G80840|AT1G66160|AT2G35930|AT2G38470|AT4G17490|AT3G49530
25	9743	2.0153e-12	12	177	65	27594	response to carbohydrate stimulus	AT1G51700|AT2G40140|AT5G59820|AT5G64660|AT3G19580|AT2G46400|AT1G80840|AT1G66160|AT2G35930|AT2G38470|AT4G17490|AT3G49530
25	50896	2.0563e-08	28	3207	65	27594	response to stimulus	AT5G59820|AT1G29340|AT3G08720|AT5G45110|AT1G32920|AT4G11280|AT1G66160|AT1G51700|AT1G28380|AT5G42380|AT2G46400|AT5G06320|AT5G24590|AT2G38470|AT1G29690|AT2G40140|AT5G64660|AT4G39640|AT1G80840|AT2G35930|AT4G18010|AT1G19180|AT4G34150|AT3G19580|AT4G17490|AT3G49530|AT4G08500|AT1G19020
25	6950	4.8073e-07	20	1853	65	27594	response to stress	AT2G40140|AT5G59820|AT4G39640|AT1G29340|AT3G08720|AT1G80840|AT5G45110|AT4G11280|AT1G32920|AT2G35930|AT1G19180|AT4G34150|AT1G28380|AT3G19580|AT5G24590|AT5G06320|AT2G38470|AT3G49530|AT4G08500|AT1G19020
25	42221	6.5049e-07	19	1710	65	27594	response to chemical stimulus	AT2G40140|AT5G59820|AT5G64660|AT4G39640|AT1G80840|AT4G11280|AT4G18010|AT2G35930|AT1G66160|AT1G19180|AT1G51700|AT3G19580|AT5G42380|AT2G46400|AT2G38470|AT4G17490|AT3G49530|AT4G08500|AT1G19020
25	10033	9.1483e-07	15	1037	65	27594	response to organic substance	AT5G59820|AT2G40140|AT5G64660|AT1G80840|AT4G11280|AT2G35930|AT1G66160|AT4G18010|AT1G19180|AT1G51700|AT3G19580|AT2G46400|AT2G38470|AT4G17490|AT3G49530
25	2376	1.2344e-06	9	283	65	27594	immune system process	AT1G28380|AT3G18690|AT1G29340|AT5G45110|AT5G24590|AT2G35930|AT5G06320|AT3G49530|AT1G29690
25	6955	1.1812e-05	8	272	65	27594	immune response	AT1G28380|AT1G29340|AT5G45110|AT5G24590|AT2G35930|AT5G06320|AT3G49530|AT1G29690
25	6952	1.1812e-05	11	637	65	27594	defense response	AT2G40140|AT1G28380|AT1G29340|AT5G45110|AT1G80840|AT5G24590|AT2G35930|AT5G06320|AT2G38470|AT1G19180|AT3G49530
25	9409	6.4938e-05	7	241	65	27594	response to cold	AT2G40140|AT5G59820|AT4G34150|AT3G08720|AT2G38470|AT3G49530|AT4G08500
25	51707	0.00014562	9	528	65	27594	response to other organism	AT2G40140|AT1G29340|AT5G45110|AT1G80840|AT5G24590|AT5G06320|AT2G38470|AT1G19180|AT3G49530
25	9607	0.00018561	9	550	65	27594	response to biotic stimulus	AT2G40140|AT1G29340|AT5G45110|AT1G80840|AT5G24590|AT5G06320|AT2G38470|AT1G19180|AT3G49530
25	50832	0.00026345	5	117	65	27594	defense response to fungus	AT2G40140|AT1G29340|AT5G45110|AT1G80840|AT2G38470
25	9611	0.00045587	5	133	65	27594	response to wounding	AT5G59820|AT1G80840|AT4G11280|AT1G32920|AT4G08500
25	2252	0.00054722	3	23	65	27594	immune effector process	AT5G24590|AT2G35930|AT5G06320
25	9266	0.00054722	7	359	65	27594	response to temperature stimulus	AT2G40140|AT5G59820|AT4G34150|AT3G08720|AT2G38470|AT3G49530|AT4G08500
25	9620	0.00078022	5	156	65	27594	response to fungus	AT2G40140|AT1G29340|AT5G45110|AT1G80840|AT2G38470
25	51704	0.00078022	9	694	65	27594	multi-organism process	AT2G40140|AT1G29340|AT5G45110|AT1G80840|AT5G24590|AT5G06320|AT2G38470|AT1G19180|AT3G49530
25	9628	0.0017379	11	1168	65	27594	response to abiotic stimulus	AT2G40140|AT5G59820|AT4G34150|AT1G28380|AT3G19580|AT3G08720|AT4G11280|AT2G35930|AT2G38470|AT3G49530|AT4G08500
25	42742	0.0018868	5	193	65	27594	defense response to bacterium	AT5G45110|AT1G80840|AT5G06320|AT2G38470|AT1G19180
25	9651	0.0039307	6	360	65	27594	response to salt stress	AT5G59820|AT1G28380|AT3G19580|AT3G08720|AT2G38470|AT4G08500
25	9617	0.0048256	5	241	65	27594	response to bacterium	AT5G45110|AT1G80840|AT5G06320|AT2G38470|AT1G19180
25	6970	0.0053607	6	388	65	27594	response to osmotic stress	AT5G59820|AT1G28380|AT3G19580|AT3G08720|AT2G38470|AT4G08500
25	51607	0.015325	2	19	65	27594	defense response to virus	AT5G24590|AT5G06320
25	9814	0.031841	3	105	65	27594	defense response, incompatible interaction	AT1G29340|AT5G45110|AT3G49530
25	9643	0.033988	1	1	65	27594	photosynthetic acclimation	AT5G59820
25	8631	0.033988	1	1	65	27594	induction of apoptosis by oxidative stress	AT4G11280
25	8629	0.033988	1	1	65	27594	induction of apoptosis by intracellular signals	AT4G11280
25	3700	0.0426	10	1547	65	27594	transcription factor activity	AT1G51700|AT2G40140|AT5G59820|AT3G19580|AT2G46400|AT1G80840|AT5G24590|AT2G38470|AT4G17490|AT3G49530
25	45087	0.0426	4	257	65	27594	innate immune response	AT1G28380|AT1G29340|AT5G45110|AT3G49530
25	9817	0.0426	2	36	65	27594	defense response to fungus, incompatible interaction	AT1G29340|AT5G45110
25	4842	0.043125	4	262	65	27594	ubiquitin-protein ligase activity	AT5G64660|AT1G29340|AT1G66160|AT2G35930
25	9408	0.045113	3	131	65	27594	response to heat	AT5G59820|AT3G08720|AT2G38470
25	19787	0.045173	4	270	65	27594	small conjugating protein ligase activity	AT5G64660|AT1G29340|AT1G66160|AT2G35930
25	2682	0.045939	2	41	65	27594	regulation of immune system process	AT3G18690|AT1G80840
25	50776	0.045939	2	41	65	27594	regulation of immune response	AT3G18690|AT1G80840
25	42538	0.045939	2	43	65	27594	hyperosmotic salinity response	AT5G59820|AT3G19580
25	9615	0.045939	2	43	65	27594	response to virus	AT5G24590|AT5G06320
25	4445	0.045939	1	2	65	27594	inositol-polyphosphate 5-phosphatase activity	AT4G18010
25	45727	0.045939	1	2	65	27594	positive regulation of translation	AT3G08720
25	50691	0.045939	1	2	65	27594	regulation of defense response to virus by host	AT1G80840
25	16881	0.045939	4	288	65	27594	acid-amino acid ligase activity	AT5G64660|AT1G29340|AT1G66160|AT2G35930
26	10200	1.1752e-06	6	104	36	27594	response to chitin	AT2G40140|AT3G23250|AT1G80840|AT5G67300|AT1G66160|AT3G49530
26	9743	1.4181e-05	6	177	36	27594	response to carbohydrate stimulus	AT2G40140|AT3G23250|AT1G80840|AT5G67300|AT1G66160|AT3G49530
26	6950	0.0001983	12	1853	36	27594	response to stress	AT2G40140|AT3G23250|AT1G80840|AT5G67300|AT3G08720|AT1G13340|AT1G09940|AT4G11280|AT5G06320|AT1G19180|AT3G49530|AT1G15010
26	50896	0.0016639	14	3207	36	27594	response to stimulus	AT2G40140|AT3G08720|AT1G80840|AT4G11280|AT1G66160|AT1G19180|AT1G15010|AT5G67300|AT3G23250|AT1G09940|AT1G13340|AT5G06320|AT3G49530|AT1G29690
26	9753	0.0017813	4	148	36	27594	response to jasmonic acid stimulus	AT3G23250|AT5G67300|AT4G11280|AT1G19180
26	10033	0.0017813	8	1037	36	27594	response to organic substance	AT2G40140|AT3G23250|AT1G80840|AT5G67300|AT4G11280|AT1G66160|AT1G19180|AT3G49530
26	42221	0.0017813	10	1710	36	27594	response to chemical stimulus	AT2G40140|AT3G23250|AT1G80840|AT5G67300|AT1G13340|AT1G09940|AT4G11280|AT1G66160|AT1G19180|AT3G49530
26	51707	0.0019042	6	528	36	27594	response to other organism	AT2G40140|AT1G80840|AT5G06320|AT1G19180|AT3G49530|AT1G15010
26	9607	0.0021206	6	550	36	27594	response to biotic stimulus	AT2G40140|AT1G80840|AT5G06320|AT1G19180|AT3G49530|AT1G15010
26	6952	0.0042612	6	637	36	27594	defense response	AT2G40140|AT1G80840|AT5G06320|AT1G19180|AT3G49530|AT1G15010
26	51704	0.0061526	6	694	36	27594	multi-organism process	AT2G40140|AT1G80840|AT5G06320|AT1G19180|AT3G49530|AT1G15010
26	50832	0.010657	3	117	36	27594	defense response to fungus	AT2G40140|AT1G80840|AT1G15010
26	9723	0.01193	3	125	36	27594	response to ethylene stimulus	AT3G23250|AT5G67300|AT4G11280
26	9620	0.021046	3	156	36	27594	response to fungus	AT2G40140|AT1G80840|AT1G15010
26	8631	0.021771	1	1	36	27594	induction of apoptosis by oxidative stress	AT4G11280
26	8629	0.021771	1	1	36	27594	induction of apoptosis by intracellular signals	AT4G11280
26	42742	0.031873	3	193	36	27594	defense response to bacterium	AT1G80840|AT5G06320|AT1G19180
26	45727	0.036644	1	2	36	27594	positive regulation of translation	AT3G08720
26	50691	0.036644	1	2	36	27594	regulation of defense response to virus by host	AT1G80840
26	9628	0.038655	6	1168	36	27594	response to abiotic stimulus	AT2G40140|AT3G23250|AT5G67300|AT3G08720|AT4G11280|AT3G49530
26	9409	0.038655	3	241	36	27594	response to cold	AT2G40140|AT3G08720|AT3G49530
26	9617	0.038655	3	241	36	27594	response to bacterium	AT1G80840|AT5G06320|AT1G19180
26	2697	0.038655	1	3	36	27594	regulation of immune effector process	AT1G80840
26	8883	0.038655	1	3	36	27594	glutamyl-tRNA reductase activity	AT1G09940
26	32270	0.038655	1	3	36	27594	positive regulation of cellular protein metabolic process	AT3G08720
26	51247	0.038655	1	3	36	27594	positive regulation of protein metabolic process	AT3G08720
26	50688	0.038655	1	3	36	27594	regulation of defense response to virus	AT1G80840
26	6917	0.047338	1	4	36	27594	induction of apoptosis	AT4G11280
26	43065	0.047338	1	4	36	27594	positive regulation of apoptosis	AT4G11280
26	6955	0.047338	3	272	36	27594	immune response	AT5G06320|AT3G49530|AT1G29690
26	9733	0.049519	3	282	36	27594	response to auxin stimulus	AT3G23250|AT5G67300|AT4G11280
26	2376	0.049519	3	283	36	27594	immune system process	AT5G06320|AT3G49530|AT1G29690
28	10200	2.0457e-19	18	104	151	27594	response to chitin	AT2G40140|AT5G59820|AT5G64660|AT1G80840|AT5G27420|AT5G47230|AT1G66160|AT2G35930|AT1G08930|AT1G51700|AT5G59450|AT2G46400|AT3G45640|AT2G38470|AT4G17490|AT3G49530|AT3G46600|AT2G37430
28	9743	8.3223e-17	19	177	151	27594	response to carbohydrate stimulus	AT2G40140|AT5G59820|AT5G64660|AT1G80840|AT4G30850|AT5G27420|AT5G47230|AT1G66160|AT2G35930|AT1G08930|AT1G51700|AT5G59450|AT2G46400|AT3G45640|AT2G38470|AT4G17490|AT3G49530|AT3G46600|AT2G37430
28	50896	3.3462e-11	52	3207	151	27594	response to stimulus	AT1G73080|AT3G08720|AT3G52400|AT2G37970|AT1G28380|AT3G61190|AT1G09940|AT5G06320|AT5G57220|AT5G64660|AT4G39640|AT1G80840|AT5G27420|AT2G35930|AT2G34930|AT4G12720|AT4G34150|AT4G08500|AT1G19020|AT2G37430|AT5G59820|AT1G29340|AT4G30850|AT2G41100|AT1G32920|AT1G72940|AT4G11280|AT1G66160|AT1G08930|AT5G63790|AT1G51700|AT2G46400|AT5G59450|AT5G42380|AT3G45640|AT5G26030|AT4G26080|AT5G24590|AT1G14540|AT2G38470…
28	42221	5.6873e-11	37	1710	151	27594	response to chemical stimulus	AT5G59820|AT1G73080|AT4G30850|AT3G52400|AT4G11280|AT1G66160|AT1G08930|AT5G63790|AT1G51700|AT3G61190|AT5G42380|AT2G46400|AT5G59450|AT3G45640|AT1G09940|AT5G26030|AT4G26080|AT2G38470|AT1G14540|AT3G46600|AT2G40140|AT5G64660|AT4G39640|AT1G80840|AT5G27420|AT5G47230|AT4G18010|AT2G35930|AT1G19180|AT4G12720|AT1G28370|AT5G54490|AT4G17490|AT3G49530|AT4G08500|AT1G19020|AT2G37430
28	10033	3.3249e-10	28	1037	151	27594	response to organic substance	AT5G59820|AT1G73080|AT4G30850|AT3G52400|AT4G11280|AT1G66160|AT1G08930|AT1G51700|AT3G61190|AT2G46400|AT5G59450|AT3G45640|AT4G26080|AT2G38470|AT3G46600|AT2G40140|AT5G64660|AT1G80840|AT5G27420|AT5G47230|AT2G35930|AT4G18010|AT1G19180|AT1G28370|AT5G54490|AT4G17490|AT3G49530|AT2G37430
28	6950	8.3881e-09	35	1853	151	27594	response to stress	AT5G59820|AT1G73080|AT1G29340|AT3G52400|AT3G08720|AT4G11280|AT1G32920|AT1G72940|AT1G08930|AT5G63790|AT3G61190|AT1G28380|AT3G45640|AT1G09940|AT5G26030|AT4G26080|AT5G24590|AT5G06320|AT2G38470|AT1G14540|AT5G57220|AT2G40140|AT4G39640|AT1G80840|AT5G47230|AT1G55450|AT2G35930|AT1G19180|AT1G66090|AT2G34930|AT4G12720|AT4G34150|AT3G49530|AT4G08500|AT1G19020
28	2376	5.4583e-06	12	283	151	27594	immune system process	AT1G28380|AT1G73080|AT3G18690|AT1G29340|AT1G72940|AT2G35930|AT5G06320|AT5G24590|AT1G66090|AT3G49530|AT4G12720|AT1G29690
28	6952	7.0854e-06	17	637	151	27594	defense response	AT5G57220|AT2G40140|AT1G73080|AT1G29340|AT3G52400|AT1G80840|AT1G72940|AT2G35930|AT1G19180|AT1G66090|AT2G34930|AT4G12720|AT1G28380|AT5G24590|AT5G06320|AT2G38470|AT3G49530
28	9409	7.3751e-06	11	241	151	27594	response to cold	AT2G40140|AT5G59820|AT4G34150|AT3G61190|AT3G45640|AT3G08720|AT5G47230|AT4G26080|AT2G38470|AT3G49530|AT4G08500
28	6955	2.2333e-05	11	272	151	27594	immune response	AT1G28380|AT1G73080|AT1G29340|AT1G72940|AT2G35930|AT5G06320|AT5G24590|AT1G66090|AT3G49530|AT4G12720|AT1G29690
28	9266	4.1221e-05	12	359	151	27594	response to temperature stimulus	AT2G40140|AT5G59820|AT4G34150|AT3G61190|AT3G45640|AT3G08720|AT5G47230|AT2G41100|AT4G26080|AT2G38470|AT3G49530|AT4G08500
28	9611	4.1221e-05	8	133	151	27594	response to wounding	AT5G59820|AT3G61190|AT1G73080|AT3G45640|AT1G80840|AT4G11280|AT1G32920|AT4G08500
28	50832	0.00019868	7	117	151	27594	defense response to fungus	AT5G57220|AT2G40140|AT1G29340|AT1G80840|AT3G52400|AT2G38470|AT2G34930
28	80134	0.00021721	6	78	151	27594	regulation of response to stress	AT3G61190|AT3G18690|AT3G45640|AT1G80840|AT3G52400|AT4G12720
28	51707	0.00032431	13	528	151	27594	response to other organism	AT5G57220|AT2G40140|AT1G29340|AT3G52400|AT1G80840|AT1G19180|AT2G34930|AT4G12720|AT3G45640|AT5G24590|AT5G06320|AT2G38470|AT3G49530
28	9607	0.00046925	13	550	151	27594	response to biotic stimulus	AT5G57220|AT2G40140|AT1G29340|AT3G52400|AT1G80840|AT1G19180|AT2G34930|AT4G12720|AT3G45640|AT5G24590|AT5G06320|AT2G38470|AT3G49530
28	9628	0.00087791	19	1168	151	27594	response to abiotic stimulus	AT2G40140|AT5G59820|AT3G08720|AT5G47230|AT2G41100|AT1G55450|AT4G11280|AT2G37970|AT2G35930|AT1G08930|AT4G12720|AT4G34150|AT3G61190|AT1G28380|AT3G45640|AT4G26080|AT2G38470|AT3G49530|AT4G08500
28	9620	0.0009307	7	156	151	27594	response to fungus	AT5G57220|AT2G40140|AT1G29340|AT1G80840|AT3G52400|AT2G38470|AT2G34930
28	48583	0.0009307	7	157	151	27594	regulation of response to stimulus	AT3G61190|AT3G18690|AT3G45640|AT1G80840|AT3G52400|AT4G26080|AT4G12720
28	31347	0.00098104	5	65	151	27594	regulation of defense response	AT3G61190|AT3G18690|AT1G80840|AT3G52400|AT4G12720
28	6979	0.0021823	8	247	151	27594	response to oxidative stress	AT5G59820|AT4G39640|AT3G45640|AT1G09940|AT5G26030|AT1G14540|AT1G19020|AT4G12720
28	2682	0.0021843	4	41	151	27594	regulation of immune system process	AT3G18690|AT1G80840|AT3G52400|AT4G12720
28	50776	0.0021843	4	41	151	27594	regulation of immune response	AT3G18690|AT1G80840|AT3G52400|AT4G12720
28	43687	0.0029865	17	1093	151	27594	post-translational protein modification	AT1G73080|AT1G68690|AT5G66210|AT1G29340|AT3G08720|AT2G35930|AT3G53810|AT2G47060|AT4G12720|AT4G33920|AT3G45640|AT4G26080|AT1G11050|AT4G02410|AT1G14370|AT5G02290|AT3G27560
28	51704	0.0032354	13	694	151	27594	multi-organism process	AT5G57220|AT2G40140|AT1G29340|AT3G52400|AT1G80840|AT1G19180|AT2G34930|AT4G12720|AT3G45640|AT5G24590|AT5G06320|AT2G38470|AT3G49530
28	5509	0.0032354	7	201	151	27594	calcium ion binding	AT3G25600|AT3G01830|AT5G66210|AT5G42380|AT2G41100|AT5G54490|AT4G26080
28	23052	0.0040166	16	1023	151	27594	signaling	AT1G73080|AT3G52400|AT5G47230|AT1G72940|AT2G37970|AT1G66090|AT1G19180|AT2G34930|AT5G47960|AT4G12720|AT3G18690|AT1G28370|AT3G45640|AT1G33600|AT4G17490|AT4G08500
28	23033	0.0041218	12	623	151	27594	signaling pathway	AT1G73080|AT3G18690|AT1G28370|AT3G45640|AT3G52400|AT5G47230|AT2G37970|AT1G19180|AT4G17490|AT5G47960|AT4G08500|AT4G12720
28	8287	0.0046758	4	53	151	27594	protein serine/threonine phosphatase complex	AT4G33920|AT3G55050|AT3G62260|AT4G26080
28	9719	0.0046758	14	835	151	27594	response to endogenous stimulus	AT1G73080|AT3G52400|AT4G30850|AT5G27420|AT5G47230|AT4G11280|AT4G18010|AT1G08930|AT1G19180|AT3G45640|AT1G28370|AT5G54490|AT4G26080|AT4G17490
28	2252	0.0057074	3	23	151	27594	immune effector process	AT2G35930|AT5G06320|AT5G24590
28	6970	0.0063037	9	388	151	27594	response to osmotic stress	AT5G59820|AT1G28380|AT3G45640|AT3G08720|AT1G55450|AT2G38470|AT1G08930|AT4G08500|AT4G12720
28	6796	0.0064732	15	979	151	27594	phosphate metabolic process	AT1G73080|AT1G68690|AT5G66210|AT3G08720|AT4G18010|AT2G47060|AT3G53810|AT4G33920|AT3G45640|AT4G26080|AT1G11050|AT4G02410|AT1G14370|AT5G02290|AT3G27560
28	6793	0.0064732	15	980	151	27594	phosphorus metabolic process	AT1G73080|AT1G68690|AT5G66210|AT3G08720|AT4G18010|AT2G47060|AT3G53810|AT4G33920|AT3G45640|AT4G26080|AT1G11050|AT4G02410|AT1G14370|AT5G02290|AT3G27560
28	9617	0.0072705	7	241	151	27594	response to bacterium	AT5G57220|AT3G45640|AT1G80840|AT5G06320|AT2G38470|AT1G19180|AT4G12720
28	6464	0.0087613	17	1241	151	27594	protein modification process	AT1G73080|AT1G68690|AT5G66210|AT1G29340|AT3G08720|AT2G35930|AT3G53810|AT2G47060|AT4G12720|AT4G33920|AT3G45640|AT4G26080|AT1G11050|AT4G02410|AT1G14370|AT5G02290|AT3G27560
28	45087	0.010088	7	257	151	27594	innate immune response	AT1G28380|AT1G73080|AT1G29340|AT1G72940|AT1G66090|AT3G49530|AT4G12720
28	165	0.010882	2	7	151	27594	MAPKKK cascade	AT3G45640|AT4G08500
28	42742	0.011501	6	193	151	27594	defense response to bacterium	AT5G57220|AT1G80840|AT5G06320|AT2G38470|AT1G19180|AT4G12720
28	31225	0.011501	6	193	151	27594	anchored to membrane	AT5G64310|AT4G28085|AT3G61640|AT3G04640|AT3G16860|AT1G70170
28	51716	0.011501	12	729	151	27594	cellular response to stimulus	AT5G57220|AT1G28380|AT1G28370|AT3G45640|AT5G27420|AT3G52400|AT5G47230|AT2G37970|AT1G19180|AT4G17490|AT3G49530|AT4G12720
28	9408	0.011551	5	131	151	27594	response to heat	AT5G59820|AT3G61190|AT3G08720|AT4G26080|AT2G38470
28	52317	0.011551	2	8	151	27594	camalexin metabolic process	AT3G45640|AT2G38470
28	10120	0.011551	2	8	151	27594	camalexin biosynthetic process	AT3G45640|AT2G38470
28	5310	0.011551	2	8	151	27594	dicarboxylic acid transmembrane transporter activity	AT2G22500|AT4G24570
28	6783	0.011551	2	8	151	27594	heme biosynthetic process	AT1G09940|AT5G26030
28	23060	0.011551	10	541	151	27594	signal transmission	AT1G28370|AT3G45640|AT5G47230|AT1G72940|AT1G33600|AT1G66090|AT4G17490|AT2G34930|AT5G47960|AT4G08500
28	23046	0.011551	10	541	151	27594	signaling process	AT1G28370|AT3G45640|AT5G47230|AT1G72940|AT1G33600|AT1G66090|AT4G17490|AT2G34930|AT5G47960|AT4G08500
28	9651	0.011779	8	360	151	27594	response to salt stress	AT5G59820|AT1G28380|AT3G08720|AT1G55450|AT2G38470|AT1G08930|AT4G08500|AT4G12720
28	52315	0.013034	2	9	151	27594	phytoalexin biosynthetic process	AT3G45640|AT2G38470
28	52314	0.013034	2	9	151	27594	phytoalexin metabolic process	AT3G45640|AT2G38470
28	46217	0.013034	2	9	151	27594	indole phytoalexin metabolic process	AT3G45640|AT2G38470
28	42431	0.013034	2	9	151	27594	indole metabolic process	AT3G45640|AT2G38470
28	9700	0.013034	2	9	151	27594	indole phytoalexin biosynthetic process	AT3G45640|AT2G38470
28	42435	0.013344	3	37	151	27594	indole derivative biosynthetic process	AT5G57220|AT3G45640|AT2G38470
28	45088	0.014172	3	38	151	27594	regulation of innate immune response	AT3G18690|AT3G52400|AT4G12720
28	42430	0.016883	3	41	151	27594	indole and derivative metabolic process	AT5G57220|AT3G45640|AT2G38470
28	42434	0.016883	3	41	151	27594	indole derivative metabolic process	AT5G57220|AT3G45640|AT2G38470
28	43412	0.016883	17	1378	151	27594	macromolecule modification	AT1G73080|AT1G68690|AT5G66210|AT1G29340|AT3G08720|AT2G35930|AT3G53810|AT2G47060|AT4G12720|AT4G33920|AT3G45640|AT4G26080|AT1G11050|AT4G02410|AT1G14370|AT5G02290|AT3G27560
28	9870	0.016946	2	11	151	27594	defense response signaling pathway, resistance gene-dependent	AT3G18690|AT4G12720
28	23014	0.016946	2	11	151	27594	signal transmission via phosphorylation event	AT3G45640|AT4G08500
28	7243	0.016946	2	11	151	27594	intracellular protein kinase cascade	AT3G45640|AT4G08500
28	42168	0.016946	2	11	151	27594	heme metabolic process	AT1G09940|AT5G26030
28	9873	0.021613	3	46	151	27594	ethylene mediated signaling pathway	AT1G28370|AT5G47230|AT4G17490
28	71369	0.022641	3	47	151	27594	cellular response to ethylene stimulus	AT1G28370|AT5G47230|AT4G17490
28	6790	0.022882	5	166	151	27594	sulfur metabolic process	AT5G57220|AT4G39640|AT3G45640|AT4G11280|AT2G38470
28	50789	0.023397	27	2783	151	27594	regulation of biological process	AT3G08720|AT3G52400|AT1G72940|AT4G11280|AT5G47960|AT1G51700|AT3G61190|AT1G28380|AT2G46400|AT5G59450|AT3G45640|AT4G26080|AT2G38470|AT3G46600|AT2G40140|AT1G80840|AT5G47230|AT1G66090|AT2G34930|AT4G12720|AT3G18690|AT5G24110|AT1G28370|AT1G33600|AT4G17490|AT4G08500|AT2G37430
28	6468	0.023397	12	842	151	27594	protein amino acid phosphorylation	AT1G68690|AT1G73080|AT5G66210|AT3G45640|AT3G08720|AT1G11050|AT4G02410|AT1G14370|AT5G02290|AT3G53810|AT3G27560|AT2G47060
28	6816	0.025325	2	14	151	27594	calcium ion transport	AT1G27770|AT5G53130
28	71495	0.027094	6	254	151	27594	cellular response to endogenous stimulus	AT1G28370|AT3G45640|AT3G52400|AT5G47230|AT1G19180|AT4G17490
28	4672	0.027115	12	862	151	27594	protein kinase activity	AT3G57760|AT1G68690|AT1G73080|AT5G66210|AT4G25390|AT3G45640|AT3G08720|AT1G14370|AT5G02290|AT4G08500|AT3G27560|AT2G47060
28	80135	0.027521	2	15	151	27594	regulation of cellular response to stress	AT3G45640|AT3G52400
28	9612	0.027521	2	15	151	27594	response to mechanical stimulus	AT2G41100|AT4G11280
28	5515	0.028105	24	2416	151	27594	protein binding	AT5G66070|AT1G73080|AT1G59910|AT5G27420|AT3G52400|AT1G80840|AT5G53130|AT4G11280|AT1G19180|AT2G26190|AT2G34930|AT4G12720|AT5G59550|AT3G61190|AT3G18690|AT3G45640|AT1G27770|AT1G09070|AT5G54490|AT5G24590|AT1G33600|AT5G54720|AT4G08500|AT5G62570
28	70838	0.030158	2	16	151	27594	divalent metal ion transport	AT1G27770|AT5G53130
28	9725	0.030158	11	767	151	27594	response to hormone stimulus	AT1G28370|AT3G45640|AT5G27420|AT4G30850|AT5G47230|AT5G54490|AT4G11280|AT4G18010|AT4G26080|AT1G08930|AT4G17490
28	50794	0.031937	24	2448	151	27594	regulation of cellular process	AT2G40140|AT3G52400|AT1G80840|AT3G08720|AT5G47230|AT4G11280|AT1G72940|AT1G66090|AT2G34930|AT5G47960|AT1G51700|AT1G28380|AT5G24110|AT5G59450|AT2G46400|AT1G28370|AT3G45640|AT4G26080|AT1G33600|AT2G38470|AT4G17490|AT3G46600|AT4G08500|AT2G37430
28	52542	0.03666	2	18	151	27594	defense response by callose deposition	AT5G57220|AT1G28380
28	31348	0.03666	2	18	151	27594	negative regulation of defense response	AT3G61190|AT3G52400
28	16310	0.037051	12	910	151	27594	phosphorylation	AT1G68690|AT1G73080|AT5G66210|AT3G45640|AT3G08720|AT1G11050|AT4G02410|AT1G14370|AT5G02290|AT3G53810|AT3G27560|AT2G47060
28	16311	0.03814	3	61	151	27594	dephosphorylation	AT4G33920|AT4G18010|AT4G26080
28	51607	0.038824	2	19	151	27594	defense response to virus	AT5G06320|AT5G24590
28	3700	0.038824	17	1547	151	27594	transcription factor activity	AT2G40140|AT5G59820|AT1G80840|AT5G47230|AT5G63790|AT5G04340|AT1G51700|AT5G24110|AT5G59450|AT2G46400|AT1G28370|AT5G24590|AT2G38470|AT4G17490|AT3G49530|AT3G46600|AT2G37430
28	9723	0.038824	4	125	151	27594	response to ethylene stimulus	AT1G28370|AT5G47230|AT4G11280|AT4G17490
28	160	0.038824	3	64	151	27594	two-component signal transduction system (phosphorelay)	AT1G28370|AT5G47230|AT4G17490
28	52545	0.038824	2	20	151	27594	callose localization	AT5G57220|AT1G28380
28	169	0.038824	1	1	151	27594	activation of MAPK activity involved in osmosensory signaling pathway	AT3G45640
28	161	0.038824	1	1	151	27594	MAPKKK cascade involved in osmosensory signaling pathway	AT3G45640
28	187	0.038824	1	1	151	27594	activation of MAPK activity	AT3G45640
28	70212	0.038824	1	1	151	27594	protein amino acid poly-ADP-ribosylation	AT4G12720
28	7231	0.038824	1	1	151	27594	osmosensory signaling pathway	AT3G45640
28	43406	0.038824	1	1	151	27594	positive regulation of MAP kinase activity	AT3G45640
28	9643	0.038824	1	1	151	27594	photosynthetic acclimation	AT5G59820
28	8631	0.038824	1	1	151	27594	induction of apoptosis by oxidative stress	AT4G11280
28	8629	0.038824	1	1	151	27594	induction of apoptosis by intracellular signals	AT4G11280
28	48585	0.040113	3	66	151	27594	negative regulation of response to stimulus	AT3G61190|AT3G52400|AT4G26080
28	33037	0.040543	2	21	151	27594	polysaccharide localization	AT5G57220|AT1G28380
28	16265	0.040566	5	209	151	27594	death	AT1G28380|AT1G29340|AT1G66090|AT4G12720|AT1G29690
28	8219	0.040566	5	209	151	27594	cell death	AT1G28380|AT1G29340|AT1G66090|AT4G12720|AT1G29690
28	31224	0.040876	10	714	151	27594	intrinsic to membrane	AT4G30850|AT5G64310|AT1G72940|AT1G08930|AT1G66090|AT4G28085|AT3G61640|AT3G04640|AT3G16860|AT1G70170
28	10193	0.046576	2	23	151	27594	response to ozone	AT5G42380|AT4G12720
29	5982	4.1239e-07	4	37	12	27594	starch metabolic process	AT3G52180|AT5G26570|AT5G51820|AT2G36390
29	9532	5.6798e-07	6	354	12	27594	plastid stroma	AT3G52180|AT5G26570|AT5G51820|AT2G29630|AT2G36390|AT1G21600
29	44435	1.0146e-06	7	782	12	27594	plastid part	AT3G52180|AT5G26570|AT5G51820|AT2G28900|AT2G29630|AT2G36390|AT1G21600
29	9507	1.0146e-06	9	2070	12	27594	chloroplast	AT2G04700|AT3G52180|AT5G26570|AT5G51820|AT2G28900|AT2G29630|AT2G36390|AT1G21600|AT1G09795
29	9536	1.083e-06	9	2139	12	27594	plastid	AT2G04700|AT3G52180|AT5G26570|AT5G51820|AT2G28900|AT2G29630|AT2G36390|AT1G21600|AT1G09795
29	6073	5.2512e-06	4	108	12	27594	cellular glucan metabolic process	AT3G52180|AT5G26570|AT5G51820|AT2G36390
29	44042	5.2512e-06	4	111	12	27594	glucan metabolic process	AT3G52180|AT5G26570|AT5G51820|AT2G36390
29	9570	7.2548e-06	5	335	12	27594	chloroplast stroma	AT3G52180|AT5G26570|AT5G51820|AT2G29630|AT2G36390
29	44264	9.8014e-06	4	138	12	27594	cellular polysaccharide metabolic process	AT3G52180|AT5G26570|AT5G51820|AT2G36390
29	44434	1.0137e-05	6	755	12	27594	chloroplast part	AT3G52180|AT5G26570|AT5G51820|AT2G28900|AT2G29630|AT2G36390
29	5976	1.3107e-05	4	156	12	27594	polysaccharide metabolic process	AT3G52180|AT5G26570|AT5G51820|AT2G36390
29	44446	0.00012789	7	1970	12	27594	intracellular organelle part	AT3G52180|AT5G26570|AT5G51820|AT2G28900|AT2G29630|AT2G36390|AT1G21600
29	44422	0.00012789	7	1972	12	27594	organelle part	AT3G52180|AT5G26570|AT5G51820|AT2G28900|AT2G29630|AT2G36390|AT1G21600
29	43231	0.00014019	10	5766	12	27594	intracellular membrane-bounded organelle	AT5G65310|AT2G04700|AT3G52180|AT5G26570|AT5G51820|AT2G28900|AT2G29630|AT2G36390|AT1G21600|AT1G09795
29	43227	0.00014019	10	5767	12	27594	membrane-bounded organelle	AT5G65310|AT2G04700|AT3G52180|AT5G26570|AT5G51820|AT2G28900|AT2G29630|AT2G36390|AT1G21600|AT1G09795
29	44444	0.0001513	9	4323	12	27594	cytoplasmic part	AT2G04700|AT3G52180|AT5G26570|AT5G51820|AT2G28900|AT2G29630|AT2G36390|AT1G21600|AT1G09795
29	43229	0.00019661	10	6090	12	27594	intracellular organelle	AT5G65310|AT2G04700|AT3G52180|AT5G26570|AT5G51820|AT2G28900|AT2G29630|AT2G36390|AT1G21600|AT1G09795
29	43226	0.00019661	10	6091	12	27594	organelle	AT5G65310|AT2G04700|AT3G52180|AT5G26570|AT5G51820|AT2G28900|AT2G29630|AT2G36390|AT1G21600|AT1G09795
29	5737	0.00026528	9	4745	12	27594	cytoplasm	AT2G04700|AT3G52180|AT5G26570|AT5G51820|AT2G28900|AT2G29630|AT2G36390|AT1G21600|AT1G09795
29	5983	0.00026528	2	15	12	27594	starch catabolic process	AT3G52180|AT5G26570
29	19252	0.00026528	2	15	12	27594	starch biosynthetic process	AT5G51820|AT2G36390
29	9251	0.00028933	2	16	12	27594	glucan catabolic process	AT3G52180|AT5G26570
29	44247	0.00031357	2	17	12	27594	cellular polysaccharide catabolic process	AT3G52180|AT5G26570
29	44262	0.00032744	4	428	12	27594	cellular carbohydrate metabolic process	AT3G52180|AT5G26570|AT5G51820|AT2G36390
29	44424	0.00046589	10	6908	12	27594	intracellular part	AT5G65310|AT2G04700|AT3G52180|AT5G26570|AT5G51820|AT2G28900|AT2G29630|AT2G36390|AT1G21600|AT1G09795
29	9581	0.00051528	2	23	12	27594	detection of external stimulus	AT5G51820|AT2G29630
29	272	0.00062038	2	26	12	27594	polysaccharide catabolic process	AT3G52180|AT5G26570
29	5622	0.00062038	10	7208	12	27594	intracellular	AT5G65310|AT2G04700|AT3G52180|AT5G26570|AT5G51820|AT2G28900|AT2G29630|AT2G36390|AT1G21600|AT1G09795
29	9987	0.00075963	10	7393	12	27594	cellular process	AT5G65310|AT3G52180|AT5G26570|AT5G51820|AT2G28900|AT2G29630|AT2G36390|AT1G21600|AT1G09795|AT1G53230
29	51606	0.0012364	2	38	12	27594	detection of stimulus	AT5G51820|AT2G29630
29	45941	0.0025346	2	56	12	27594	positive regulation of transcription	AT5G65310|AT1G21600
29	5975	0.0025346	4	782	12	27594	carbohydrate metabolic process	AT3G52180|AT5G26570|AT5G51820|AT2G36390
29	10628	0.0027218	2	59	12	27594	positive regulation of gene expression	AT5G65310|AT1G21600
29	10557	0.0028241	2	61	12	27594	positive regulation of macromolecule biosynthetic process	AT5G65310|AT1G21600
29	45935	0.0028568	2	63	12	27594	positive regulation of nucleobase, nucleoside, nucleotide and nucleic acid metabolic process	AT5G65310|AT1G21600
29	51173	0.0028568	2	64	12	27594	positive regulation of nitrogen compound metabolic process	AT5G65310|AT1G21600
29	9250	0.0028568	2	64	12	27594	glucan biosynthetic process	AT5G51820|AT2G36390
29	9891	0.0028823	2	66	12	27594	positive regulation of biosynthetic process	AT5G65310|AT1G21600
29	31328	0.0028823	2	66	12	27594	positive regulation of cellular biosynthetic process	AT5G65310|AT1G21600
29	10604	0.0030714	2	69	12	27594	positive regulation of macromolecule metabolic process	AT5G65310|AT1G21600
29	4614	0.0031787	1	1	12	27594	phosphoglucomutase activity	AT5G51820
29	51752	0.0031787	1	1	12	27594	phosphoglucan, water dikinase activity	AT5G26570
29	31325	0.0036493	2	78	12	27594	positive regulation of cellular metabolic process	AT5G65310|AT1G21600
29	9893	0.003845	2	81	12	27594	positive regulation of metabolic process	AT5G65310|AT1G21600
29	44464	0.0039172	11	11708	12	27594	cell part	AT5G65310|AT2G04700|AT3G22190|AT3G52180|AT5G26570|AT5G51820|AT2G28900|AT2G29630|AT2G36390|AT1G21600|AT1G09795
29	5623	0.0039172	11	11708	12	27594	cell	AT5G65310|AT2G04700|AT3G22190|AT3G52180|AT5G26570|AT5G51820|AT2G28900|AT2G29630|AT2G36390|AT1G21600|AT1G09795
29	33692	0.0046383	2	92	12	27594	cellular polysaccharide biosynthetic process	AT5G51820|AT2G36390
29	271	0.0048656	2	98	12	27594	polysaccharide biosynthetic process	AT5G51820|AT2G36390
29	10266	0.0048656	1	2	12	27594	response to vitamin B1	AT2G29630
29	33273	0.0048656	1	2	12	27594	response to vitamin	AT2G29630
29	80041	0.0048656	1	2	12	27594	ADP-ribose pyrophosphohydrolase activity	AT2G29630
29	9590	0.0048656	1	2	12	27594	detection of gravity	AT5G51820
29	3879	0.0048656	1	2	12	27594	ATP phosphoribosyltransferase activity	AT1G09795
29	3844	0.0048656	1	2	12	27594	1,4-alpha-glucan branching enzyme activity	AT2G36390
29	44275	0.0048656	2	102	12	27594	cellular carbohydrate catabolic process	AT3G52180|AT5G26570
29	16052	0.0056514	2	111	12	27594	carbohydrate catabolic process	AT3G52180|AT5G26570
29	18130	0.0064795	2	120	12	27594	heterocycle biosynthetic process	AT2G29630|AT1G09795
29	42793	0.0065633	1	3	12	27594	transcription from plastid promoter	AT1G21600
29	8937	0.0065633	1	3	12	27594	ferredoxin reductase activity	AT2G04700
29	16781	0.0065633	1	3	12	27594	phosphotransferase activity, paired acceptors	AT5G26570
29	16731	0.0065633	1	3	12	27594	oxidoreductase activity, acting on iron-sulfur proteins as donors, NAD or NADP as acceptor	AT2G04700
29	48522	0.0077406	2	137	12	27594	positive regulation of cellular process	AT5G65310|AT1G21600
29	9228	0.0082109	1	4	12	27594	thiamin biosynthetic process	AT2G29630
29	16045	0.0082109	1	4	12	27594	detection of bacterium	AT2G29630
29	42724	0.0082109	1	4	12	27594	thiamin and derivative biosynthetic process	AT2G29630
29	10021	0.0099553	1	5	12	27594	amylopectin biosynthetic process	AT2G36390
29	16730	0.0099553	1	5	12	27594	oxidoreductase activity, acting on iron-sulfur proteins as donors	AT2G04700
29	34637	0.010962	2	173	12	27594	cellular carbohydrate biosynthetic process	AT5G51820|AT2G36390
29	44249	0.010962	5	2444	12	27594	cellular biosynthetic process	AT5G51820|AT2G29630|AT2G36390|AT1G21600|AT1G09795
29	19144	0.010962	1	6	12	27594	ADP-sugar diphosphatase activity	AT2G29630
29	9595	0.010962	1	6	12	27594	detection of biotic stimulus	AT2G29630
29	42723	0.010962	1	6	12	27594	thiamin and derivative metabolic process	AT2G29630
29	6772	0.010962	1	6	12	27594	thiamin metabolic process	AT2G29630
29	7584	0.012614	1	7	12	27594	response to nutrient	AT2G29630
29	9058	0.013674	5	2610	12	27594	biosynthetic process	AT5G51820|AT2G29630|AT2G36390|AT1G21600|AT1G09795
29	44237	0.013674	7	5407	12	27594	cellular metabolic process	AT3G52180|AT5G26570|AT5G51820|AT2G29630|AT2G36390|AT1G21600|AT1G09795
29	45037	0.013674	1	8	12	27594	protein import into chloroplast stroma	AT2G28900
29	45962	0.013674	1	8	12	27594	positive regulation of development, heterochronic	AT1G53230
29	48518	0.014996	2	218	12	27594	positive regulation of biological process	AT5G65310|AT1G21600
29	16868	0.014996	1	9	12	27594	intramolecular transferase activity, phosphotransferases	AT5G51820
29	16051	0.015865	2	227	12	27594	carbohydrate biosynthetic process	AT5G51820|AT2G36390
29	9605	0.015865	2	229	12	27594	response to external stimulus	AT5G51820|AT2G29630
29	105	0.015865	1	10	12	27594	histidine biosynthetic process	AT1G09795
29	9076	0.015865	1	10	12	27594	histidine family amino acid biosynthetic process	AT1G09795
29	9409	0.017093	2	241	12	27594	response to cold	AT5G51820|AT2G28900
29	8138	0.018166	1	12	12	27594	protein tyrosine/serine/threonine phosphatase activity	AT3G52180
29	6547	0.018166	1	12	12	27594	histidine metabolic process	AT1G09795
29	9075	0.018166	1	12	12	27594	histidine family amino acid metabolic process	AT1G09795
29	1871	0.025138	1	17	12	27594	pattern binding	AT3G52180
29	30247	0.025138	1	17	12	27594	polysaccharide binding	AT3G52180
29	229	0.025479	1	18	12	27594	cytoplasmic chromosome	AT1G21600
29	45893	0.025479	1	18	12	27594	positive regulation of transcription, DNA-dependent	AT1G21600
29	9508	0.025479	1	18	12	27594	plastid chromosome	AT1G21600
29	9582	0.025479	1	18	12	27594	detection of abiotic stimulus	AT5G51820
29	9057	0.026961	2	323	12	27594	macromolecule catabolic process	AT3G52180|AT5G26570
29	51254	0.029089	1	21	12	27594	positive regulation of RNA metabolic process	AT1G21600
29	46483	0.029142	2	340	12	27594	heterocycle metabolic process	AT2G29630|AT1G09795
29	9749	0.029249	1	22	12	27594	response to glucose stimulus	AT2G28900
29	46777	0.029249	1	22	12	27594	protein amino acid autophosphorylation	AT5G26570
29	42646	0.029249	1	22	12	27594	plastid nucleoid	AT1G21600
29	9746	0.029973	1	23	12	27594	response to hexose stimulus	AT2G28900
29	34284	0.029973	1	23	12	27594	response to monosaccharide stimulus	AT2G28900
29	9266	0.030463	2	359	12	27594	response to temperature stimulus	AT5G51820|AT2G28900
29	9941	0.030493	2	361	12	27594	chloroplast envelope	AT5G51820|AT2G28900
29	45036	0.031636	1	25	12	27594	protein targeting to chloroplast	AT2G28900
29	44271	0.032671	2	378	12	27594	cellular nitrogen compound biosynthetic process	AT2G29630|AT1G09795
29	9526	0.033023	2	382	12	27594	plastid envelope	AT5G51820|AT2G28900
29	10319	0.03565	1	29	12	27594	stromule	AT5G51820
29	9527	0.036533	1	30	12	27594	plastid outer membrane	AT2G28900
29	8152	0.037452	7	6834	12	27594	metabolic process	AT3G52180|AT5G26570|AT5G51820|AT2G29630|AT2G36390|AT1G21600|AT1G09795
29	16757	0.037452	2	416	12	27594	transferase activity, transferring glycosyl groups	AT2G36390|AT1G09795
29	9787	0.038067	1	33	12	27594	regulation of abscisic acid mediated signaling pathway	AT5G65310
29	51536	0.038067	1	33	12	27594	iron-sulfur cluster binding	AT2G29630
29	51540	0.038067	1	33	12	27594	metal cluster binding	AT2G29630
29	40034	0.038067	1	33	12	27594	regulation of development, heterochronic	AT1G53230
29	44260	0.038216	5	3667	12	27594	cellular macromolecule metabolic process	AT3G52180|AT5G26570|AT5G51820|AT2G36390|AT1G21600
29	9295	0.038216	1	34	12	27594	nucleoid	AT1G21600
29	16866	0.038216	1	34	12	27594	intramolecular transferase activity	AT5G51820
29	9744	0.039002	1	35	12	27594	response to sucrose stimulus	AT2G28900
29	34285	0.039774	1	36	12	27594	response to disaccharide stimulus	AT2G28900
29	19200	0.04162	1	38	12	27594	carbohydrate kinase activity	AT5G26570
29	5575	0.047351	12	19822	12	27594	cellular_component	AT5G65310|AT2G04700|AT3G22190|AT3G52180|AT5G26570|AT5G51820|AT2G28900|AT2G29630|AT2G36390|AT1G21600|AT1G09795|AT1G53230
29	9629	0.047351	1	44	12	27594	response to gravity	AT5G51820
29	42364	0.047643	1	45	12	27594	water-soluble vitamin biosynthetic process	AT2G29630
29	16763	0.047643	1	45	12	27594	transferase activity, transferring pentosyl groups	AT1G09795
29	42803	0.048199	1	47	12	27594	protein homodimerization activity	AT5G65310
29	22884	0.048199	1	47	12	27594	macromolecule transmembrane transporter activity	AT2G28900
29	8320	0.048199	1	47	12	27594	protein transmembrane transporter activity	AT2G28900
29	15450	0.048199	1	47	12	27594	P-P-bond-hydrolysis-driven protein transmembrane transporter activity	AT2G28900
30	9536	9.2503e-26	73	2139	213	27594	plastid	AT1G80560|AT3G52150|AT1G19150|AT3G14930|AT3G61870|AT3G16250|AT4G29590|AT5G63980|AT2G39190|AT2G47940|AT1G32080|AT2G05070|AT3G55330|AT1G35340|AT3G01480|AT5G51110|AT3G26060|AT3G60370|AT5G62790|AT3G58990|AT3G63140|AT4G35760|AT3G60620|AT3G12610|AT5G17660|AT5G02120|AT2G01590|AT3G51820|AT1G64860|AT1G19920|AT5G16710|AT4G18370|AT2G28605|AT3G55040|AT4G39710|AT1G05385|AT5G44020|AT1G60600|AT3G43610|AT4G28030…
30	9507	1.588e-24	70	2070	213	27594	chloroplast	AT1G80560|AT3G52150|AT1G19150|AT3G14930|AT3G61870|AT3G16250|AT4G29590|AT5G63980|AT2G39190|AT2G47940|AT1G32080|AT2G05070|AT3G55330|AT1G35340|AT3G01480|AT5G51110|AT3G26060|AT3G60370|AT5G62790|AT3G63140|AT4G35760|AT3G60620|AT3G12610|AT5G17660|AT5G02120|AT2G01590|AT3G51820|AT1G64860|AT1G19920|AT5G16710|AT4G18370|AT2G28605|AT3G55040|AT4G39710|AT1G05385|AT5G44020|AT1G60600|AT3G43610|AT4G28030|AT5G47840…
30	44434	1.8755e-22	43	755	213	27594	chloroplast part	AT1G80560|AT5G47840|AT1G51400|AT3G52150|AT1G76405|AT1G14150|AT3G14930|AT2G39470|AT1G50320|AT1G70410|AT5G06290|AT1G16080|AT3G61870|AT4G33010|AT3G16250|AT5G63980|AT5G58260|AT2G47940|AT3G18890|AT1G32080|AT2G05070|AT3G55330|AT3G01480|AT4G25080|AT5G13630|AT3G26060|AT5G52100|AT3G60370|AT5G62790|AT3G09580|AT3G63140|AT4G19830|AT3G60620|AT3G10840|AT2G21330|AT5G02120|AT3G51820|AT5G66190|AT5G16710|AT4G18370…
30	44435	5.6281e-22	43	782	213	27594	plastid part	AT1G80560|AT5G47840|AT1G51400|AT3G52150|AT1G76405|AT1G14150|AT3G14930|AT2G39470|AT1G50320|AT1G70410|AT5G06290|AT1G16080|AT3G61870|AT4G33010|AT3G16250|AT5G63980|AT5G58260|AT2G47940|AT3G18890|AT1G32080|AT2G05070|AT3G55330|AT3G01480|AT4G25080|AT5G13630|AT3G26060|AT5G52100|AT3G60370|AT5G62790|AT3G09580|AT3G63140|AT4G19830|AT3G60620|AT3G10840|AT2G21330|AT5G02120|AT3G51820|AT5G66190|AT5G16710|AT4G18370…
30	3824	3.224e-16	119	7553	213	27594	catalytic activity	AT3G45850|AT1G80560|AT1G12230|AT3G14930|AT5G13690|AT3G44990|AT1G07010|AT4G26530|AT4G29590|AT5G63980|AT3G48720|AT2G47940|AT1G23480|AT2G05920|AT4G24780|AT1G53730|AT2G30170|AT1G35340|AT3G01480|AT5G51110|AT5G13980|AT3G60370|AT4G22753|AT5G62790|AT3G58990|AT3G51820|AT1G64860|AT5G16710|AT1G56720|AT1G29660|AT4G39710|AT5G44020|AT1G60600|AT2G38970|AT1G50460|AT5G06340|AT1G30520|AT1G70410|AT5G06290|AT1G24290…
30	44444	5.0328e-16	86	4323	213	27594	cytoplasmic part	AT1G80560|AT3G52150|AT1G19150|AT3G14930|AT5G13690|AT3G61870|AT3G16250|AT4G29590|AT5G63980|AT2G39190|AT2G47940|AT1G32080|AT2G05070|AT3G55330|AT1G35340|AT3G01480|AT5G51110|AT3G26060|AT3G55630|AT3G60370|AT4G22753|AT3G58990|AT5G62790|AT3G63140|AT4G35760|AT3G60620|AT3G12610|AT5G17660|AT1G04640|AT5G02120|AT2G01590|AT3G51820|AT1G64860|AT1G19920|AT5G16710|AT4G18370|AT2G28605|AT3G55040|AT1G14700|AT4G39710…
30	9579	8.9145e-16	25	322	213	27594	thylakoid	AT1G51400|AT3G52150|AT1G14150|AT2G39470|AT3G15850|AT3G16250|AT5G58260|AT3G18890|AT2G47940|AT2G05070|AT3G55330|AT3G01480|AT4G25080|AT3G26060|AT3G60370|AT3G63140|AT4G19830|AT2G21330|AT5G02120|AT3G51820|AT5G66190|AT4G18370|AT2G28605|AT4G39710|AT1G05385
30	44436	2.1926e-14	22	266	213	27594	thylakoid part	AT3G26060|AT3G60370|AT1G51400|AT3G52150|AT1G14150|AT2G39470|AT4G19830|AT2G21330|AT5G02120|AT3G16250|AT3G51820|AT5G58260|AT5G66190|AT2G47940|AT3G18890|AT4G18370|AT2G05070|AT3G55330|AT4G39710|AT1G05385|AT3G01480|AT4G25080
30	31976	8.6255e-14	21	254	213	27594	plastid thylakoid	AT3G26060|AT3G60370|AT1G51400|AT3G52150|AT1G14150|AT2G39470|AT4G19830|AT5G02120|AT3G16250|AT3G51820|AT5G58260|AT5G66190|AT2G47940|AT3G18890|AT4G18370|AT2G05070|AT3G55330|AT4G39710|AT1G05385|AT3G01480|AT4G25080
30	9534	8.6255e-14	21	254	213	27594	chloroplast thylakoid	AT3G26060|AT3G60370|AT1G51400|AT3G52150|AT1G14150|AT2G39470|AT4G19830|AT5G02120|AT3G16250|AT3G51820|AT5G58260|AT5G66190|AT2G47940|AT3G18890|AT4G18370|AT2G05070|AT3G55330|AT4G39710|AT1G05385|AT3G01480|AT4G25080
30	5737	8.6255e-14	86	4745	213	27594	cytoplasm	AT1G80560|AT3G52150|AT1G19150|AT3G14930|AT5G13690|AT3G61870|AT3G16250|AT4G29590|AT5G63980|AT2G39190|AT2G47940|AT1G32080|AT2G05070|AT3G55330|AT1G35340|AT3G01480|AT5G51110|AT3G26060|AT3G55630|AT3G60370|AT4G22753|AT3G58990|AT5G62790|AT3G63140|AT4G35760|AT3G60620|AT3G12610|AT5G17660|AT1G04640|AT5G02120|AT2G01590|AT3G51820|AT1G64860|AT1G19920|AT5G16710|AT4G18370|AT2G28605|AT3G55040|AT1G14700|AT4G39710…
30	31984	8.6255e-14	21	256	213	27594	organelle subcompartment	AT3G26060|AT3G60370|AT1G51400|AT3G52150|AT1G14150|AT2G39470|AT4G19830|AT5G02120|AT3G16250|AT3G51820|AT5G58260|AT5G66190|AT2G47940|AT3G18890|AT4G18370|AT2G05070|AT3G55330|AT4G39710|AT1G05385|AT3G01480|AT4G25080
30	15979	1.8642e-11	14	113	213	27594	photosynthesis	AT5G52100|AT3G60370|AT1G19150|AT1G14150|AT2G39470|AT3G16250|AT2G01590|AT5G66190|AT2G47940|AT4G18370|AT2G05070|AT3G55330|AT1G05385|AT1G60600
30	31977	3.3681e-11	12	74	213	27594	thylakoid lumen	AT5G66190|AT1G51400|AT3G60370|AT4G18370|AT1G14150|AT3G55330|AT4G19830|AT2G39470|AT4G39710|AT1G05385|AT2G21330|AT3G01480
30	55035	5.0943e-11	17	211	213	27594	plastid thylakoid membrane	AT3G26060|AT1G51400|AT3G52150|AT1G14150|AT2G39470|AT5G02120|AT3G16250|AT3G51820|AT5G58260|AT5G66190|AT3G18890|AT2G47940|AT2G05070|AT3G55330|AT4G39710|AT3G01480|AT4G25080
30	9535	5.0943e-11	17	211	213	27594	chloroplast thylakoid membrane	AT3G26060|AT1G51400|AT3G52150|AT1G14150|AT2G39470|AT5G02120|AT3G16250|AT3G51820|AT5G58260|AT5G66190|AT3G18890|AT2G47940|AT2G05070|AT3G55330|AT4G39710|AT3G01480|AT4G25080
30	42651	1.2623e-10	17	224	213	27594	thylakoid membrane	AT3G26060|AT1G51400|AT3G52150|AT1G14150|AT2G39470|AT5G02120|AT3G16250|AT3G51820|AT5G58260|AT5G66190|AT3G18890|AT2G47940|AT2G05070|AT3G55330|AT4G39710|AT3G01480|AT4G25080
30	9526	1.3995e-10	21	382	213	27594	plastid envelope	AT1G80560|AT3G26060|AT3G52150|AT3G09580|AT1G76405|AT3G63140|AT3G60620|AT3G10840|AT1G70410|AT2G21330|AT5G06290|AT1G16080|AT3G61870|AT4G33010|AT5G66190|AT3G18890|AT1G32080|AT5G16710|AT2G05070|AT4G25080|AT5G13630
30	34357	1.3995e-10	17	227	213	27594	photosynthetic membrane	AT3G26060|AT1G51400|AT3G52150|AT1G14150|AT2G39470|AT5G02120|AT3G16250|AT3G51820|AT5G58260|AT5G66190|AT3G18890|AT2G47940|AT2G05070|AT3G55330|AT4G39710|AT3G01480|AT4G25080
30	9941	3.8924e-10	20	361	213	27594	chloroplast envelope	AT1G80560|AT3G26060|AT3G52150|AT3G09580|AT1G76405|AT3G63140|AT3G60620|AT3G10840|AT1G70410|AT2G21330|AT1G16080|AT3G61870|AT4G33010|AT5G66190|AT3G18890|AT1G32080|AT5G16710|AT2G05070|AT4G25080|AT5G13630
30	44446	4.772e-10	46	1970	213	27594	intracellular organelle part	AT3G43610|AT1G80560|AT2G27040|AT5G47840|AT1G51400|AT3G52150|AT1G76405|AT1G14150|AT3G14930|AT2G39470|AT1G50320|AT1G70410|AT5G06290|AT1G16080|AT3G61870|AT4G33010|AT3G16250|AT5G63980|AT5G58260|AT2G47940|AT3G18890|AT1G32080|AT2G05070|AT3G55330|AT3G01480|AT4G25080|AT5G13630|AT3G26060|AT5G52100|AT3G60370|AT5G62790|AT3G09580|AT3G63140|AT4G19830|AT3G10840|AT3G60620|AT2G21330|AT5G02120|AT3G51820|AT5G66190…
30	44422	4.772e-10	46	1972	213	27594	organelle part	AT3G43610|AT1G80560|AT2G27040|AT5G47840|AT1G51400|AT3G52150|AT1G76405|AT1G14150|AT3G14930|AT2G39470|AT1G50320|AT1G70410|AT5G06290|AT1G16080|AT3G61870|AT4G33010|AT3G16250|AT5G63980|AT5G58260|AT2G47940|AT3G18890|AT1G32080|AT2G05070|AT3G55330|AT3G01480|AT4G25080|AT5G13630|AT3G26060|AT5G52100|AT3G60370|AT5G62790|AT3G09580|AT3G63140|AT4G19830|AT3G10840|AT3G60620|AT2G21330|AT5G02120|AT3G51820|AT5G66190…
30	31978	9.5449e-10	10	58	213	27594	plastid thylakoid lumen	AT1G51400|AT3G60370|AT4G18370|AT1G14150|AT3G55330|AT4G19830|AT2G39470|AT4G39710|AT1G05385|AT3G01480
30	9543	9.5449e-10	10	58	213	27594	chloroplast thylakoid lumen	AT1G51400|AT3G60370|AT4G18370|AT1G14150|AT3G55330|AT4G19830|AT2G39470|AT4G39710|AT1G05385|AT3G01480
30	43231	1.0675e-09	87	5766	213	27594	intracellular membrane-bounded organelle	AT1G80560|AT2G27040|AT3G52150|AT1G19150|AT3G14930|AT5G13690|AT5G61420|AT3G61870|AT3G16250|AT4G29590|AT5G63980|AT2G39190|AT2G47940|AT1G32080|AT2G05070|AT3G55330|AT1G35340|AT3G01480|AT5G51110|AT3G26060|AT3G60370|AT4G22753|AT3G58990|AT5G62790|AT3G63140|AT4G35760|AT3G60620|AT3G12610|AT5G17660|AT1G04640|AT5G02120|AT2G01590|AT3G51820|AT1G64860|AT1G19920|AT5G16710|AT4G18370|AT2G28605|AT3G55040|AT1G14700…
30	43227	1.0675e-09	87	5767	213	27594	membrane-bounded organelle	AT1G80560|AT2G27040|AT3G52150|AT1G19150|AT3G14930|AT5G13690|AT5G61420|AT3G61870|AT3G16250|AT4G29590|AT5G63980|AT2G39190|AT2G47940|AT1G32080|AT2G05070|AT3G55330|AT1G35340|AT3G01480|AT5G51110|AT3G26060|AT3G60370|AT4G22753|AT3G58990|AT5G62790|AT3G63140|AT4G35760|AT3G60620|AT3G12610|AT5G17660|AT1G04640|AT5G02120|AT2G01590|AT3G51820|AT1G64860|AT1G19920|AT5G16710|AT4G18370|AT2G28605|AT3G55040|AT1G14700…
30	19684	2.0096e-09	10	63	213	27594	photosynthesis, light reaction	AT5G52100|AT5G66190|AT3G60370|AT2G47940|AT4G18370|AT2G05070|AT1G05385|AT1G60600|AT2G01590|AT3G16250
30	9570	5.306e-09	18	335	213	27594	chloroplast stroma	AT1G80560|AT3G26060|AT5G52100|AT5G47840|AT3G52150|AT5G62790|AT3G14930|AT3G63140|AT1G50320|AT2G21330|AT5G06290|AT1G16080|AT5G63980|AT5G66190|AT2G47940|AT5G16710|AT3G55040|AT3G01480
30	43229	6.9757e-09	88	6090	213	27594	intracellular organelle	AT1G80560|AT2G27040|AT3G52150|AT1G19150|AT3G14930|AT5G13690|AT5G61420|AT3G61870|AT3G16250|AT4G29590|AT5G63980|AT2G39190|AT2G47940|AT1G32080|AT2G05070|AT3G55330|AT1G35340|AT3G01480|AT5G51110|AT3G26060|AT3G60370|AT4G22753|AT3G58990|AT5G62790|AT3G63140|AT4G35760|AT3G60620|AT3G12610|AT5G17660|AT1G04640|AT5G02120|AT2G01590|AT3G51820|AT1G64860|AT1G19920|AT5G16710|AT4G18370|AT2G28605|AT3G55040|AT1G14700…
30	43226	6.9757e-09	88	6091	213	27594	organelle	AT1G80560|AT2G27040|AT3G52150|AT1G19150|AT3G14930|AT5G13690|AT5G61420|AT3G61870|AT3G16250|AT4G29590|AT5G63980|AT2G39190|AT2G47940|AT1G32080|AT2G05070|AT3G55330|AT1G35340|AT3G01480|AT5G51110|AT3G26060|AT3G60370|AT4G22753|AT3G58990|AT5G62790|AT3G63140|AT4G35760|AT3G60620|AT3G12610|AT5G17660|AT1G04640|AT5G02120|AT2G01590|AT3G51820|AT1G64860|AT1G19920|AT5G16710|AT4G18370|AT2G28605|AT3G55040|AT1G14700…
30	9532	1.1672e-08	18	354	213	27594	plastid stroma	AT1G80560|AT3G26060|AT5G52100|AT5G47840|AT3G52150|AT5G62790|AT3G14930|AT3G63140|AT1G50320|AT2G21330|AT5G06290|AT1G16080|AT5G63980|AT5G66190|AT2G47940|AT5G16710|AT3G55040|AT3G01480
30	44424	1.5783e-07	92	6908	213	27594	intracellular part	AT1G80560|AT2G27040|AT3G52150|AT1G19150|AT3G14930|AT5G13690|AT5G61420|AT3G61870|AT3G16250|AT4G29590|AT5G63980|AT2G39190|AT2G47940|AT1G32080|AT2G05070|AT3G55330|AT1G35340|AT3G01480|AT5G51110|AT3G26060|AT3G55630|AT3G60370|AT4G22753|AT3G58990|AT5G62790|AT3G63140|AT4G35760|AT3G60620|AT3G12610|AT5G17660|AT1G04640|AT5G02120|AT2G01590|AT3G51820|AT1G64860|AT1G19920|AT5G16710|AT4G18370|AT2G28605|AT3G55040…
30	31975	2.9686e-07	21	601	213	27594	envelope	AT1G80560|AT3G26060|AT3G52150|AT3G09580|AT1G76405|AT3G63140|AT3G60620|AT3G10840|AT1G70410|AT2G21330|AT5G06290|AT1G16080|AT3G61870|AT4G33010|AT5G66190|AT3G18890|AT1G32080|AT5G16710|AT2G05070|AT4G25080|AT5G13630
30	31967	2.9686e-07	21	601	213	27594	organelle envelope	AT1G80560|AT3G26060|AT3G52150|AT3G09580|AT1G76405|AT3G63140|AT3G60620|AT3G10840|AT1G70410|AT2G21330|AT5G06290|AT1G16080|AT3G61870|AT4G33010|AT5G66190|AT3G18890|AT1G32080|AT5G16710|AT2G05070|AT4G25080|AT5G13630
30	5622	5.9051e-07	93	7208	213	27594	intracellular	AT1G80560|AT2G27040|AT3G52150|AT1G19150|AT3G14930|AT5G13690|AT5G61420|AT3G61870|AT3G16250|AT4G29590|AT5G63980|AT2G39190|AT2G47940|AT1G32080|AT2G05070|AT3G55330|AT1G35340|AT3G01480|AT5G51110|AT3G26060|AT3G55630|AT3G60370|AT4G22753|AT3G58990|AT5G62790|AT3G63140|AT4G35760|AT3G60620|AT3G12610|AT5G17660|AT1G04640|AT5G02120|AT2G01590|AT3G51820|AT1G64860|AT1G19920|AT5G16710|AT4G18370|AT2G28605|AT3G55040…
30	5623	8.6509e-07	130	11708	213	27594	cell	AT3G45850|AT1G80560|AT3G52150|AT3G14930|AT1G19150|AT5G13690|AT3G44990|AT2G27810|AT2G16850|AT4G29590|AT5G63980|AT2G47940|AT2G05070|AT1G23480|AT2G05920|AT1G53730|AT1G16390|AT1G35340|AT3G01480|AT1G23080|AT5G51110|AT3G60370|AT4G22753|AT5G62790|AT3G58990|AT4G35760|AT4G38430|AT2G01590|AT3G51820|AT1G64860|AT5G16710|AT4G39710|AT5G44020|AT1G55260|AT1G60600|AT1G14840|AT3G43610|AT4G23400|AT1G50460|AT1G76405…
30	44464	8.6509e-07	130	11708	213	27594	cell part	AT3G45850|AT1G80560|AT3G52150|AT3G14930|AT1G19150|AT5G13690|AT3G44990|AT2G27810|AT2G16850|AT4G29590|AT5G63980|AT2G47940|AT2G05070|AT1G23480|AT2G05920|AT1G53730|AT1G16390|AT1G35340|AT3G01480|AT1G23080|AT5G51110|AT3G60370|AT4G22753|AT5G62790|AT3G58990|AT4G35760|AT4G38430|AT2G01590|AT3G51820|AT1G64860|AT5G16710|AT4G39710|AT5G44020|AT1G55260|AT1G60600|AT1G14840|AT3G43610|AT4G23400|AT1G50460|AT1G76405…
30	6091	1.3978e-06	12	199	213	27594	generation of precursor metabolites and energy	AT5G52100|AT5G66190|AT3G60370|AT4G14890|AT2G47940|AT4G18370|AT2G05070|AT1G05385|AT4G26530|AT1G60600|AT2G01590|AT3G16250
30	48046	1.0071e-05	13	286	213	27594	apoplast	AT4G37800|AT3G63140|AT3G44990|AT1G16080|AT5G06290|AT2G21330|AT4G12420|AT4G33010|AT3G23805|AT5G66190|AT5G65730|AT1G09750|AT1G79720
30	5576	1.1624e-05	15	393	213	27594	extracellular region	AT4G37800|AT3G63140|AT3G44990|AT2G21330|AT3G29030|AT1G16080|AT5G06290|AT4G12420|AT4G33010|AT3G23805|AT5G66190|AT5G65730|AT1G09750|AT4G30610|AT1G79720
30	8152	1.7939e-05	85	6834	213	27594	metabolic process	AT1G10850|AT2G47590|AT1G80560|AT2G27040|AT5G58480|AT1G19150|AT4G26530|AT3G16250|AT4G29590|AT5G63980|AT1G26210|AT2G47940|AT2G28470|AT4G19985|AT2G05070|AT2G05920|AT3G55330|AT1G53730|AT3G01480|AT5G51110|AT5G54380|AT3G04940|AT5G13980|AT3G55630|AT3G60370|AT4G22753|AT3G58990|AT5G62790|AT3G63140|AT3G60620|AT5G10800|AT5G17660|AT1G04640|AT2G01590|AT3G51820|AT1G64860|AT1G19920|AT5G16710|AT4G18370|AT1G56720…
30	16829	1.862e-05	13	304	213	27594	lyase activity	AT2G47590|AT3G58990|AT3G14930|AT2G30390|AT4G26520|AT1G70410|AT2G21330|AT4G26530|AT5G63180|AT1G67750|AT4G24780|AT5G51110|AT3G04940
30	3755	0.00010769	6	56	213	27594	peptidyl-prolyl cis-trans isomerase activity	AT3G60370|AT1G73655|AT4G19830|AT4G39710|AT1G74070|AT3G01480
30	16859	0.00011687	6	57	213	27594	cis-trans isomerase activity	AT3G60370|AT1G73655|AT4G19830|AT4G39710|AT1G74070|AT3G01480
30	16020	0.00012712	53	3727	213	27594	membrane	AT3G45850|AT3G52150|AT5G58480|AT3G52290|AT2G27810|AT4G12420|AT3G48040|AT3G61870|AT2G25270|AT2G16850|AT3G16250|AT1G03870|AT2G47940|AT1G32080|AT2G05070|AT1G53730|AT3G55330|AT1G16390|AT3G01480|AT1G23080|AT5G54380|AT3G26060|AT3G60620|AT4G38430|AT4G35920|AT5G02120|AT2G01590|AT3G51820|AT2G26640|AT4G39710|AT5G44020|AT1G48480|AT1G14840|AT4G23400|AT1G51400|AT2G35190|AT1G14150|AT2G39470|AT1G70410|AT5G58260…
30	30095	0.00016471	4	17	213	27594	chloroplast photosystem II	AT1G51400|AT1G14150|AT3G55330|AT2G39470
30	9987	0.00023048	86	7393	213	27594	cellular process	AT1G10850|AT2G47590|AT1G80560|AT3G45850|AT2G27040|AT1G19150|AT3G44990|AT3G29030|AT3G48040|AT5G61420|AT4G12420|AT4G26530|AT3G16250|AT5G63980|AT1G26210|AT2G47940|AT2G05070|AT3G55330|AT1G53730|AT3G01480|AT5G51110|AT5G54380|AT3G04940|AT3G26060|AT3G55630|AT3G60370|AT4G22753|AT3G58990|AT5G62790|AT3G63140|AT3G60620|AT5G10800|AT4G38430|AT5G17660|AT1G04640|AT2G01590|AT3G51820|AT1G64860|AT1G19920|AT5G16710…
30	44237	0.00026356	68	5407	213	27594	cellular metabolic process	AT1G10850|AT2G47590|AT1G80560|AT2G27040|AT1G19150|AT4G26530|AT3G16250|AT5G63980|AT1G26210|AT2G47940|AT2G05070|AT3G55330|AT1G53730|AT3G01480|AT5G51110|AT5G54380|AT3G04940|AT3G55630|AT3G60370|AT4G22753|AT5G62790|AT3G58990|AT3G63140|AT3G60620|AT5G10800|AT5G17660|AT1G04640|AT2G01590|AT3G51820|AT1G64860|AT1G19920|AT4G18370|AT5G16710|AT1G56720|AT3G55040|AT4G39710|AT1G05385|AT1G48480|AT1G60600|AT2G42120…
30	4332	0.00031598	3	7	213	27594	fructose-bisphosphate aldolase activity	AT4G26520|AT2G21330|AT4G26530
30	16740	0.00042638	38	2429	213	27594	transferase activity	AT1G10850|AT4G28030|AT5G47840|AT1G50460|AT1G12230|AT3G44990|AT3G18750|AT4G29590|AT3G48720|AT4G19985|AT1G23480|AT1G53730|AT3G28040|AT2G31790|AT4G25080|AT5G54380|AT4G37800|AT1G11720|AT3G60620|AT3G26700|AT5G17660|AT1G04640|AT2G16280|AT2G21370|AT1G48600|AT1G73600|AT3G51820|AT1G64860|AT5G65730|AT3G24040|AT1G19920|AT1G80050|AT1G56720|AT2G26640|AT4G24810|AT1G48480|AT1G60600|AT2G42120
30	5527	0.00043448	4	22	213	27594	macrolide binding	AT3G60370|AT1G73655|AT4G19830|AT4G39710
30	5528	0.00043448	4	22	213	27594	FK506 binding	AT3G60370|AT1G73655|AT4G19830|AT4G39710
30	9523	0.0005079	4	23	213	27594	photosystem II	AT1G51400|AT1G14150|AT3G55330|AT2G39470
30	46148	0.0005079	6	76	213	27594	pigment biosynthetic process	AT3G51820|AT1G10830|AT1G80050|AT2G30390|AT4G25080|AT5G13630
30	31226	0.00057842	6	78	213	27594	intrinsic to plasma membrane	AT1G03870|AT5G58480|AT4G35920|AT2G01630|AT4G12420|AT5G61130
30	8144	0.000579	4	24	213	27594	drug binding	AT3G60370|AT1G73655|AT4G19830|AT4G39710
30	9767	0.00067311	4	25	213	27594	photosynthetic electron transport chain	AT5G66190|AT1G60600|AT2G01590|AT3G16250
30	16835	0.00076367	7	121	213	27594	carbon-oxygen lyase activity	AT5G63180|AT3G58990|AT1G67750|AT4G24780|AT1G70410|AT5G51110|AT3G04940
30	46658	0.0007783	5	51	213	27594	anchored to plasma membrane	AT1G03870|AT5G58480|AT2G01630|AT4G12420|AT5G61130
30	10598	0.00086971	3	10	213	27594	NAD(P)H dehydrogenase complex (plastoquinone)	AT5G58260|AT2G01590|AT3G16250
30	51186	0.00089844	9	219	213	27594	cofactor metabolic process	AT3G51820|AT2G30390|AT1G30520|AT4G26520|AT2G21330|AT4G25080|AT5G13630|AT1G04640|AT1G60600
30	22900	0.0011673	5	56	213	27594	electron transport chain	AT5G66190|AT4G14890|AT1G60600|AT2G01590|AT3G16250
30	42440	0.0012818	6	92	213	27594	pigment metabolic process	AT3G51820|AT1G10830|AT1G80050|AT2G30390|AT4G25080|AT5G13630
30	55114	0.0014513	7	136	213	27594	oxidation reduction	AT2G37790|AT5G66190|AT4G14890|AT4G22753|AT1G60600|AT2G01590|AT3G16250
30	16832	0.0023802	3	14	213	27594	aldehyde-lyase activity	AT4G26520|AT2G21330|AT4G26530
30	234	0.0026766	2	3	213	27594	phosphoethanolamine N-methyltransferase activity	AT1G48600|AT1G73600
30	44271	0.0027607	11	378	213	27594	cellular nitrogen compound biosynthetic process	AT5G52100|AT1G80560|AT3G51820|AT3G58990|AT1G80050|AT2G30390|AT5G51110|AT4G25080|AT5G13630|AT3G04940|AT5G62670
30	9521	0.0030437	4	38	213	27594	photosystem	AT1G51400|AT1G14150|AT3G55330|AT2G39470
30	16787	0.0036457	37	2632	213	27594	hydrolase activity	AT3G45850|AT5G06340|AT5G58480|AT3G16370|AT5G13690|AT3G44990|AT3G05910|AT1G07010|AT3G48040|AT1G24290|AT4G10060|AT5G63980|AT2G47940|AT2G28470|AT4G12830|AT2G05920|AT4G30610|AT3G20390|AT1G35340|AT2G35780|AT4G37800|AT4G35880|AT3G50790|AT5G13980|AT5G08470|AT5G58310|AT3G06770|AT3G48610|AT5G62670|AT5G65730|AT4G18370|AT1G09750|AT1G79720|AT1G29660|AT1G14700|AT5G44020|AT5G14450
30	18130	0.0049429	6	120	213	27594	heterocycle biosynthetic process	AT3G51820|AT1G80050|AT2G30390|AT5G51110|AT4G25080|AT5G13630
30	51920	0.0049509	2	4	213	27594	peroxiredoxin activity	AT3G26060|AT5G06290
30	6779	0.0050988	4	44	213	27594	porphyrin biosynthetic process	AT3G51820|AT2G30390|AT4G25080|AT5G13630
30	6807	0.0054716	25	1548	213	27594	nitrogen compound metabolic process	AT1G80560|AT2G47590|AT2G27040|AT5G47840|AT4G33010|AT1G26210|AT5G63980|AT5G51110|AT4G25080|AT5G13630|AT3G04940|AT5G52100|AT3G58990|AT2G30390|AT3G63140|AT4G26520|AT5G10800|AT2G21330|AT2G19940|AT5G17660|AT5G62670|AT3G51820|AT1G64860|AT1G80050|AT2G42120
30	42180	0.0056057	14	630	213	27594	cellular ketone metabolic process	AT1G80560|AT5G52100|AT4G22753|AT5G62790|AT3G58990|AT5G08470|AT1G30520|AT3G15850|AT2G19940|AT1G04640|AT2G16280|AT4G33010|AT1G60600|AT3G04940
30	5886	0.0066749	25	1574	213	27594	plasma membrane	AT3G45850|AT4G23400|AT2G35190|AT5G58480|AT1G70410|AT3G52290|AT2G27810|AT4G12420|AT3G48040|AT2G25270|AT1G03870|AT2G05070|AT1G53730|AT1G23080|AT5G54380|AT3G26700|AT4G38430|AT4G35920|AT5G62670|AT3G19820|AT1G80050|AT2G01630|AT1G48480|AT1G14840|AT5G61130
30	33014	0.0066749	4	48	213	27594	tetrapyrrole biosynthetic process	AT3G51820|AT2G30390|AT4G25080|AT5G13630
30	34641	0.0066749	24	1484	213	27594	cellular nitrogen compound metabolic process	AT2G47590|AT1G80560|AT5G52100|AT2G27040|AT5G47840|AT3G58990|AT2G30390|AT3G63140|AT4G26520|AT2G21330|AT5G10800|AT2G19940|AT5G17660|AT5G62670|AT4G33010|AT5G63980|AT3G51820|AT1G64860|AT1G80050|AT4G25080|AT5G51110|AT5G13630|AT2G42120|AT3G04940
30	9765	0.0069642	3	21	213	27594	photosynthesis, light harvesting	AT2G47940|AT4G18370|AT2G05070
30	10731	0.007196	2	5	213	27594	protein amino acid glutathionylation	AT5G16710|AT3G55040
30	42372	0.007196	2	5	213	27594	phylloquinone biosynthetic process	AT1G30520|AT1G60600
30	42374	0.007196	2	5	213	27594	phylloquinone metabolic process	AT1G30520|AT1G60600
30	51188	0.0078876	6	135	213	27594	cofactor biosynthetic process	AT3G51820|AT2G30390|AT1G30520|AT4G25080|AT5G13630|AT1G60600
30	44281	0.0084906	21	1248	213	27594	small molecule metabolic process	AT1G80560|AT5G52100|AT2G27040|AT3G55630|AT4G22753|AT5G62790|AT3G58990|AT5G08470|AT1G30520|AT4G26520|AT3G15850|AT2G21330|AT2G19940|AT1G04640|AT2G16280|AT4G26530|AT5G62670|AT4G33010|AT1G80050|AT1G60600|AT3G04940
30	16830	0.0097698	5	94	213	27594	carbon-carbon lyase activity	AT2G47590|AT3G14930|AT4G26520|AT2G21330|AT4G26530
30	10287	0.0098849	4	55	213	27594	plastoglobule	AT3G26060|AT2G05070|AT3G63140|AT2G21330
30	42371	0.0098849	2	6	213	27594	vitamin K biosynthetic process	AT1G30520|AT1G60600
30	42373	0.0098849	2	6	213	27594	vitamin K metabolic process	AT1G30520|AT1G60600
30	9533	0.0098849	2	6	213	27594	chloroplast stromal thylakoid	AT3G26060|AT2G47940
30	30570	0.010203	3	25	213	27594	pectate lyase activity	AT5G63180|AT1G67750|AT4G24780
30	16837	0.010203	3	25	213	27594	carbon-oxygen lyase activity, acting on polysaccharides	AT5G63180|AT1G67750|AT4G24780
30	44459	0.010256	7	199	213	27594	plasma membrane part	AT1G03870|AT5G58480|AT4G35920|AT2G01630|AT4G38430|AT4G12420|AT5G61130
30	15995	0.011219	3	26	213	27594	chlorophyll biosynthetic process	AT3G51820|AT4G25080|AT5G13630
30	6778	0.01288	4	60	213	27594	porphyrin metabolic process	AT3G51820|AT2G30390|AT4G25080|AT5G13630
30	33013	0.014403	4	62	213	27594	tetrapyrrole metabolic process	AT3G51820|AT2G30390|AT4G25080|AT5G13630
30	46483	0.014451	9	340	213	27594	heterocycle metabolic process	AT1G26210|AT3G51820|AT1G80050|AT2G30390|AT5G51110|AT4G25080|AT5G13630|AT1G04640|AT5G62670
30	30091	0.01657	2	8	213	27594	protein repair	AT2G47940|AT4G18370
30	10206	0.01657	2	8	213	27594	photosystem II repair	AT2G47940|AT4G18370
30	16762	0.01942	3	32	213	27594	xyloglucan:xyloglucosyl transferase activity	AT4G37800|AT5G65730|AT3G44990
30	9098	0.020768	2	9	213	27594	leucine biosynthetic process	AT1G80560|AT3G58990
30	51510	0.025317	2	10	213	27594	regulation of unidimensional cell growth	AT5G63980|AT5G54380
30	10207	0.025317	2	10	213	27594	photosystem II assembly	AT3G60370|AT1G05385
30	60560	0.026551	6	179	213	27594	developmental growth involved in morphogenesis	AT3G19820|AT2G28950|AT3G29030|AT4G38430|AT5G54380|AT4G12420
30	9826	0.026551	6	179	213	27594	unidimensional cell growth	AT3G19820|AT2G28950|AT3G29030|AT4G38430|AT5G54380|AT4G12420
30	9505	0.027032	6	180	213	27594	plant-type cell wall	AT2G28950|AT2G05920|AT1G09750|AT4G12420|AT5G61130|AT5G14450
30	9706	0.027602	3	37	213	27594	chloroplast inner membrane	AT1G32080|AT5G13630|AT3G61870
30	5618	0.029059	10	458	213	27594	cell wall	AT4G37800|AT5G65730|AT2G28470|AT2G28950|AT2G05920|AT1G09750|AT3G44990|AT4G12420|AT5G61130|AT5G14450
30	9654	0.029059	2	11	213	27594	oxygen evolving complex	AT3G55330|AT2G39470
30	30312	0.030107	10	462	213	27594	external encapsulating structure	AT4G37800|AT5G65730|AT2G28470|AT2G28950|AT2G05920|AT1G09750|AT3G44990|AT4G12420|AT5G61130|AT5G14450
30	19752	0.030107	12	620	213	27594	carboxylic acid metabolic process	AT5G52100|AT1G80560|AT4G22753|AT3G58990|AT5G62790|AT5G08470|AT3G15850|AT2G19940|AT1G04640|AT2G16280|AT3G04940|AT4G33010
30	43436	0.030107	12	620	213	27594	oxoacid metabolic process	AT5G52100|AT1G80560|AT4G22753|AT3G58990|AT5G62790|AT5G08470|AT3G15850|AT2G19940|AT1G04640|AT2G16280|AT3G04940|AT4G33010
30	15994	0.030107	3	39	213	27594	chlorophyll metabolic process	AT3G51820|AT4G25080|AT5G13630
30	6082	0.030107	12	621	213	27594	organic acid metabolic process	AT5G52100|AT1G80560|AT4G22753|AT3G58990|AT5G62790|AT5G08470|AT3G15850|AT2G19940|AT1G04640|AT2G16280|AT3G04940|AT4G33010
30	9528	0.032053	3	40	213	27594	plastid inner membrane	AT1G32080|AT5G13630|AT3G61870
30	8361	0.032053	7	254	213	27594	regulation of cell size	AT3G19820|AT5G63980|AT2G28950|AT3G29030|AT4G38430|AT5G54380|AT4G12420
30	22604	0.032053	2	12	213	27594	regulation of cell morphogenesis	AT5G63980|AT5G54380
30	43623	0.032053	4	82	213	27594	cellular protein complex assembly	AT5G58260|AT3G60370|AT1G05385|AT1G49380
30	32535	0.032053	7	255	213	27594	regulation of cellular component size	AT3G19820|AT5G63980|AT2G28950|AT3G29030|AT4G38430|AT5G54380|AT4G12420
30	90066	0.032053	7	255	213	27594	regulation of anatomical structure size	AT3G19820|AT5G63980|AT2G28950|AT3G29030|AT4G38430|AT5G54380|AT4G12420
30	6461	0.032472	5	134	213	27594	protein complex assembly	AT5G58260|AT1G64860|AT3G60370|AT1G05385|AT1G49380
30	70271	0.032472	5	134	213	27594	protein complex biogenesis	AT5G58260|AT1G64860|AT3G60370|AT1G05385|AT1G49380
30	6732	0.03437	5	137	213	27594	coenzyme metabolic process	AT1G30520|AT4G26520|AT2G21330|AT1G04640|AT1G60600
30	6551	0.03437	2	13	213	27594	leucine metabolic process	AT1G80560|AT3G58990
30	9082	0.03437	2	13	213	27594	branched chain family amino acid biosynthetic process	AT1G80560|AT3G58990
30	45426	0.03437	2	13	213	27594	quinone cofactor biosynthetic process	AT1G30520|AT1G60600
30	6775	0.03437	2	13	213	27594	fat-soluble vitamin metabolic process	AT1G30520|AT1G60600
30	42362	0.03437	2	13	213	27594	fat-soluble vitamin biosynthetic process	AT1G30520|AT1G60600
30	42375	0.03437	2	13	213	27594	quinone cofactor metabolic process	AT1G30520|AT1G60600
30	16853	0.035001	6	198	213	27594	isomerase activity	AT3G60370|AT1G73655|AT4G19830|AT4G39710|AT1G74070|AT3G01480
30	48589	0.03916	6	203	213	27594	developmental growth	AT3G19820|AT2G28950|AT3G29030|AT4G38430|AT5G54380|AT4G12420
30	8757	0.040355	4	90	213	27594	S-adenosylmethionine-dependent methyltransferase activity	AT4G25080|AT5G17660|AT1G48600|AT1G73600
30	9773	0.044402	2	15	213	27594	photosynthetic electron transport in photosystem I	AT2G01590|AT3G16250
30	16798	0.046053	9	426	213	27594	hydrolase activity, acting on glycosyl bonds	AT4G37800|AT5G13980|AT4G10060|AT5G65730|AT2G28470|AT5G58480|AT5G13690|AT3G44990|AT3G06770
30	16043	0.046896	15	935	213	27594	cellular component organization	AT3G43610|AT2G27040|AT3G60370|AT5G08470|AT2G28950|AT3G29030|AT4G38430|AT4G12420|AT3G19820|AT1G64860|AT5G58260|AT1G05385|AT5G54380|AT1G49380|AT1G14840
31	22884	0.0049033	2	47	9	27594	macromolecule transmembrane transporter activity	AT2G28900|AT4G26670
31	8320	0.0049033	2	47	9	27594	protein transmembrane transporter activity	AT2G28900|AT4G26670
31	15450	0.0049033	2	47	9	27594	P-P-bond-hydrolysis-driven protein transmembrane transporter activity	AT2G28900|AT4G26670
31	8565	0.020545	2	111	9	27594	protein transporter activity	AT2G28900|AT4G26670
31	4645	0.030957	1	4	9	27594	phosphorylase activity	AT3G46970
31	15405	0.030957	2	180	9	27594	P-P-bond-hydrolysis-driven transmembrane transporter activity	AT2G28900|AT4G26670
31	15399	0.030957	2	181	9	27594	primary active transmembrane transporter activity	AT2G28900|AT4G26670
31	45037	0.042313	1	8	9	27594	protein import into chloroplast stroma	AT2G28900
31	9409	0.042313	2	241	9	27594	response to cold	AT4G30660|AT2G28900
32	10200	0.044693	2	104	10	27594	response to chitin	AT3G16720|AT4G17490
34	9409	4.3188e-10	8	241	19	27594	response to cold	AT1G20450|AT2G15970|AT4G30650|AT2G28900|AT1G20440|AT2G42530|AT2G17840|AT2G42540
34	9266	5.2181e-09	8	359	19	27594	response to temperature stimulus	AT1G20450|AT2G15970|AT4G30650|AT2G28900|AT1G20440|AT2G42530|AT2G17840|AT2G42540
34	9631	6.5468e-08	4	21	19	27594	cold acclimation	AT1G20450|AT2G15970|AT1G20440|AT2G42540
34	6950	2.8623e-07	11	1853	19	27594	response to stress	AT1G20450|AT2G15970|AT4G30650|AT2G28900|AT1G20440|AT2G42530|AT2G17840|AT1G49720|AT1G01470|AT2G42540|AT1G51090
34	50832	5.744e-07	5	117	19	27594	defense response to fungus	AT4G30650|AT1G20440|AT2G42530|AT1G01470|AT1G51090
34	9628	9.1403e-07	9	1168	19	27594	response to abiotic stimulus	AT1G20450|AT2G15970|AT4G30650|AT2G28900|AT1G20440|AT2G42530|AT2G17840|AT1G01470|AT2G42540
34	9620	1.7382e-06	5	156	19	27594	response to fungus	AT4G30650|AT1G20440|AT2G42530|AT1G01470|AT1G51090
34	9414	3.8565e-06	5	188	19	27594	response to water deprivation	AT1G20450|AT2G15970|AT1G20440|AT2G17840|AT1G01470
34	9415	4.2171e-06	5	196	19	27594	response to water	AT1G20450|AT2G15970|AT1G20440|AT2G17840|AT1G01470
34	50896	3.2725e-05	11	3207	19	27594	response to stimulus	AT1G20450|AT2G15970|AT4G30650|AT2G28900|AT1G20440|AT2G42530|AT2G17840|AT1G49720|AT1G01470|AT2G42540|AT1G51090
34	51707	0.00043898	5	528	19	27594	response to other organism	AT4G30650|AT1G20440|AT2G42530|AT1G01470|AT1G51090
34	9607	0.00048927	5	550	19	27594	response to biotic stimulus	AT4G30650|AT1G20440|AT2G42530|AT1G01470|AT1G51090
34	9737	0.00050476	4	272	19	27594	response to abscisic acid stimulus	AT1G20450|AT2G15970|AT1G20440|AT1G49720
34	6952	0.00084414	5	637	19	27594	defense response	AT4G30650|AT1G20440|AT2G42530|AT1G01470|AT1G51090
34	51704	0.0011583	5	694	19	27594	multi-organism process	AT4G30650|AT1G20440|AT2G42530|AT1G01470|AT1G51090
34	42221	0.0011583	7	1710	19	27594	response to chemical stimulus	AT1G20450|AT2G15970|AT2G28900|AT1G20440|AT2G17840|AT1G49720|AT1G01470
34	9941	0.0011583	4	361	19	27594	chloroplast envelope	AT2G28900|AT1G30360|AT2G42530|AT2G42540
34	9526	0.0013604	4	382	19	27594	plastid envelope	AT2G28900|AT1G30360|AT2G42530|AT2G42540
34	6970	0.0013684	4	388	19	27594	response to osmotic stress	AT4G30650|AT1G20440|AT2G17840|AT2G42540
34	9719	0.0021087	5	835	19	27594	response to endogenous stimulus	AT1G20450|AT2G15970|AT2G28900|AT1G20440|AT1G49720
34	5773	0.002279	4	455	19	27594	vacuole	AT2G15970|AT4G27520|AT2G28900|AT1G30360
34	9644	0.0037345	2	43	19	27594	response to high light intensity	AT2G17840|AT1G01470
34	10033	0.0049779	5	1037	19	27594	response to organic substance	AT1G20450|AT2G15970|AT2G28900|AT1G20440|AT1G49720
34	31975	0.0054843	4	601	19	27594	envelope	AT2G28900|AT1G30360|AT2G42530|AT2G42540
34	31967	0.0054843	4	601	19	27594	organelle envelope	AT2G28900|AT1G30360|AT2G42530|AT2G42540
34	9642	0.0093325	2	74	19	27594	response to light intensity	AT2G17840|AT1G01470
34	44434	0.011846	4	755	19	27594	chloroplast part	AT2G28900|AT1G30360|AT2G42530|AT2G42540
34	9725	0.012104	4	767	19	27594	response to hormone stimulus	AT1G20450|AT2G15970|AT1G20440|AT1G49720
34	44435	0.012547	4	782	19	27594	plastid part	AT2G28900|AT1G30360|AT2G42530|AT2G42540
34	9416	0.023659	3	455	19	27594	response to light stimulus	AT2G17840|AT1G01470|AT2G42540
34	5886	0.023659	5	1574	19	27594	plasma membrane	AT2G15970|AT4G27520|AT1G30360|AT4G27720|AT2G17840
34	9611	0.024054	2	133	19	27594	response to wounding	AT2G28900|AT1G01470
34	9314	0.024388	3	471	19	27594	response to radiation	AT2G17840|AT1G01470|AT2G42540
34	45037	0.032347	1	8	19	27594	protein import into chloroplast stroma	AT2G28900
34	45962	0.032347	1	8	19	27594	positive regulation of development, heterochronic	AT4G18390
34	50826	0.042032	1	11	19	27594	response to freezing	AT2G42540
34	42631	0.042032	1	11	19	27594	cellular response to water deprivation	AT2G15970
35	15250	2.6314e-08	7	34	113	27594	water channel activity	AT3G53420|AT2G37180|AT3G61430|AT2G45960|AT1G01620|AT2G16850|AT4G00430
35	5372	2.6314e-08	7	34	113	27594	water transmembrane transporter activity	AT3G53420|AT2G37180|AT3G61430|AT2G45960|AT1G01620|AT2G16850|AT4G00430
35	22838	4.4336e-06	8	118	113	27594	substrate-specific channel activity	AT3G53420|AT2G37180|AT5G40890|AT3G61430|AT2G45960|AT1G01620|AT2G16850|AT4G00430
35	22803	4.4336e-06	8	119	113	27594	passive transmembrane transporter activity	AT3G53420|AT2G37180|AT5G40890|AT3G61430|AT2G45960|AT1G01620|AT2G16850|AT4G00430
35	15267	4.4336e-06	8	119	113	27594	channel activity	AT3G53420|AT2G37180|AT5G40890|AT3G61430|AT2G45960|AT1G01620|AT2G16850|AT4G00430
35	6833	5.2577e-06	4	10	113	27594	water transport	AT3G53420|AT3G61430|AT2G45960|AT1G01620
35	42044	5.2577e-06	4	10	113	27594	fluid transport	AT3G53420|AT3G61430|AT2G45960|AT1G01620
35	16740	0.00010837	27	2429	113	27594	transferase activity	AT1G60800|AT4G01330|AT1G50460|AT1G67840|AT2G26250|AT1G09440|AT1G23480|AT2G22740|AT1G53730|AT3G28040|AT5G58140|AT5G35170|AT3G21870|AT1G11720|AT4G22570|AT3G17470|AT2G16280|AT1G64860|AT5G65730|AT1G26220|AT1G56720|AT1G68400|AT3G02020|AT1G26150|AT5G01920|AT4G34220|AT1G48480
35	16772	0.00021325	19	1369	113	27594	transferase activity, transferring phosphorus-containing groups	AT1G60800|AT4G01330|AT5G35170|AT1G50460|AT3G21870|AT1G67840|AT1G09440|AT3G17470|AT1G64860|AT1G56720|AT1G68400|AT3G02020|AT1G53730|AT1G26150|AT3G28040|AT5G01920|AT5G58140|AT4G34220|AT1G48480
35	5886	0.00038324	20	1574	113	27594	plasma membrane	AT1G60800|AT3G45850|AT4G01330|AT2G37180|AT2G45960|AT4G35920|AT5G49730|AT4G33000|AT3G27020|AT4G00430|AT3G53420|AT3G61430|AT2G40540|AT1G53730|AT1G26150|AT1G01620|AT5G58140|AT1G48480|AT5G14120|AT1G14840
35	16301	0.00041587	17	1188	113	27594	kinase activity	AT1G60800|AT4G01330|AT5G35170|AT1G50460|AT3G21870|AT1G67840|AT1G09440|AT1G56720|AT1G68400|AT3G02020|AT1G53730|AT1G26150|AT3G28040|AT5G58140|AT5G01920|AT4G34220|AT1G48480
35	9414	0.00071482	7	188	113	27594	response to water deprivation	AT3G53420|AT2G37180|AT3G61430|AT2G45960|AT1G01620|AT1G56280|AT4G00430
35	9536	0.00080226	23	2139	113	27594	plastid	AT1G23400|AT5G35170|AT1G50460|AT1G67840|AT1G11720|AT1G75460|AT2G45960|AT5G53860|AT2G33255|AT3G17470|AT3G53420|AT1G64860|AT1G26220|AT3G61430|AT3G52720|AT1G76100|AT1G15410|AT1G74070|AT1G01620|AT5G01920|AT5G44020|AT5G64380|AT5G35790
35	9415	0.00080226	7	196	113	27594	response to water	AT3G53420|AT2G37180|AT3G61430|AT2G45960|AT1G01620|AT1G56280|AT4G00430
35	9628	0.00095787	16	1168	113	27594	response to abiotic stimulus	AT2G37180|AT1G50460|AT2G26250|AT1G69530|AT2G45960|AT4G35920|AT5G49730|AT2G16280|AT4G33000|AT4G00430|AT3G53420|AT3G61430|AT5G38150|AT1G01620|AT5G58140|AT1G56280
35	22892	0.00095787	13	796	113	27594	substrate-specific transporter activity	AT2G37180|AT2G45960|AT1G12500|AT2G16850|AT3G27020|AT4G00430|AT3G53420|AT5G40890|AT3G61430|AT2G40540|AT5G27360|AT1G16390|AT1G01620
35	22891	0.00095787	12	683	113	27594	substrate-specific transmembrane transporter activity	AT3G53420|AT2G37180|AT5G40890|AT3G61430|AT2G40540|AT5G27360|AT1G16390|AT2G45960|AT1G01620|AT1G12500|AT2G16850|AT4G00430
35	9507	0.0011288	22	2070	113	27594	chloroplast	AT1G23400|AT5G35170|AT1G67840|AT1G11720|AT1G75460|AT2G45960|AT5G53860|AT2G33255|AT3G17470|AT3G53420|AT1G64860|AT1G26220|AT3G61430|AT3G52720|AT1G76100|AT1G15410|AT1G01620|AT1G74070|AT5G01920|AT5G44020|AT5G64380|AT5G35790
35	16020	0.0024076	31	3727	113	27594	membrane	AT3G45850|AT1G60800|AT5G24150|AT4G01330|AT2G26250|AT2G45960|AT2G24150|AT5G49730|AT2G16850|AT3G27020|AT4G00430|AT3G53420|AT2G40540|AT5G27360|AT1G53730|AT1G16390|AT1G01620|AT5G58140|AT4G28100|AT2G37180|AT5G35170|AT4G35920|AT2G16280|AT4G33000|AT3G61430|AT2G47930|AT1G26150|AT5G44020|AT5G14120|AT1G48480|AT1G14840
35	3824	0.0028555	50	7553	113	27594	catalytic activity	AT5G24150|AT1G60800|AT3G45850|AT1G67840|AT5G47820|AT1G09440|AT2G33255|AT1G23480|AT4G24780|AT2G22740|AT1G53730|AT3G43220|AT5G58140|AT5G64380|AT1G12240|AT5G35170|AT3G21870|AT4G22753|AT1G64860|AT1G26220|AT1G56720|AT5G28020|AT3G02020|AT1G29660|AT5G01920|AT4G34220|AT5G44020|AT1G48480|AT4G01330|AT1G50460|AT2G26250|AT5G49730|AT4G30610|AT3G28040|AT2G41290|AT2G29290|AT1G11720|AT1G75460|AT4G26520|AT4G22570…
35	22857	0.0054035	12	840	113	27594	transmembrane transporter activity	AT3G53420|AT2G37180|AT5G40890|AT3G61430|AT2G40540|AT5G27360|AT1G16390|AT2G45960|AT1G01620|AT1G12500|AT2G16850|AT4G00430
35	6468	0.0054035	12	842	113	27594	protein amino acid phosphorylation	AT1G60800|AT4G01330|AT1G67840|AT1G56720|AT1G68400|AT1G09440|AT1G26150|AT1G53730|AT3G28040|AT5G58140|AT4G34220|AT1G48480
35	4672	0.0062949	12	862	113	27594	protein kinase activity	AT4G01330|AT3G21870|AT1G56720|AT1G68400|AT1G09440|AT1G26150|AT1G53730|AT3G28040|AT5G01920|AT5G58140|AT4G34220|AT1G48480
35	16773	0.0062949	13	997	113	27594	phosphotransferase activity, alcohol group as acceptor	AT4G01330|AT1G50460|AT3G21870|AT1G09440|AT1G56720|AT1G68400|AT1G53730|AT1G26150|AT3G28040|AT5G58140|AT5G01920|AT4G34220|AT1G48480
35	16310	0.0096335	12	910	113	27594	phosphorylation	AT1G60800|AT4G01330|AT1G67840|AT1G56720|AT1G68400|AT1G09440|AT1G26150|AT1G53730|AT3G28040|AT5G58140|AT4G34220|AT1G48480
35	5623	0.010978	66	11708	113	27594	cell	AT5G24150|AT1G60800|AT2G46710|AT3G45850|AT1G67840|AT5G47820|AT1G69530|AT1G09440|AT2G24150|AT2G33255|AT2G16850|AT3G27020|AT4G00430|AT1G33240|AT1G23480|AT2G22740|AT1G53730|AT1G16390|AT5G58140|AT5G44190|AT4G28100|AT5G64380|AT1G12240|AT2G37180|AT5G35170|AT4G22753|AT4G35920|AT1G76110|AT1G64860|AT3G61430|AT1G26220|AT2G40610|AT5G01920|AT4G34220|AT5G44020|AT1G48480|AT1G14840|AT4G01330|AT1G50460|AT2G26250…
35	44464	0.010978	66	11708	113	27594	cell part	AT5G24150|AT1G60800|AT2G46710|AT3G45850|AT1G67840|AT5G47820|AT1G69530|AT1G09440|AT2G24150|AT2G33255|AT2G16850|AT3G27020|AT4G00430|AT1G33240|AT1G23480|AT2G22740|AT1G53730|AT1G16390|AT5G58140|AT5G44190|AT4G28100|AT5G64380|AT1G12240|AT2G37180|AT5G35170|AT4G22753|AT4G35920|AT1G76110|AT1G64860|AT3G61430|AT1G26220|AT2G40610|AT5G01920|AT4G34220|AT5G44020|AT1G48480|AT1G14840|AT4G01330|AT1G50460|AT2G26250…
35	43687	0.012938	13	1093	113	27594	post-translational protein modification	AT1G60800|AT4G01330|AT1G67840|AT1G09440|AT1G56720|AT2G22740|AT1G68400|AT1G53730|AT1G26150|AT3G28040|AT5G58140|AT4G34220|AT1G48480
35	9902	0.013115	2	9	113	27594	chloroplast relocation	AT5G38150|AT5G58140
35	51667	0.013115	2	9	113	27594	establishment of plastid localization	AT5G38150|AT5G58140
35	6796	0.014351	12	979	113	27594	phosphate metabolic process	AT1G60800|AT4G01330|AT1G67840|AT1G56720|AT1G68400|AT1G09440|AT1G26150|AT1G53730|AT3G28040|AT5G58140|AT4G34220|AT1G48480
35	6793	0.014351	12	980	113	27594	phosphorus metabolic process	AT1G60800|AT4G01330|AT1G67840|AT1G56720|AT1G68400|AT1G09440|AT1G26150|AT1G53730|AT3G28040|AT5G58140|AT4G34220|AT1G48480
35	5215	0.014351	13	1125	113	27594	transporter activity	AT2G37180|AT2G45960|AT1G12500|AT2G16850|AT3G27020|AT4G00430|AT3G53420|AT5G40890|AT3G61430|AT2G40540|AT5G27360|AT1G16390|AT1G01620
35	51644	0.014379	2	10	113	27594	plastid localization	AT5G38150|AT5G58140
35	7169	0.014379	4	100	113	27594	transmembrane receptor protein tyrosine kinase signaling pathway	AT1G68400|AT1G53730|AT3G28040|AT1G48480
35	7167	0.014379	4	100	113	27594	enzyme linked receptor protein signaling pathway	AT1G68400|AT1G53730|AT3G28040|AT1G48480
35	44444	0.017699	31	4323	113	27594	cytoplasmic part	AT1G50460|AT1G67840|AT2G26250|AT2G45960|AT5G53860|AT2G33255|AT3G53420|AT1G76100|AT1G01620|AT5G58140|AT5G64380|AT1G23400|AT1G12240|AT5G35170|AT1G11720|AT4G22753|AT1G75460|AT4G00750|AT4G22570|AT3G17470|AT4G33000|AT1G64860|AT3G61430|AT1G26220|AT3G52720|AT1G15410|AT1G74070|AT5G01920|AT5G44020|AT5G35790|AT5G14120
35	51656	0.018831	2	12	113	27594	establishment of organelle localization	AT5G38150|AT5G58140
35	4674	0.021003	9	635	113	27594	protein serine/threonine kinase activity	AT4G01330|AT3G21870|AT1G68400|AT1G09440|AT1G26150|AT1G53730|AT3G28040|AT5G58140|AT1G48480
35	6949	0.024534	2	14	113	27594	syncytium formation	AT1G69530|AT2G40610
35	7166	0.025613	4	121	113	27594	cell surface receptor linked signaling pathway	AT1G68400|AT1G53730|AT3G28040|AT1G48480
35	6464	0.027359	13	1241	113	27594	protein modification process	AT1G60800|AT4G01330|AT1G67840|AT1G09440|AT1G56720|AT2G22740|AT1G68400|AT1G53730|AT1G26150|AT3G28040|AT5G58140|AT4G34220|AT1G48480
35	44281	0.028081	13	1248	113	27594	small molecule metabolic process	AT5G24150|AT4G22753|AT2G26250|AT4G26520|AT4G22570|AT3G17470|AT2G16280|AT3G52720|AT5G28020|AT2G22740|AT3G02020|AT1G15410|AT5G35790
35	42335	0.033008	2	17	113	27594	cuticle development	AT2G26250|AT2G16280
35	5737	0.033008	32	4745	113	27594	cytoplasm	AT1G50460|AT1G67840|AT5G47820|AT2G26250|AT2G45960|AT5G53860|AT2G33255|AT3G53420|AT1G76100|AT1G01620|AT5G58140|AT5G64380|AT1G23400|AT1G12240|AT5G35170|AT1G11720|AT4G22753|AT1G75460|AT4G00750|AT4G22570|AT3G17470|AT4G33000|AT1G64860|AT3G61430|AT1G26220|AT3G52720|AT1G15410|AT1G74070|AT5G01920|AT5G44020|AT5G35790|AT5G14120
35	9658	0.034732	3	65	113	27594	chloroplast organization	AT5G38150|AT5G44190|AT5G58140
35	51640	0.034732	2	18	113	27594	organelle localization	AT5G38150|AT5G58140
35	10109	0.03733	2	19	113	27594	regulation of photosynthesis	AT1G67840|AT5G01920
35	5773	0.03733	7	455	113	27594	vacuole	AT1G12240|AT3G53420|AT3G61430|AT2G45960|AT5G44020|AT5G14120|AT4G33000
35	51234	0.046008	14	1514	113	27594	establishment of localization	AT2G37180|AT2G45960|AT4G35920|AT2G16850|AT3G27020|AT4G00430|AT3G53420|AT5G40890|AT3G61430|AT2G40540|AT5G38150|AT5G27360|AT1G01620|AT5G58140
35	38	0.046008	2	22	113	27594	very long-chain fatty acid metabolic process	AT2G26250|AT2G16280
35	46777	0.046008	2	22	113	27594	protein amino acid autophosphorylation	AT1G67840|AT5G58140
35	6098	0.046008	2	22	113	27594	pentose-phosphate shunt	AT4G26520|AT5G35790
35	6740	0.048995	2	23	113	27594	NADPH regeneration	AT4G26520|AT5G35790
35	9664	0.048995	3	78	113	27594	plant-type cell wall organization	AT5G47820|AT1G69530|AT2G40610
35	7638	0.048995	1	1	113	27594	mechanosensory behavior	AT4G35920
35	43412	0.049585	13	1378	113	27594	macromolecule modification	AT1G60800|AT4G01330|AT1G67840|AT1G09440|AT1G56720|AT2G22740|AT1G68400|AT1G53730|AT1G26150|AT3G28040|AT5G58140|AT4G34220|AT1G48480
36	43229	0.0038199	8	6090	9	27594	intracellular organelle	AT1G26460|AT2G20530|AT5G02870|AT4G15640|AT3G06930|AT3G07770|AT1G05180|AT4G23620
36	43226	0.0038199	8	6091	9	27594	organelle	AT1G26460|AT2G20530|AT5G02870|AT4G15640|AT3G06930|AT3G07770|AT1G05180|AT4G23620
36	5739	0.0043313	4	817	9	27594	mitochondrion	AT1G26460|AT2G20530|AT4G15640|AT3G07770
36	44424	0.0043313	8	6908	9	27594	intracellular part	AT1G26460|AT2G20530|AT5G02870|AT4G15640|AT3G06930|AT3G07770|AT1G05180|AT4G23620
36	5737	0.0043313	7	4745	9	27594	cytoplasm	AT1G26460|AT2G20530|AT5G02870|AT4G15640|AT3G06930|AT3G07770|AT4G23620
36	5622	0.0046813	8	7208	9	27594	intracellular	AT1G26460|AT2G20530|AT5G02870|AT4G15640|AT3G06930|AT3G07770|AT1G05180|AT4G23620
36	43231	0.0079956	7	5766	9	27594	intracellular membrane-bounded organelle	AT1G26460|AT2G20530|AT5G02870|AT4G15640|AT3G06930|AT3G07770|AT1G05180
36	43227	0.0079956	7	5767	9	27594	membrane-bounded organelle	AT1G26460|AT2G20530|AT5G02870|AT4G15640|AT3G06930|AT3G07770|AT1G05180
36	34969	0.0079956	1	2	9	27594	histone arginine methylation	AT3G06930
36	34970	0.0079956	1	2	9	27594	histone H3-R2 methylation	AT3G06930
36	34971	0.0079956	1	2	9	27594	histone H3-R17 methylation	AT3G06930
36	34972	0.0079956	1	2	9	27594	histone H3-R26 methylation	AT3G06930
36	44444	0.0079956	6	4323	9	27594	cytoplasmic part	AT1G26460|AT2G20530|AT5G02870|AT4G15640|AT3G07770|AT4G23620
36	44267	0.0079956	5	2767	9	27594	cellular protein metabolic process	AT3G20050|AT3G06930|AT3G07770|AT1G05180|AT4G23620
36	16277	0.0079956	1	3	9	27594	[myelin basic protein]-arginine N-methyltransferase activity	AT3G06930
36	35241	0.0079956	1	3	9	27594	protein-arginine omega-N monomethyltransferase activity	AT3G06930
36	35242	0.0079956	1	3	9	27594	protein-arginine omega-N asymmetric methyltransferase activity	AT3G06930
36	35247	0.0079956	1	3	9	27594	peptidyl-arginine omega-N-methylation	AT3G06930
36	35246	0.0079956	1	3	9	27594	peptidyl-arginine N-methylation	AT3G06930
36	8469	0.0079956	1	3	9	27594	histone-arginine N-methyltransferase activity	AT3G06930
36	19919	0.0079956	1	3	9	27594	peptidyl-arginine methylation, to asymmetrical-dimethyl arginine	AT3G06930
36	18216	0.0079956	1	3	9	27594	peptidyl-arginine methylation	AT3G06930
36	18195	0.0079956	1	3	9	27594	peptidyl-arginine modification	AT3G06930
36	6457	0.011349	2	184	9	27594	protein folding	AT3G20050|AT3G07770
36	16273	0.011349	1	5	9	27594	arginine N-methyltransferase activity	AT3G06930
36	16274	0.011349	1	5	9	27594	protein-arginine N-methyltransferase activity	AT3G06930
36	19538	0.011349	5	3147	9	27594	protein metabolic process	AT3G20050|AT3G06930|AT3G07770|AT1G05180|AT4G23620
36	44260	0.021946	5	3667	9	27594	cellular macromolecule metabolic process	AT3G20050|AT3G06930|AT3G07770|AT1G05180|AT4G23620
36	8641	0.025332	1	12	9	27594	small protein activating enzyme activity	AT1G05180
36	5840	0.025435	2	301	9	27594	ribosome	AT5G02870|AT4G23620
36	43170	0.032184	5	4086	9	27594	macromolecule metabolic process	AT3G20050|AT3G06930|AT3G07770|AT1G05180|AT4G23620
36	10252	0.03252	1	18	9	27594	auxin homeostasis	AT1G05180
36	44464	0.03252	8	11708	9	27594	cell part	AT1G26460|AT2G20530|AT5G02870|AT4G15640|AT3G06930|AT3G07770|AT1G05180|AT4G23620
36	5623	0.03252	8	11708	9	27594	cell	AT1G26460|AT2G20530|AT5G02870|AT4G15640|AT3G06930|AT3G07770|AT1G05180|AT4G23620
36	18193	0.034942	1	20	9	27594	peptidyl-amino acid modification	AT3G06930
36	42054	0.037358	1	22	9	27594	histone methyltransferase activity	AT3G06930
36	30529	0.042898	2	439	9	27594	ribonucleoprotein complex	AT5G02870|AT4G23620
36	16571	0.043404	1	27	9	27594	histone methylation	AT3G06930
36	8170	0.045411	1	29	9	27594	N-methyltransferase activity	AT3G06930
36	9734	0.046108	1	31	9	27594	auxin mediated signaling pathway	AT1G05180
36	8276	0.046108	1	32	9	27594	protein methyltransferase activity	AT3G06930
36	71365	0.046108	1	33	9	27594	cellular response to auxin stimulus	AT1G05180
36	5747	0.046108	1	34	9	27594	mitochondrial respiratory chain complex I	AT2G20530
36	8213	0.046108	1	34	9	27594	protein amino acid alkylation	AT3G06930
36	6479	0.046108	1	34	9	27594	protein amino acid methylation	AT3G06930
36	32991	0.047191	3	1552	9	27594	macromolecular complex	AT2G20530|AT5G02870|AT4G23620
36	46982	0.04802	1	37	9	27594	protein heterodimerization activity	AT3G06930
37	5730	3.2498e-07	9	215	62	27594	nucleolus	AT3G57150|AT3G51800|AT3G11964|AT1G80750|AT5G22330|AT5G67630|AT3G44750|AT3G16810|AT2G37990
37	31981	5.5601e-06	9	323	62	27594	nuclear lumen	AT3G57150|AT3G51800|AT3G11964|AT1G80750|AT5G22330|AT5G67630|AT3G44750|AT3G16810|AT2G37990
37	70013	8.0893e-06	9	369	62	27594	intracellular organelle lumen	AT3G57150|AT3G51800|AT3G11964|AT1G80750|AT5G22330|AT5G67630|AT3G44750|AT3G16810|AT2G37990
37	43233	8.0893e-06	9	370	62	27594	organelle lumen	AT3G57150|AT3G51800|AT3G11964|AT1G80750|AT5G22330|AT5G67630|AT3G44750|AT3G16810|AT2G37990
37	31974	8.0893e-06	9	376	62	27594	membrane-enclosed lumen	AT3G57150|AT3G51800|AT3G11964|AT1G80750|AT5G22330|AT5G67630|AT3G44750|AT3G16810|AT2G37990
37	44428	3.5746e-05	9	459	62	27594	nuclear part	AT3G57150|AT3G51800|AT3G11964|AT1G80750|AT5G22330|AT5G67630|AT3G44750|AT3G16810|AT2G37990
37	43228	4.9759e-05	11	803	62	27594	non-membrane-bounded organelle	AT3G57150|AT3G51800|AT1G25260|AT3G11964|AT1G80750|AT5G22330|AT5G67630|AT3G44750|AT3G16810|AT2G39390|AT2G37990
37	43232	4.9759e-05	11	803	62	27594	intracellular non-membrane-bounded organelle	AT3G57150|AT3G51800|AT1G25260|AT3G11964|AT1G80750|AT5G22330|AT5G67630|AT3G44750|AT3G16810|AT2G39390|AT2G37990
37	3899	0.00025455	4	58	62	27594	DNA-directed RNA polymerase activity	AT3G13940|AT1G29940|AT5G15700|AT3G57660
37	34062	0.00033964	4	64	62	27594	RNA polymerase activity	AT3G13940|AT1G29940|AT5G15700|AT3G57660
37	16779	0.00059113	5	154	62	27594	nucleotidyltransferase activity	AT5G64420|AT3G13940|AT1G29940|AT5G15700|AT3G57660
[truncated: 2,785 more rows]
