# Supplementary material for: Wigwams: identifying gene modules co-regulated across multiple biological conditions
Source: Bioinformatics. 2013 Dec 18;30(7):962–70. doi: 10.1093/bioinformatics/btt728 (PMC3967106; doi:10.1093/bioinformatics/btt728)
Supplement: Supplementary Data [file supp_btt728_Supp_Data_Set_5_motifs_short.xlsx]

## Sheet: supp5.txt
Supplementary Data Set 5: The transcription factor binding motifs overrepresented in each of the final 78 modules identified by Wigwams. The motif IDs in the format of Mxxxxx stem from the TRANSFAC database, whilst the motif IDs in the format of S-xxxxxx stem from the PLACE database. The Benjamini-Hochberg correction was applied to the P-values. Only motifs overrepresented in a module are shown, …
Module ID	Motif Name	Corr P-value	AGI
4	S-000310	0.0014527	AT1G33420|AT2G32020|AT2G38290|AT4G33050|AT4G34390|AT4G35940|AT5G02290|AT5G04720
5	M00355	0.036306	AT1G01470|AT1G19180|AT1G20440|AT1G20450|AT2G18350|AT3G11020|AT4G05050|AT4G19140|AT4G33980|AT5G05410|AT5G54470|AT5G65300
5	M00356	0.015537	AT1G01470|AT1G19180|AT1G20440|AT1G20450|AT2G18350|AT3G11020|AT4G05050|AT4G19140|AT4G33980|AT5G05410|AT5G54470|AT5G65300
5	M00366	0.034331	AT1G01470|AT1G19180|AT1G20440|AT1G20450|AT2G18350|AT3G11020|AT4G05050|AT4G19140|AT4G33980|AT5G05410|AT5G54470|AT5G65300
5	M00372	0.033988	AT1G01470|AT1G19180|AT1G20440|AT1G20450|AT2G18350|AT3G11020|AT4G05050|AT4G19140|AT4G33980|AT5G05410|AT5G54470|AT5G65300
5	M00401	0.015537	AT1G01470|AT1G19180|AT1G20440|AT1G20450|AT2G18350|AT3G11020|AT4G05050|AT4G19140|AT4G33980|AT5G05410|AT5G54470|AT5G65300
5	M01050	0.025957	AT1G01470|AT1G19180|AT1G20440|AT1G20450|AT2G18350|AT3G11020|AT4G05050|AT4G19140|AT4G33980|AT5G05410|AT5G54470|AT5G65300
5	M01065	0.0040288	AT1G01470|AT1G19180|AT1G20440|AT1G20450|AT2G18350|AT3G11020|AT4G05050|AT4G19140|AT4G33980|AT5G05410|AT5G54470|AT5G65300
5	M01156	0.025957	AT1G01470|AT1G19180|AT1G20440|AT1G20450|AT2G18350|AT3G11020|AT4G05050|AT4G19140|AT4G33980|AT5G05410|AT5G54470|AT5G65300
5	M01179	0.00033454	AT1G01470|AT1G19180|AT1G20440|AT1G20450|AT2G18350|AT3G11020|AT4G05050|AT4G19140|AT4G33980|AT5G05410|AT5G54470|AT5G65300
5	M01584	0.03018	AT1G01470|AT1G19180|AT1G20440|AT1G20450|AT2G18350|AT3G11020|AT4G05050|AT4G19140|AT4G33980|AT5G05410|AT5G54470|AT5G65300
5	S-000385	0.0016177	AT1G01470|AT1G19180|AT1G20440|AT1G20450|AT2G18350|AT3G11020|AT4G05050|AT4G19140|AT4G33980|AT5G05410|AT5G54470|AT5G65300
5	S-000501	0.0028907	AT1G01470|AT1G19180|AT1G20440|AT1G20450|AT2G18350|AT3G11020|AT4G05050|AT4G19140|AT4G33980|AT5G05410|AT5G54470|AT5G65300
6	S-000385	0.00011714	AT1G09795|AT2G40660|AT5G26570|AT5G51820
11	M00400	0.034871	AT1G27730
11	M00946	0.039175	AT1G27730
11	M01585	0.039175	AT1G27730
11	S-000141	0.039175	AT1G27730
11	S-000282	0.023454	AT1G27730
11	S-000501	0.00036779	AT1G27730
12	M00357	0.041479	AT2G30020|AT4G24570
12	M00358	0.048277	AT2G30020|AT4G24570
12	S-000390	0.021671	AT2G30020|AT4G24570
13	M00948	0.00034362	AT1G21380|AT1G31870|AT1G52980|AT1G80270|AT2G47970|AT3G56070|AT4G03430|AT4G04670|AT4G36580|AT5G14050|AT5G27720|AT5G27760|AT5G52820|AT5G57280|AT5G60790
13	M00952	0.001356	AT1G21380|AT1G31870|AT1G52980|AT1G80270|AT2G47970|AT3G56070|AT4G03430|AT4G04670|AT4G36580|AT5G14050|AT5G27720|AT5G27760|AT5G52820|AT5G57280|AT5G60790
13	M01057	0.040793	AT1G21380|AT1G31870|AT1G52980|AT1G80270|AT2G47970|AT3G56070|AT4G03430|AT4G04670|AT4G36580|AT5G14050|AT5G27720|AT5G27760|AT5G52820|AT5G57280|AT5G60790
13	S-000225	0.031719	AT1G21380|AT1G31870|AT1G52980|AT1G80270|AT2G47970|AT3G56070|AT4G03430|AT4G04670|AT4G36580|AT5G14050|AT5G27720|AT5G27760|AT5G52820|AT5G57280|AT5G60790
13	S-000472	2.3204e-28	AT1G21380|AT1G31870|AT1G52980|AT1G80270|AT2G47970|AT3G56070|AT4G03430|AT4G04670|AT4G36580|AT5G14050|AT5G27720|AT5G27760|AT5G52820|AT5G57280|AT5G60790
13	S-000474	3.8864e-29	AT1G21380|AT1G31870|AT1G52980|AT1G80270|AT2G47970|AT3G56070|AT4G03430|AT4G04670|AT4G36580|AT5G14050|AT5G27720|AT5G27760|AT5G52820|AT5G57280|AT5G60790
14	M00182	6.257e-05	AT1G06680|AT1G32470|AT3G32930
14	M00356	0.015547	AT1G06680|AT1G32470|AT3G32930
14	M00357	0.032369	AT1G06680|AT1G32470|AT3G32930
14	M00358	0.022795	AT1G06680|AT1G32470|AT3G32930
14	M00366	0.0021631	AT1G06680|AT1G32470|AT3G32930
14	M00367	3.452e-05	AT1G06680|AT1G32470|AT3G32930
14	M00368	0.00077026	AT1G06680|AT1G32470|AT3G32930
14	M00369	0.00038643	AT1G06680|AT1G32470|AT3G32930
14	M00370	0.00024256	AT1G06680|AT1G32470|AT3G32930
14	M00371	0.022795	AT1G06680|AT1G32470|AT3G32930
14	M00372	0.0021631	AT1G06680|AT1G32470|AT3G32930
14	M00375	0.0012658	AT1G06680|AT1G32470|AT3G32930
14	M00399	0.0001081	AT1G06680|AT1G32470|AT3G32930
14	M00400	0.00099388	AT1G06680|AT1G32470|AT3G32930
14	M00401	0.041993	AT1G06680|AT1G32470|AT3G32930
14	M00434	0.00046719	AT1G06680|AT1G32470|AT3G32930
14	M00435	0.0012658	AT1G06680|AT1G32470|AT3G32930
14	M00440	0.0015431	AT1G06680|AT1G32470|AT3G32930
14	M00441	0.00050841	AT1G06680|AT1G32470|AT3G32930
14	M00442	0.00015964	AT1G06680|AT1G32470|AT3G32930
14	M00443	0.0095421	AT1G06680|AT1G32470|AT3G32930
14	M00788	0.0074198	AT1G06680|AT1G32470|AT3G32930
14	M00942	3.452e-05	AT1G06680|AT1G32470|AT3G32930
14	M00943	0.00015964	AT1G06680|AT1G32470|AT3G32930
14	M00944	0.025168	AT1G06680|AT1G32470|AT3G32930
14	M00945	0.033366	AT1G06680|AT1G32470|AT3G32930
14	M00946	0.0012658	AT1G06680|AT1G32470|AT3G32930
14	M01065	0.041993	AT1G06680|AT1G32470|AT3G32930
14	M01584	0.00038643	AT1G06680|AT1G32470|AT3G32930
14	M01585	0.00038643	AT1G06680|AT1G32470|AT3G32930
14	S-000287	0.00035902	AT1G06680|AT1G32470|AT3G32930
14	S-000291	0.00078949	AT1G06680|AT1G32470|AT3G32930
14	S-000345	0.00038643	AT1G06680|AT1G32470|AT3G32930
14	S-000424	0.024984	AT1G06680|AT1G32470|AT3G32930
14	S-000425	0.0015778	AT1G06680|AT1G32470|AT3G32930
14	S-000482	0.033366	AT1G06680|AT1G32470|AT3G32930
18	M00182	0.018315	AT1G03630|AT1G03870|AT1G04530|AT1G09750|AT1G14150|AT1G15410|AT1G16460|AT1G17850|AT1G19150|AT1G21560|AT1G31800|AT1G32070|AT1G32520|AT1G44000|AT1G50900|AT1G53800|AT1G64860|AT1G65230|AT1G67480|AT1G68830|AT1G70580|AT1G75210|AT1G76100|AT1G78370|AT2G21330|AT2G23390|AT2G24280|AT2G25270|AT2G25840|AT2G31670|AT2G33180|AT2G37460|AT3G01060|AT3G01690|AT3G04940|AT3G08940|AT3G12685|AT3G28080|AT3G59400|AT3G63520…
18	M00366	0.0018036	AT1G03630|AT1G03870|AT1G04530|AT1G09750|AT1G14150|AT1G15410|AT1G16460|AT1G17850|AT1G19150|AT1G21560|AT1G31800|AT1G32070|AT1G32520|AT1G44000|AT1G50900|AT1G53800|AT1G64860|AT1G65230|AT1G67480|AT1G68830|AT1G70580|AT1G75210|AT1G76100|AT1G78370|AT2G21330|AT2G23390|AT2G24280|AT2G25270|AT2G25840|AT2G31670|AT2G33180|AT2G37460|AT3G01060|AT3G01690|AT3G04940|AT3G08940|AT3G12685|AT3G28080|AT3G59400|AT3G63520…
18	M00367	0.0018036	AT1G03630|AT1G03870|AT1G04530|AT1G09750|AT1G14150|AT1G15410|AT1G16460|AT1G17850|AT1G19150|AT1G21560|AT1G31800|AT1G32070|AT1G32520|AT1G44000|AT1G50900|AT1G53800|AT1G64860|AT1G65230|AT1G67480|AT1G68830|AT1G70580|AT1G75210|AT1G76100|AT1G78370|AT2G21330|AT2G23390|AT2G24280|AT2G25270|AT2G25840|AT2G31670|AT2G33180|AT2G37460|AT3G01060|AT3G01690|AT3G04940|AT3G08940|AT3G12685|AT3G28080|AT3G59400|AT3G63520…
18	M00368	0.0018036	AT1G03630|AT1G03870|AT1G04530|AT1G09750|AT1G14150|AT1G15410|AT1G16460|AT1G17850|AT1G19150|AT1G21560|AT1G31800|AT1G32070|AT1G32520|AT1G44000|AT1G50900|AT1G53800|AT1G64860|AT1G65230|AT1G67480|AT1G68830|AT1G70580|AT1G75210|AT1G76100|AT1G78370|AT2G21330|AT2G23390|AT2G24280|AT2G25270|AT2G25840|AT2G31670|AT2G33180|AT2G37460|AT3G01060|AT3G01690|AT3G04940|AT3G08940|AT3G12685|AT3G28080|AT3G59400|AT3G63520…
18	M00369	0.0018036	AT1G03630|AT1G03870|AT1G04530|AT1G09750|AT1G14150|AT1G15410|AT1G16460|AT1G17850|AT1G19150|AT1G21560|AT1G31800|AT1G32070|AT1G32520|AT1G44000|AT1G50900|AT1G53800|AT1G64860|AT1G65230|AT1G67480|AT1G68830|AT1G70580|AT1G75210|AT1G76100|AT1G78370|AT2G21330|AT2G23390|AT2G24280|AT2G25270|AT2G25840|AT2G31670|AT2G33180|AT2G37460|AT3G01060|AT3G01690|AT3G04940|AT3G08940|AT3G12685|AT3G28080|AT3G59400|AT3G63520…
18	M00370	0.025889	AT1G03630|AT1G03870|AT1G04530|AT1G09750|AT1G14150|AT1G15410|AT1G16460|AT1G17850|AT1G19150|AT1G21560|AT1G31800|AT1G32070|AT1G32520|AT1G44000|AT1G50900|AT1G53800|AT1G64860|AT1G65230|AT1G67480|AT1G68830|AT1G70580|AT1G75210|AT1G76100|AT1G78370|AT2G21330|AT2G23390|AT2G24280|AT2G25270|AT2G25840|AT2G31670|AT2G33180|AT2G37460|AT3G01060|AT3G01690|AT3G04940|AT3G08940|AT3G12685|AT3G28080|AT3G59400|AT3G63520…
18	M00399	0.018315	AT1G03630|AT1G03870|AT1G04530|AT1G09750|AT1G14150|AT1G15410|AT1G16460|AT1G17850|AT1G19150|AT1G21560|AT1G31800|AT1G32070|AT1G32520|AT1G44000|AT1G50900|AT1G53800|AT1G64860|AT1G65230|AT1G67480|AT1G68830|AT1G70580|AT1G75210|AT1G76100|AT1G78370|AT2G21330|AT2G23390|AT2G24280|AT2G25270|AT2G25840|AT2G31670|AT2G33180|AT2G37460|AT3G01060|AT3G01690|AT3G04940|AT3G08940|AT3G12685|AT3G28080|AT3G59400|AT3G63520…
18	M00400	0.015846	AT1G03630|AT1G03870|AT1G04530|AT1G09750|AT1G14150|AT1G15410|AT1G16460|AT1G17850|AT1G19150|AT1G21560|AT1G31800|AT1G32070|AT1G32520|AT1G44000|AT1G50900|AT1G53800|AT1G64860|AT1G65230|AT1G67480|AT1G68830|AT1G70580|AT1G75210|AT1G76100|AT1G78370|AT2G21330|AT2G23390|AT2G24280|AT2G25270|AT2G25840|AT2G31670|AT2G33180|AT2G37460|AT3G01060|AT3G01690|AT3G04940|AT3G08940|AT3G12685|AT3G28080|AT3G59400|AT3G63520…
18	M00434	0.0084132	AT1G03630|AT1G03870|AT1G04530|AT1G09750|AT1G14150|AT1G15410|AT1G16460|AT1G17850|AT1G19150|AT1G21560|AT1G31800|AT1G32070|AT1G32520|AT1G44000|AT1G50900|AT1G53800|AT1G64860|AT1G65230|AT1G67480|AT1G68830|AT1G70580|AT1G75210|AT1G76100|AT1G78370|AT2G21330|AT2G23390|AT2G24280|AT2G25270|AT2G25840|AT2G31670|AT2G33180|AT2G37460|AT3G01060|AT3G01690|AT3G04940|AT3G08940|AT3G12685|AT3G28080|AT3G59400|AT3G63520…
18	M00435	0.0011271	AT1G03630|AT1G03870|AT1G04530|AT1G09750|AT1G14150|AT1G15410|AT1G16460|AT1G17850|AT1G19150|AT1G21560|AT1G31800|AT1G32070|AT1G32520|AT1G44000|AT1G50900|AT1G53800|AT1G64860|AT1G65230|AT1G67480|AT1G68830|AT1G70580|AT1G75210|AT1G76100|AT1G78370|AT2G21330|AT2G23390|AT2G24280|AT2G25270|AT2G25840|AT2G31670|AT2G33180|AT2G37460|AT3G01060|AT3G01690|AT3G04940|AT3G08940|AT3G12685|AT3G28080|AT3G59400|AT3G63520…
18	M00440	0.0020549	AT1G03630|AT1G03870|AT1G04530|AT1G09750|AT1G14150|AT1G15410|AT1G16460|AT1G17850|AT1G19150|AT1G21560|AT1G31800|AT1G32070|AT1G32520|AT1G44000|AT1G50900|AT1G53800|AT1G64860|AT1G65230|AT1G67480|AT1G68830|AT1G70580|AT1G75210|AT1G76100|AT1G78370|AT2G21330|AT2G23390|AT2G24280|AT2G25270|AT2G25840|AT2G31670|AT2G33180|AT2G37460|AT3G01060|AT3G01690|AT3G04940|AT3G08940|AT3G12685|AT3G28080|AT3G59400|AT3G63520…
18	M00441	0.0011271	AT1G03630|AT1G03870|AT1G04530|AT1G09750|AT1G14150|AT1G15410|AT1G16460|AT1G17850|AT1G19150|AT1G21560|AT1G31800|AT1G32070|AT1G32520|AT1G44000|AT1G50900|AT1G53800|AT1G64860|AT1G65230|AT1G67480|AT1G68830|AT1G70580|AT1G75210|AT1G76100|AT1G78370|AT2G21330|AT2G23390|AT2G24280|AT2G25270|AT2G25840|AT2G31670|AT2G33180|AT2G37460|AT3G01060|AT3G01690|AT3G04940|AT3G08940|AT3G12685|AT3G28080|AT3G59400|AT3G63520…
18	M00442	0.0011271	AT1G03630|AT1G03870|AT1G04530|AT1G09750|AT1G14150|AT1G15410|AT1G16460|AT1G17850|AT1G19150|AT1G21560|AT1G31800|AT1G32070|AT1G32520|AT1G44000|AT1G50900|AT1G53800|AT1G64860|AT1G65230|AT1G67480|AT1G68830|AT1G70580|AT1G75210|AT1G76100|AT1G78370|AT2G21330|AT2G23390|AT2G24280|AT2G25270|AT2G25840|AT2G31670|AT2G33180|AT2G37460|AT3G01060|AT3G01690|AT3G04940|AT3G08940|AT3G12685|AT3G28080|AT3G59400|AT3G63520…
18	M00479	0.021499	AT1G03630|AT1G03870|AT1G04530|AT1G09750|AT1G14150|AT1G15410|AT1G16460|AT1G17850|AT1G19150|AT1G21560|AT1G31800|AT1G32070|AT1G32520|AT1G44000|AT1G50900|AT1G53800|AT1G64860|AT1G65230|AT1G67480|AT1G68830|AT1G70580|AT1G75210|AT1G76100|AT1G78370|AT2G21330|AT2G23390|AT2G24280|AT2G25270|AT2G25840|AT2G31670|AT2G33180|AT2G37460|AT3G01060|AT3G01690|AT3G04940|AT3G08940|AT3G12685|AT3G28080|AT3G59400|AT3G63520…
18	M00501	0.014364	AT1G03630|AT1G03870|AT1G04530|AT1G09750|AT1G14150|AT1G15410|AT1G16460|AT1G17850|AT1G19150|AT1G21560|AT1G31800|AT1G32070|AT1G32520|AT1G44000|AT1G50900|AT1G53800|AT1G64860|AT1G65230|AT1G67480|AT1G68830|AT1G70580|AT1G75210|AT1G76100|AT1G78370|AT2G21330|AT2G23390|AT2G24280|AT2G25270|AT2G25840|AT2G31670|AT2G33180|AT2G37460|AT3G01060|AT3G01690|AT3G04940|AT3G08940|AT3G12685|AT3G28080|AT3G59400|AT3G63520…
18	M00506	0.039197	AT1G03630|AT1G03870|AT1G04530|AT1G09750|AT1G14150|AT1G15410|AT1G16460|AT1G17850|AT1G19150|AT1G21560|AT1G31800|AT1G32070|AT1G32520|AT1G44000|AT1G50900|AT1G53800|AT1G64860|AT1G65230|AT1G67480|AT1G68830|AT1G70580|AT1G75210|AT1G76100|AT1G78370|AT2G21330|AT2G23390|AT2G24280|AT2G25270|AT2G25840|AT2G31670|AT2G33180|AT2G37460|AT3G01060|AT3G01690|AT3G04940|AT3G08940|AT3G12685|AT3G28080|AT3G59400|AT3G63520…
18	M00654	0.01175	AT1G03630|AT1G03870|AT1G04530|AT1G09750|AT1G14150|AT1G15410|AT1G16460|AT1G17850|AT1G19150|AT1G21560|AT1G31800|AT1G32070|AT1G32520|AT1G44000|AT1G50900|AT1G53800|AT1G64860|AT1G65230|AT1G67480|AT1G68830|AT1G70580|AT1G75210|AT1G76100|AT1G78370|AT2G21330|AT2G23390|AT2G24280|AT2G25270|AT2G25840|AT2G31670|AT2G33180|AT2G37460|AT3G01060|AT3G01690|AT3G04940|AT3G08940|AT3G12685|AT3G28080|AT3G59400|AT3G63520…
18	M00788	0.0094182	AT1G03630|AT1G03870|AT1G04530|AT1G09750|AT1G14150|AT1G15410|AT1G16460|AT1G17850|AT1G19150|AT1G21560|AT1G31800|AT1G32070|AT1G32520|AT1G44000|AT1G50900|AT1G53800|AT1G64860|AT1G65230|AT1G67480|AT1G68830|AT1G70580|AT1G75210|AT1G76100|AT1G78370|AT2G21330|AT2G23390|AT2G24280|AT2G25270|AT2G25840|AT2G31670|AT2G33180|AT2G37460|AT3G01060|AT3G01690|AT3G04940|AT3G08940|AT3G12685|AT3G28080|AT3G59400|AT3G63520…
18	M00942	0.0026099	AT1G03630|AT1G03870|AT1G04530|AT1G09750|AT1G14150|AT1G15410|AT1G16460|AT1G17850|AT1G19150|AT1G21560|AT1G31800|AT1G32070|AT1G32520|AT1G44000|AT1G50900|AT1G53800|AT1G64860|AT1G65230|AT1G67480|AT1G68830|AT1G70580|AT1G75210|AT1G76100|AT1G78370|AT2G21330|AT2G23390|AT2G24280|AT2G25270|AT2G25840|AT2G31670|AT2G33180|AT2G37460|AT3G01060|AT3G01690|AT3G04940|AT3G08940|AT3G12685|AT3G28080|AT3G59400|AT3G63520…
18	M00943	0.0067522	AT1G03630|AT1G03870|AT1G04530|AT1G09750|AT1G14150|AT1G15410|AT1G16460|AT1G17850|AT1G19150|AT1G21560|AT1G31800|AT1G32070|AT1G32520|AT1G44000|AT1G50900|AT1G53800|AT1G64860|AT1G65230|AT1G67480|AT1G68830|AT1G70580|AT1G75210|AT1G76100|AT1G78370|AT2G21330|AT2G23390|AT2G24280|AT2G25270|AT2G25840|AT2G31670|AT2G33180|AT2G37460|AT3G01060|AT3G01690|AT3G04940|AT3G08940|AT3G12685|AT3G28080|AT3G59400|AT3G63520…
18	M00952	0.0056862	AT1G03630|AT1G03870|AT1G04530|AT1G09750|AT1G14150|AT1G15410|AT1G16460|AT1G17850|AT1G19150|AT1G21560|AT1G31800|AT1G32070|AT1G32520|AT1G44000|AT1G50900|AT1G53800|AT1G64860|AT1G65230|AT1G67480|AT1G68830|AT1G70580|AT1G75210|AT1G76100|AT1G78370|AT2G21330|AT2G23390|AT2G24280|AT2G25270|AT2G25840|AT2G31670|AT2G33180|AT2G37460|AT3G01060|AT3G01690|AT3G04940|AT3G08940|AT3G12685|AT3G28080|AT3G59400|AT3G63520…
18	M01584	0.0018036	AT1G03630|AT1G03870|AT1G04530|AT1G09750|AT1G14150|AT1G15410|AT1G16460|AT1G17850|AT1G19150|AT1G21560|AT1G31800|AT1G32070|AT1G32520|AT1G44000|AT1G50900|AT1G53800|AT1G64860|AT1G65230|AT1G67480|AT1G68830|AT1G70580|AT1G75210|AT1G76100|AT1G78370|AT2G21330|AT2G23390|AT2G24280|AT2G25270|AT2G25840|AT2G31670|AT2G33180|AT2G37460|AT3G01060|AT3G01690|AT3G04940|AT3G08940|AT3G12685|AT3G28080|AT3G59400|AT3G63520…
18	M01585	0.0011271	AT1G03630|AT1G03870|AT1G04530|AT1G09750|AT1G14150|AT1G15410|AT1G16460|AT1G17850|AT1G19150|AT1G21560|AT1G31800|AT1G32070|AT1G32520|AT1G44000|AT1G50900|AT1G53800|AT1G64860|AT1G65230|AT1G67480|AT1G68830|AT1G70580|AT1G75210|AT1G76100|AT1G78370|AT2G21330|AT2G23390|AT2G24280|AT2G25270|AT2G25840|AT2G31670|AT2G33180|AT2G37460|AT3G01060|AT3G01690|AT3G04940|AT3G08940|AT3G12685|AT3G28080|AT3G59400|AT3G63520…
18	S-000145	0.0080159	AT1G03630|AT1G03870|AT1G04530|AT1G09750|AT1G14150|AT1G15410|AT1G16460|AT1G17850|AT1G19150|AT1G21560|AT1G31800|AT1G32070|AT1G32520|AT1G44000|AT1G50900|AT1G53800|AT1G64860|AT1G65230|AT1G67480|AT1G68830|AT1G70580|AT1G75210|AT1G76100|AT1G78370|AT2G21330|AT2G23390|AT2G24280|AT2G25270|AT2G25840|AT2G31670|AT2G33180|AT2G37460|AT3G01060|AT3G01690|AT3G04940|AT3G08940|AT3G12685|AT3G28080|AT3G59400|AT3G63520…
18	S-000217	0.014364	AT1G03630|AT1G03870|AT1G04530|AT1G09750|AT1G14150|AT1G15410|AT1G16460|AT1G17850|AT1G19150|AT1G21560|AT1G31800|AT1G32070|AT1G32520|AT1G44000|AT1G50900|AT1G53800|AT1G64860|AT1G65230|AT1G67480|AT1G68830|AT1G70580|AT1G75210|AT1G76100|AT1G78370|AT2G21330|AT2G23390|AT2G24280|AT2G25270|AT2G25840|AT2G31670|AT2G33180|AT2G37460|AT3G01060|AT3G01690|AT3G04940|AT3G08940|AT3G12685|AT3G28080|AT3G59400|AT3G63520…
18	S-000230	0.039197	AT1G03630|AT1G03870|AT1G04530|AT1G09750|AT1G14150|AT1G15410|AT1G16460|AT1G17850|AT1G19150|AT1G21560|AT1G31800|AT1G32070|AT1G32520|AT1G44000|AT1G50900|AT1G53800|AT1G64860|AT1G65230|AT1G67480|AT1G68830|AT1G70580|AT1G75210|AT1G76100|AT1G78370|AT2G21330|AT2G23390|AT2G24280|AT2G25270|AT2G25840|AT2G31670|AT2G33180|AT2G37460|AT3G01060|AT3G01690|AT3G04940|AT3G08940|AT3G12685|AT3G28080|AT3G59400|AT3G63520…
18	S-000280	0.039197	AT1G03630|AT1G03870|AT1G04530|AT1G09750|AT1G14150|AT1G15410|AT1G16460|AT1G17850|AT1G19150|AT1G21560|AT1G31800|AT1G32070|AT1G32520|AT1G44000|AT1G50900|AT1G53800|AT1G64860|AT1G65230|AT1G67480|AT1G68830|AT1G70580|AT1G75210|AT1G76100|AT1G78370|AT2G21330|AT2G23390|AT2G24280|AT2G25270|AT2G25840|AT2G31670|AT2G33180|AT2G37460|AT3G01060|AT3G01690|AT3G04940|AT3G08940|AT3G12685|AT3G28080|AT3G59400|AT3G63520…
18	S-000287	0.015674	AT1G03630|AT1G03870|AT1G04530|AT1G09750|AT1G14150|AT1G15410|AT1G16460|AT1G17850|AT1G19150|AT1G21560|AT1G31800|AT1G32070|AT1G32520|AT1G44000|AT1G50900|AT1G53800|AT1G64860|AT1G65230|AT1G67480|AT1G68830|AT1G70580|AT1G75210|AT1G76100|AT1G78370|AT2G21330|AT2G23390|AT2G24280|AT2G25270|AT2G25840|AT2G31670|AT2G33180|AT2G37460|AT3G01060|AT3G01690|AT3G04940|AT3G08940|AT3G12685|AT3G28080|AT3G59400|AT3G63520…
18	S-000345	0.0015017	AT1G03630|AT1G03870|AT1G04530|AT1G09750|AT1G14150|AT1G15410|AT1G16460|AT1G17850|AT1G19150|AT1G21560|AT1G31800|AT1G32070|AT1G32520|AT1G44000|AT1G50900|AT1G53800|AT1G64860|AT1G65230|AT1G67480|AT1G68830|AT1G70580|AT1G75210|AT1G76100|AT1G78370|AT2G21330|AT2G23390|AT2G24280|AT2G25270|AT2G25840|AT2G31670|AT2G33180|AT2G37460|AT3G01060|AT3G01690|AT3G04940|AT3G08940|AT3G12685|AT3G28080|AT3G59400|AT3G63520…
18	S-000363	0.019118	AT1G03630|AT1G03870|AT1G04530|AT1G09750|AT1G14150|AT1G15410|AT1G16460|AT1G17850|AT1G19150|AT1G21560|AT1G31800|AT1G32070|AT1G32520|AT1G44000|AT1G50900|AT1G53800|AT1G64860|AT1G65230|AT1G67480|AT1G68830|AT1G70580|AT1G75210|AT1G76100|AT1G78370|AT2G21330|AT2G23390|AT2G24280|AT2G25270|AT2G25840|AT2G31670|AT2G33180|AT2G37460|AT3G01060|AT3G01690|AT3G04940|AT3G08940|AT3G12685|AT3G28080|AT3G59400|AT3G63520…
18	S-000369	0.0018036	AT1G03630|AT1G03870|AT1G04530|AT1G09750|AT1G14150|AT1G15410|AT1G16460|AT1G17850|AT1G19150|AT1G21560|AT1G31800|AT1G32070|AT1G32520|AT1G44000|AT1G50900|AT1G53800|AT1G64860|AT1G65230|AT1G67480|AT1G68830|AT1G70580|AT1G75210|AT1G76100|AT1G78370|AT2G21330|AT2G23390|AT2G24280|AT2G25270|AT2G25840|AT2G31670|AT2G33180|AT2G37460|AT3G01060|AT3G01690|AT3G04940|AT3G08940|AT3G12685|AT3G28080|AT3G59400|AT3G63520…
18	S-000460	0.044693	AT1G03630|AT1G03870|AT1G04530|AT1G09750|AT1G14150|AT1G15410|AT1G16460|AT1G17850|AT1G19150|AT1G21560|AT1G31800|AT1G32070|AT1G32520|AT1G44000|AT1G50900|AT1G53800|AT1G64860|AT1G65230|AT1G67480|AT1G68830|AT1G70580|AT1G75210|AT1G76100|AT1G78370|AT2G21330|AT2G23390|AT2G24280|AT2G25270|AT2G25840|AT2G31670|AT2G33180|AT2G37460|AT3G01060|AT3G01690|AT3G04940|AT3G08940|AT3G12685|AT3G28080|AT3G59400|AT3G63520…
18	S-000474	0.0011271	AT1G03630|AT1G03870|AT1G04530|AT1G09750|AT1G14150|AT1G15410|AT1G16460|AT1G17850|AT1G19150|AT1G21560|AT1G31800|AT1G32070|AT1G32520|AT1G44000|AT1G50900|AT1G53800|AT1G64860|AT1G65230|AT1G67480|AT1G68830|AT1G70580|AT1G75210|AT1G76100|AT1G78370|AT2G21330|AT2G23390|AT2G24280|AT2G25270|AT2G25840|AT2G31670|AT2G33180|AT2G37460|AT3G01060|AT3G01690|AT3G04940|AT3G08940|AT3G12685|AT3G28080|AT3G59400|AT3G63520…
21	M00089	0.0043856	AT1G01140|AT1G01470|AT1G01650|AT1G02660|AT1G03530|AT1G03905|AT1G06780|AT1G07430|AT1G09350|AT1G10090|AT1G10430|AT1G11210|AT1G11960|AT1G14530|AT1G16850|AT1G18900|AT1G19110|AT1G19180|AT1G19370|AT1G20100|AT1G20450|AT1G20696|AT1G22770|AT1G24170|AT1G26450|AT1G27760|AT1G29390|AT1G29395|AT1G30640|AT1G32870|AT1G48100|AT1G49450|AT1G49720|AT1G56600|AT1G56660|AT1G60190|AT1G62710|AT1G64890|AT1G67310|AT1G68050…
21	M00149	0.014342	AT1G01140|AT1G01470|AT1G01650|AT1G02660|AT1G03530|AT1G03905|AT1G06780|AT1G07430|AT1G09350|AT1G10090|AT1G10430|AT1G11210|AT1G11960|AT1G14530|AT1G16850|AT1G18900|AT1G19110|AT1G19180|AT1G19370|AT1G20100|AT1G20450|AT1G20696|AT1G22770|AT1G24170|AT1G26450|AT1G27760|AT1G29390|AT1G29395|AT1G30640|AT1G32870|AT1G48100|AT1G49450|AT1G49720|AT1G56600|AT1G56660|AT1G60190|AT1G62710|AT1G64890|AT1G67310|AT1G68050…
21	M00182	7.2897e-14	AT1G01140|AT1G01470|AT1G01650|AT1G02660|AT1G03530|AT1G03905|AT1G06780|AT1G07430|AT1G09350|AT1G10090|AT1G10430|AT1G11210|AT1G11960|AT1G14530|AT1G16850|AT1G18900|AT1G19110|AT1G19180|AT1G19370|AT1G20100|AT1G20450|AT1G20696|AT1G22770|AT1G24170|AT1G26450|AT1G27760|AT1G29390|AT1G29395|AT1G30640|AT1G32870|AT1G48100|AT1G49450|AT1G49720|AT1G56600|AT1G56660|AT1G60190|AT1G62710|AT1G64890|AT1G67310|AT1G68050…
21	M00352	0.038736	AT1G01140|AT1G01470|AT1G01650|AT1G02660|AT1G03530|AT1G03905|AT1G06780|AT1G07430|AT1G09350|AT1G10090|AT1G10430|AT1G11210|AT1G11960|AT1G14530|AT1G16850|AT1G18900|AT1G19110|AT1G19180|AT1G19370|AT1G20100|AT1G20450|AT1G20696|AT1G22770|AT1G24170|AT1G26450|AT1G27760|AT1G29390|AT1G29395|AT1G30640|AT1G32870|AT1G48100|AT1G49450|AT1G49720|AT1G56600|AT1G56660|AT1G60190|AT1G62710|AT1G64890|AT1G67310|AT1G68050…
21	M00355	0.042441	AT1G01140|AT1G01470|AT1G01650|AT1G02660|AT1G03530|AT1G03905|AT1G06780|AT1G07430|AT1G09350|AT1G10090|AT1G10430|AT1G11210|AT1G11960|AT1G14530|AT1G16850|AT1G18900|AT1G19110|AT1G19180|AT1G19370|AT1G20100|AT1G20450|AT1G20696|AT1G22770|AT1G24170|AT1G26450|AT1G27760|AT1G29390|AT1G29395|AT1G30640|AT1G32870|AT1G48100|AT1G49450|AT1G49720|AT1G56600|AT1G56660|AT1G60190|AT1G62710|AT1G64890|AT1G67310|AT1G68050…
21	M00356	0.022189	AT1G01140|AT1G01470|AT1G01650|AT1G02660|AT1G03530|AT1G03905|AT1G06780|AT1G07430|AT1G09350|AT1G10090|AT1G10430|AT1G11210|AT1G11960|AT1G14530|AT1G16850|AT1G18900|AT1G19110|AT1G19180|AT1G19370|AT1G20100|AT1G20450|AT1G20696|AT1G22770|AT1G24170|AT1G26450|AT1G27760|AT1G29390|AT1G29395|AT1G30640|AT1G32870|AT1G48100|AT1G49450|AT1G49720|AT1G56600|AT1G56660|AT1G60190|AT1G62710|AT1G64890|AT1G67310|AT1G68050…
21	M00358	1.9497e-05	AT1G01140|AT1G01470|AT1G01650|AT1G02660|AT1G03530|AT1G03905|AT1G06780|AT1G07430|AT1G09350|AT1G10090|AT1G10430|AT1G11210|AT1G11960|AT1G14530|AT1G16850|AT1G18900|AT1G19110|AT1G19180|AT1G19370|AT1G20100|AT1G20450|AT1G20696|AT1G22770|AT1G24170|AT1G26450|AT1G27760|AT1G29390|AT1G29395|AT1G30640|AT1G32870|AT1G48100|AT1G49450|AT1G49720|AT1G56600|AT1G56660|AT1G60190|AT1G62710|AT1G64890|AT1G67310|AT1G68050…
21	M00359	0.0064561	AT1G01140|AT1G01470|AT1G01650|AT1G02660|AT1G03530|AT1G03905|AT1G06780|AT1G07430|AT1G09350|AT1G10090|AT1G10430|AT1G11210|AT1G11960|AT1G14530|AT1G16850|AT1G18900|AT1G19110|AT1G19180|AT1G19370|AT1G20100|AT1G20450|AT1G20696|AT1G22770|AT1G24170|AT1G26450|AT1G27760|AT1G29390|AT1G29395|AT1G30640|AT1G32870|AT1G48100|AT1G49450|AT1G49720|AT1G56600|AT1G56660|AT1G60190|AT1G62710|AT1G64890|AT1G67310|AT1G68050…
21	M00366	4.1607e-16	AT1G01140|AT1G01470|AT1G01650|AT1G02660|AT1G03530|AT1G03905|AT1G06780|AT1G07430|AT1G09350|AT1G10090|AT1G10430|AT1G11210|AT1G11960|AT1G14530|AT1G16850|AT1G18900|AT1G19110|AT1G19180|AT1G19370|AT1G20100|AT1G20450|AT1G20696|AT1G22770|AT1G24170|AT1G26450|AT1G27760|AT1G29390|AT1G29395|AT1G30640|AT1G32870|AT1G48100|AT1G49450|AT1G49720|AT1G56600|AT1G56660|AT1G60190|AT1G62710|AT1G64890|AT1G67310|AT1G68050…
21	M00367	1.0252e-15	AT1G01140|AT1G01470|AT1G01650|AT1G02660|AT1G03530|AT1G03905|AT1G06780|AT1G07430|AT1G09350|AT1G10090|AT1G10430|AT1G11210|AT1G11960|AT1G14530|AT1G16850|AT1G18900|AT1G19110|AT1G19180|AT1G19370|AT1G20100|AT1G20450|AT1G20696|AT1G22770|AT1G24170|AT1G26450|AT1G27760|AT1G29390|AT1G29395|AT1G30640|AT1G32870|AT1G48100|AT1G49450|AT1G49720|AT1G56600|AT1G56660|AT1G60190|AT1G62710|AT1G64890|AT1G67310|AT1G68050…
21	M00368	2.6221e-15	AT1G01140|AT1G01470|AT1G01650|AT1G02660|AT1G03530|AT1G03905|AT1G06780|AT1G07430|AT1G09350|AT1G10090|AT1G10430|AT1G11210|AT1G11960|AT1G14530|AT1G16850|AT1G18900|AT1G19110|AT1G19180|AT1G19370|AT1G20100|AT1G20450|AT1G20696|AT1G22770|AT1G24170|AT1G26450|AT1G27760|AT1G29390|AT1G29395|AT1G30640|AT1G32870|AT1G48100|AT1G49450|AT1G49720|AT1G56600|AT1G56660|AT1G60190|AT1G62710|AT1G64890|AT1G67310|AT1G68050…
21	M00369	5.484e-18	AT1G01140|AT1G01470|AT1G01650|AT1G02660|AT1G03530|AT1G03905|AT1G06780|AT1G07430|AT1G09350|AT1G10090|AT1G10430|AT1G11210|AT1G11960|AT1G14530|AT1G16850|AT1G18900|AT1G19110|AT1G19180|AT1G19370|AT1G20100|AT1G20450|AT1G20696|AT1G22770|AT1G24170|AT1G26450|AT1G27760|AT1G29390|AT1G29395|AT1G30640|AT1G32870|AT1G48100|AT1G49450|AT1G49720|AT1G56600|AT1G56660|AT1G60190|AT1G62710|AT1G64890|AT1G67310|AT1G68050…
21	M00370	1.3171e-17	AT1G01140|AT1G01470|AT1G01650|AT1G02660|AT1G03530|AT1G03905|AT1G06780|AT1G07430|AT1G09350|AT1G10090|AT1G10430|AT1G11210|AT1G11960|AT1G14530|AT1G16850|AT1G18900|AT1G19110|AT1G19180|AT1G19370|AT1G20100|AT1G20450|AT1G20696|AT1G22770|AT1G24170|AT1G26450|AT1G27760|AT1G29390|AT1G29395|AT1G30640|AT1G32870|AT1G48100|AT1G49450|AT1G49720|AT1G56600|AT1G56660|AT1G60190|AT1G62710|AT1G64890|AT1G67310|AT1G68050…
21	M00371	5.8161e-12	AT1G01140|AT1G01470|AT1G01650|AT1G02660|AT1G03530|AT1G03905|AT1G06780|AT1G07430|AT1G09350|AT1G10090|AT1G10430|AT1G11210|AT1G11960|AT1G14530|AT1G16850|AT1G18900|AT1G19110|AT1G19180|AT1G19370|AT1G20100|AT1G20450|AT1G20696|AT1G22770|AT1G24170|AT1G26450|AT1G27760|AT1G29390|AT1G29395|AT1G30640|AT1G32870|AT1G48100|AT1G49450|AT1G49720|AT1G56600|AT1G56660|AT1G60190|AT1G62710|AT1G64890|AT1G67310|AT1G68050…
21	M00372	1.4149e-14	AT1G01140|AT1G01470|AT1G01650|AT1G02660|AT1G03530|AT1G03905|AT1G06780|AT1G07430|AT1G09350|AT1G10090|AT1G10430|AT1G11210|AT1G11960|AT1G14530|AT1G16850|AT1G18900|AT1G19110|AT1G19180|AT1G19370|AT1G20100|AT1G20450|AT1G20696|AT1G22770|AT1G24170|AT1G26450|AT1G27760|AT1G29390|AT1G29395|AT1G30640|AT1G32870|AT1G48100|AT1G49450|AT1G49720|AT1G56600|AT1G56660|AT1G60190|AT1G62710|AT1G64890|AT1G67310|AT1G68050…
21	M00375	5.3478e-10	AT1G01140|AT1G01470|AT1G01650|AT1G02660|AT1G03530|AT1G03905|AT1G06780|AT1G07430|AT1G09350|AT1G10090|AT1G10430|AT1G11210|AT1G11960|AT1G14530|AT1G16850|AT1G18900|AT1G19110|AT1G19180|AT1G19370|AT1G20100|AT1G20450|AT1G20696|AT1G22770|AT1G24170|AT1G26450|AT1G27760|AT1G29390|AT1G29395|AT1G30640|AT1G32870|AT1G48100|AT1G49450|AT1G49720|AT1G56600|AT1G56660|AT1G60190|AT1G62710|AT1G64890|AT1G67310|AT1G68050…
21	M00376	4.7033e-07	AT1G01140|AT1G01470|AT1G01650|AT1G02660|AT1G03530|AT1G03905|AT1G06780|AT1G07430|AT1G09350|AT1G10090|AT1G10430|AT1G11210|AT1G11960|AT1G14530|AT1G16850|AT1G18900|AT1G19110|AT1G19180|AT1G19370|AT1G20100|AT1G20450|AT1G20696|AT1G22770|AT1G24170|AT1G26450|AT1G27760|AT1G29390|AT1G29395|AT1G30640|AT1G32870|AT1G48100|AT1G49450|AT1G49720|AT1G56600|AT1G56660|AT1G60190|AT1G62710|AT1G64890|AT1G67310|AT1G68050…
21	M00399	2.3688e-14	AT1G01140|AT1G01470|AT1G01650|AT1G02660|AT1G03530|AT1G03905|AT1G06780|AT1G07430|AT1G09350|AT1G10090|AT1G10430|AT1G11210|AT1G11960|AT1G14530|AT1G16850|AT1G18900|AT1G19110|AT1G19180|AT1G19370|AT1G20100|AT1G20450|AT1G20696|AT1G22770|AT1G24170|AT1G26450|AT1G27760|AT1G29390|AT1G29395|AT1G30640|AT1G32870|AT1G48100|AT1G49450|AT1G49720|AT1G56600|AT1G56660|AT1G60190|AT1G62710|AT1G64890|AT1G67310|AT1G68050…
21	M00400	4.9397e-07	AT1G01140|AT1G01470|AT1G01650|AT1G02660|AT1G03530|AT1G03905|AT1G06780|AT1G07430|AT1G09350|AT1G10090|AT1G10430|AT1G11210|AT1G11960|AT1G14530|AT1G16850|AT1G18900|AT1G19110|AT1G19180|AT1G19370|AT1G20100|AT1G20450|AT1G20696|AT1G22770|AT1G24170|AT1G26450|AT1G27760|AT1G29390|AT1G29395|AT1G30640|AT1G32870|AT1G48100|AT1G49450|AT1G49720|AT1G56600|AT1G56660|AT1G60190|AT1G62710|AT1G64890|AT1G67310|AT1G68050…
21	M00401	1.0087e-06	AT1G01140|AT1G01470|AT1G01650|AT1G02660|AT1G03530|AT1G03905|AT1G06780|AT1G07430|AT1G09350|AT1G10090|AT1G10430|AT1G11210|AT1G11960|AT1G14530|AT1G16850|AT1G18900|AT1G19110|AT1G19180|AT1G19370|AT1G20100|AT1G20450|AT1G20696|AT1G22770|AT1G24170|AT1G26450|AT1G27760|AT1G29390|AT1G29395|AT1G30640|AT1G32870|AT1G48100|AT1G49450|AT1G49720|AT1G56600|AT1G56660|AT1G60190|AT1G62710|AT1G64890|AT1G67310|AT1G68050…
21	M00434	2.5746e-12	AT1G01140|AT1G01470|AT1G01650|AT1G02660|AT1G03530|AT1G03905|AT1G06780|AT1G07430|AT1G09350|AT1G10090|AT1G10430|AT1G11210|AT1G11960|AT1G14530|AT1G16850|AT1G18900|AT1G19110|AT1G19180|AT1G19370|AT1G20100|AT1G20450|AT1G20696|AT1G22770|AT1G24170|AT1G26450|AT1G27760|AT1G29390|AT1G29395|AT1G30640|AT1G32870|AT1G48100|AT1G49450|AT1G49720|AT1G56600|AT1G56660|AT1G60190|AT1G62710|AT1G64890|AT1G67310|AT1G68050…
21	M00435	2.3942e-14	AT1G01140|AT1G01470|AT1G01650|AT1G02660|AT1G03530|AT1G03905|AT1G06780|AT1G07430|AT1G09350|AT1G10090|AT1G10430|AT1G11210|AT1G11960|AT1G14530|AT1G16850|AT1G18900|AT1G19110|AT1G19180|AT1G19370|AT1G20100|AT1G20450|AT1G20696|AT1G22770|AT1G24170|AT1G26450|AT1G27760|AT1G29390|AT1G29395|AT1G30640|AT1G32870|AT1G48100|AT1G49450|AT1G49720|AT1G56600|AT1G56660|AT1G60190|AT1G62710|AT1G64890|AT1G67310|AT1G68050…
21	M00440	2.3688e-14	AT1G01140|AT1G01470|AT1G01650|AT1G02660|AT1G03530|AT1G03905|AT1G06780|AT1G07430|AT1G09350|AT1G10090|AT1G10430|AT1G11210|AT1G11960|AT1G14530|AT1G16850|AT1G18900|AT1G19110|AT1G19180|AT1G19370|AT1G20100|AT1G20450|AT1G20696|AT1G22770|AT1G24170|AT1G26450|AT1G27760|AT1G29390|AT1G29395|AT1G30640|AT1G32870|AT1G48100|AT1G49450|AT1G49720|AT1G56600|AT1G56660|AT1G60190|AT1G62710|AT1G64890|AT1G67310|AT1G68050…
21	M00441	4.0459e-13	AT1G01140|AT1G01470|AT1G01650|AT1G02660|AT1G03530|AT1G03905|AT1G06780|AT1G07430|AT1G09350|AT1G10090|AT1G10430|AT1G11210|AT1G11960|AT1G14530|AT1G16850|AT1G18900|AT1G19110|AT1G19180|AT1G19370|AT1G20100|AT1G20450|AT1G20696|AT1G22770|AT1G24170|AT1G26450|AT1G27760|AT1G29390|AT1G29395|AT1G30640|AT1G32870|AT1G48100|AT1G49450|AT1G49720|AT1G56600|AT1G56660|AT1G60190|AT1G62710|AT1G64890|AT1G67310|AT1G68050…
21	M00442	2.2302e-16	AT1G01140|AT1G01470|AT1G01650|AT1G02660|AT1G03530|AT1G03905|AT1G06780|AT1G07430|AT1G09350|AT1G10090|AT1G10430|AT1G11210|AT1G11960|AT1G14530|AT1G16850|AT1G18900|AT1G19110|AT1G19180|AT1G19370|AT1G20100|AT1G20450|AT1G20696|AT1G22770|AT1G24170|AT1G26450|AT1G27760|AT1G29390|AT1G29395|AT1G30640|AT1G32870|AT1G48100|AT1G49450|AT1G49720|AT1G56600|AT1G56660|AT1G60190|AT1G62710|AT1G64890|AT1G67310|AT1G68050…
21	M00443	3.2561e-05	AT1G01140|AT1G01470|AT1G01650|AT1G02660|AT1G03530|AT1G03905|AT1G06780|AT1G07430|AT1G09350|AT1G10090|AT1G10430|AT1G11210|AT1G11960|AT1G14530|AT1G16850|AT1G18900|AT1G19110|AT1G19180|AT1G19370|AT1G20100|AT1G20450|AT1G20696|AT1G22770|AT1G24170|AT1G26450|AT1G27760|AT1G29390|AT1G29395|AT1G30640|AT1G32870|AT1G48100|AT1G49450|AT1G49720|AT1G56600|AT1G56660|AT1G60190|AT1G62710|AT1G64890|AT1G67310|AT1G68050…
21	M00507	9.5563e-08	AT1G01140|AT1G01470|AT1G01650|AT1G02660|AT1G03530|AT1G03905|AT1G06780|AT1G07430|AT1G09350|AT1G10090|AT1G10430|AT1G11210|AT1G11960|AT1G14530|AT1G16850|AT1G18900|AT1G19110|AT1G19180|AT1G19370|AT1G20100|AT1G20450|AT1G20696|AT1G22770|AT1G24170|AT1G26450|AT1G27760|AT1G29390|AT1G29395|AT1G30640|AT1G32870|AT1G48100|AT1G49450|AT1G49720|AT1G56600|AT1G56660|AT1G60190|AT1G62710|AT1G64890|AT1G67310|AT1G68050…
21	M00635	0.042578	AT1G01140|AT1G01470|AT1G01650|AT1G02660|AT1G03530|AT1G03905|AT1G06780|AT1G07430|AT1G09350|AT1G10090|AT1G10430|AT1G11210|AT1G11960|AT1G14530|AT1G16850|AT1G18900|AT1G19110|AT1G19180|AT1G19370|AT1G20100|AT1G20450|AT1G20696|AT1G22770|AT1G24170|AT1G26450|AT1G27760|AT1G29390|AT1G29395|AT1G30640|AT1G32870|AT1G48100|AT1G49450|AT1G49720|AT1G56600|AT1G56660|AT1G60190|AT1G62710|AT1G64890|AT1G67310|AT1G68050…
21	M00653	2.255e-11	AT1G01140|AT1G01470|AT1G01650|AT1G02660|AT1G03530|AT1G03905|AT1G06780|AT1G07430|AT1G09350|AT1G10090|AT1G10430|AT1G11210|AT1G11960|AT1G14530|AT1G16850|AT1G18900|AT1G19110|AT1G19180|AT1G19370|AT1G20100|AT1G20450|AT1G20696|AT1G22770|AT1G24170|AT1G26450|AT1G27760|AT1G29390|AT1G29395|AT1G30640|AT1G32870|AT1G48100|AT1G49450|AT1G49720|AT1G56600|AT1G56660|AT1G60190|AT1G62710|AT1G64890|AT1G67310|AT1G68050…
21	M00654	1.0668e-06	AT1G01140|AT1G01470|AT1G01650|AT1G02660|AT1G03530|AT1G03905|AT1G06780|AT1G07430|AT1G09350|AT1G10090|AT1G10430|AT1G11210|AT1G11960|AT1G14530|AT1G16850|AT1G18900|AT1G19110|AT1G19180|AT1G19370|AT1G20100|AT1G20450|AT1G20696|AT1G22770|AT1G24170|AT1G26450|AT1G27760|AT1G29390|AT1G29395|AT1G30640|AT1G32870|AT1G48100|AT1G49450|AT1G49720|AT1G56600|AT1G56660|AT1G60190|AT1G62710|AT1G64890|AT1G67310|AT1G68050…
21	M00660	3.7103e-11	AT1G01140|AT1G01470|AT1G01650|AT1G02660|AT1G03530|AT1G03905|AT1G06780|AT1G07430|AT1G09350|AT1G10090|AT1G10430|AT1G11210|AT1G11960|AT1G14530|AT1G16850|AT1G18900|AT1G19110|AT1G19180|AT1G19370|AT1G20100|AT1G20450|AT1G20696|AT1G22770|AT1G24170|AT1G26450|AT1G27760|AT1G29390|AT1G29395|AT1G30640|AT1G32870|AT1G48100|AT1G49450|AT1G49720|AT1G56600|AT1G56660|AT1G60190|AT1G62710|AT1G64890|AT1G67310|AT1G68050…
21	M00697	0.00017921	AT1G01140|AT1G01470|AT1G01650|AT1G02660|AT1G03530|AT1G03905|AT1G06780|AT1G07430|AT1G09350|AT1G10090|AT1G10430|AT1G11210|AT1G11960|AT1G14530|AT1G16850|AT1G18900|AT1G19110|AT1G19180|AT1G19370|AT1G20100|AT1G20450|AT1G20696|AT1G22770|AT1G24170|AT1G26450|AT1G27760|AT1G29390|AT1G29395|AT1G30640|AT1G32870|AT1G48100|AT1G49450|AT1G49720|AT1G56600|AT1G56660|AT1G60190|AT1G62710|AT1G64890|AT1G67310|AT1G68050…
21	M00700	0.014082	AT1G01140|AT1G01470|AT1G01650|AT1G02660|AT1G03530|AT1G03905|AT1G06780|AT1G07430|AT1G09350|AT1G10090|AT1G10430|AT1G11210|AT1G11960|AT1G14530|AT1G16850|AT1G18900|AT1G19110|AT1G19180|AT1G19370|AT1G20100|AT1G20450|AT1G20696|AT1G22770|AT1G24170|AT1G26450|AT1G27760|AT1G29390|AT1G29395|AT1G30640|AT1G32870|AT1G48100|AT1G49450|AT1G49720|AT1G56600|AT1G56660|AT1G60190|AT1G62710|AT1G64890|AT1G67310|AT1G68050…
21	M00735	0.0025003	AT1G01140|AT1G01470|AT1G01650|AT1G02660|AT1G03530|AT1G03905|AT1G06780|AT1G07430|AT1G09350|AT1G10090|AT1G10430|AT1G11210|AT1G11960|AT1G14530|AT1G16850|AT1G18900|AT1G19110|AT1G19180|AT1G19370|AT1G20100|AT1G20450|AT1G20696|AT1G22770|AT1G24170|AT1G26450|AT1G27760|AT1G29390|AT1G29395|AT1G30640|AT1G32870|AT1G48100|AT1G49450|AT1G49720|AT1G56600|AT1G56660|AT1G60190|AT1G62710|AT1G64890|AT1G67310|AT1G68050…
21	M00788	9.7705e-15	AT1G01140|AT1G01470|AT1G01650|AT1G02660|AT1G03530|AT1G03905|AT1G06780|AT1G07430|AT1G09350|AT1G10090|AT1G10430|AT1G11210|AT1G11960|AT1G14530|AT1G16850|AT1G18900|AT1G19110|AT1G19180|AT1G19370|AT1G20100|AT1G20450|AT1G20696|AT1G22770|AT1G24170|AT1G26450|AT1G27760|AT1G29390|AT1G29395|AT1G30640|AT1G32870|AT1G48100|AT1G49450|AT1G49720|AT1G56600|AT1G56660|AT1G60190|AT1G62710|AT1G64890|AT1G67310|AT1G68050…
21	M00936	3.6235e-05	AT1G01140|AT1G01470|AT1G01650|AT1G02660|AT1G03530|AT1G03905|AT1G06780|AT1G07430|AT1G09350|AT1G10090|AT1G10430|AT1G11210|AT1G11960|AT1G14530|AT1G16850|AT1G18900|AT1G19110|AT1G19180|AT1G19370|AT1G20100|AT1G20450|AT1G20696|AT1G22770|AT1G24170|AT1G26450|AT1G27760|AT1G29390|AT1G29395|AT1G30640|AT1G32870|AT1G48100|AT1G49450|AT1G49720|AT1G56600|AT1G56660|AT1G60190|AT1G62710|AT1G64890|AT1G67310|AT1G68050…
21	M00942	4.407e-15	AT1G01140|AT1G01470|AT1G01650|AT1G02660|AT1G03530|AT1G03905|AT1G06780|AT1G07430|AT1G09350|AT1G10090|AT1G10430|AT1G11210|AT1G11960|AT1G14530|AT1G16850|AT1G18900|AT1G19110|AT1G19180|AT1G19370|AT1G20100|AT1G20450|AT1G20696|AT1G22770|AT1G24170|AT1G26450|AT1G27760|AT1G29390|AT1G29395|AT1G30640|AT1G32870|AT1G48100|AT1G49450|AT1G49720|AT1G56600|AT1G56660|AT1G60190|AT1G62710|AT1G64890|AT1G67310|AT1G68050…
21	M00943	5.484e-18	AT1G01140|AT1G01470|AT1G01650|AT1G02660|AT1G03530|AT1G03905|AT1G06780|AT1G07430|AT1G09350|AT1G10090|AT1G10430|AT1G11210|AT1G11960|AT1G14530|AT1G16850|AT1G18900|AT1G19110|AT1G19180|AT1G19370|AT1G20100|AT1G20450|AT1G20696|AT1G22770|AT1G24170|AT1G26450|AT1G27760|AT1G29390|AT1G29395|AT1G30640|AT1G32870|AT1G48100|AT1G49450|AT1G49720|AT1G56600|AT1G56660|AT1G60190|AT1G62710|AT1G64890|AT1G67310|AT1G68050…
21	M00944	5.3478e-10	AT1G01140|AT1G01470|AT1G01650|AT1G02660|AT1G03530|AT1G03905|AT1G06780|AT1G07430|AT1G09350|AT1G10090|AT1G10430|AT1G11210|AT1G11960|AT1G14530|AT1G16850|AT1G18900|AT1G19110|AT1G19180|AT1G19370|AT1G20100|AT1G20450|AT1G20696|AT1G22770|AT1G24170|AT1G26450|AT1G27760|AT1G29390|AT1G29395|AT1G30640|AT1G32870|AT1G48100|AT1G49450|AT1G49720|AT1G56600|AT1G56660|AT1G60190|AT1G62710|AT1G64890|AT1G67310|AT1G68050…
21	M00945	3.1169e-11	AT1G01140|AT1G01470|AT1G01650|AT1G02660|AT1G03530|AT1G03905|AT1G06780|AT1G07430|AT1G09350|AT1G10090|AT1G10430|AT1G11210|AT1G11960|AT1G14530|AT1G16850|AT1G18900|AT1G19110|AT1G19180|AT1G19370|AT1G20100|AT1G20450|AT1G20696|AT1G22770|AT1G24170|AT1G26450|AT1G27760|AT1G29390|AT1G29395|AT1G30640|AT1G32870|AT1G48100|AT1G49450|AT1G49720|AT1G56600|AT1G56660|AT1G60190|AT1G62710|AT1G64890|AT1G67310|AT1G68050…
21	M00946	6.5014e-09	AT1G01140|AT1G01470|AT1G01650|AT1G02660|AT1G03530|AT1G03905|AT1G06780|AT1G07430|AT1G09350|AT1G10090|AT1G10430|AT1G11210|AT1G11960|AT1G14530|AT1G16850|AT1G18900|AT1G19110|AT1G19180|AT1G19370|AT1G20100|AT1G20450|AT1G20696|AT1G22770|AT1G24170|AT1G26450|AT1G27760|AT1G29390|AT1G29395|AT1G30640|AT1G32870|AT1G48100|AT1G49450|AT1G49720|AT1G56600|AT1G56660|AT1G60190|AT1G62710|AT1G64890|AT1G67310|AT1G68050…
21	M01021	0.049944	AT1G01140|AT1G01470|AT1G01650|AT1G02660|AT1G03530|AT1G03905|AT1G06780|AT1G07430|AT1G09350|AT1G10090|AT1G10430|AT1G11210|AT1G11960|AT1G14530|AT1G16850|AT1G18900|AT1G19110|AT1G19180|AT1G19370|AT1G20100|AT1G20450|AT1G20696|AT1G22770|AT1G24170|AT1G26450|AT1G27760|AT1G29390|AT1G29395|AT1G30640|AT1G32870|AT1G48100|AT1G49450|AT1G49720|AT1G56600|AT1G56660|AT1G60190|AT1G62710|AT1G64890|AT1G67310|AT1G68050…
21	M01054	3.2561e-05	AT1G01140|AT1G01470|AT1G01650|AT1G02660|AT1G03530|AT1G03905|AT1G06780|AT1G07430|AT1G09350|AT1G10090|AT1G10430|AT1G11210|AT1G11960|AT1G14530|AT1G16850|AT1G18900|AT1G19110|AT1G19180|AT1G19370|AT1G20100|AT1G20450|AT1G20696|AT1G22770|AT1G24170|AT1G26450|AT1G27760|AT1G29390|AT1G29395|AT1G30640|AT1G32870|AT1G48100|AT1G49450|AT1G49720|AT1G56600|AT1G56660|AT1G60190|AT1G62710|AT1G64890|AT1G67310|AT1G68050…
21	M01055	0.0027297	AT1G01140|AT1G01470|AT1G01650|AT1G02660|AT1G03530|AT1G03905|AT1G06780|AT1G07430|AT1G09350|AT1G10090|AT1G10430|AT1G11210|AT1G11960|AT1G14530|AT1G16850|AT1G18900|AT1G19110|AT1G19180|AT1G19370|AT1G20100|AT1G20450|AT1G20696|AT1G22770|AT1G24170|AT1G26450|AT1G27760|AT1G29390|AT1G29395|AT1G30640|AT1G32870|AT1G48100|AT1G49450|AT1G49720|AT1G56600|AT1G56660|AT1G60190|AT1G62710|AT1G64890|AT1G67310|AT1G68050…
21	M01065	1.5683e-15	AT1G01140|AT1G01470|AT1G01650|AT1G02660|AT1G03530|AT1G03905|AT1G06780|AT1G07430|AT1G09350|AT1G10090|AT1G10430|AT1G11210|AT1G11960|AT1G14530|AT1G16850|AT1G18900|AT1G19110|AT1G19180|AT1G19370|AT1G20100|AT1G20450|AT1G20696|AT1G22770|AT1G24170|AT1G26450|AT1G27760|AT1G29390|AT1G29395|AT1G30640|AT1G32870|AT1G48100|AT1G49450|AT1G49720|AT1G56600|AT1G56660|AT1G60190|AT1G62710|AT1G64890|AT1G67310|AT1G68050…
21	M01128	0.0022947	AT1G01140|AT1G01470|AT1G01650|AT1G02660|AT1G03530|AT1G03905|AT1G06780|AT1G07430|AT1G09350|AT1G10090|AT1G10430|AT1G11210|AT1G11960|AT1G14530|AT1G16850|AT1G18900|AT1G19110|AT1G19180|AT1G19370|AT1G20100|AT1G20450|AT1G20696|AT1G22770|AT1G24170|AT1G26450|AT1G27760|AT1G29390|AT1G29395|AT1G30640|AT1G32870|AT1G48100|AT1G49450|AT1G49720|AT1G56600|AT1G56660|AT1G60190|AT1G62710|AT1G64890|AT1G67310|AT1G68050…
21	M01133	0.038736	AT1G01140|AT1G01470|AT1G01650|AT1G02660|AT1G03530|AT1G03905|AT1G06780|AT1G07430|AT1G09350|AT1G10090|AT1G10430|AT1G11210|AT1G11960|AT1G14530|AT1G16850|AT1G18900|AT1G19110|AT1G19180|AT1G19370|AT1G20100|AT1G20450|AT1G20696|AT1G22770|AT1G24170|AT1G26450|AT1G27760|AT1G29390|AT1G29395|AT1G30640|AT1G32870|AT1G48100|AT1G49450|AT1G49720|AT1G56600|AT1G56660|AT1G60190|AT1G62710|AT1G64890|AT1G67310|AT1G68050…
21	M01136	0.00096719	AT1G01140|AT1G01470|AT1G01650|AT1G02660|AT1G03530|AT1G03905|AT1G06780|AT1G07430|AT1G09350|AT1G10090|AT1G10430|AT1G11210|AT1G11960|AT1G14530|AT1G16850|AT1G18900|AT1G19110|AT1G19180|AT1G19370|AT1G20100|AT1G20450|AT1G20696|AT1G22770|AT1G24170|AT1G26450|AT1G27760|AT1G29390|AT1G29395|AT1G30640|AT1G32870|AT1G48100|AT1G49450|AT1G49720|AT1G56600|AT1G56660|AT1G60190|AT1G62710|AT1G64890|AT1G67310|AT1G68050…
21	M01156	1.189e-10	AT1G01140|AT1G01470|AT1G01650|AT1G02660|AT1G03530|AT1G03905|AT1G06780|AT1G07430|AT1G09350|AT1G10090|AT1G10430|AT1G11210|AT1G11960|AT1G14530|AT1G16850|AT1G18900|AT1G19110|AT1G19180|AT1G19370|AT1G20100|AT1G20450|AT1G20696|AT1G22770|AT1G24170|AT1G26450|AT1G27760|AT1G29390|AT1G29395|AT1G30640|AT1G32870|AT1G48100|AT1G49450|AT1G49720|AT1G56600|AT1G56660|AT1G60190|AT1G62710|AT1G64890|AT1G67310|AT1G68050…
21	M01164	0.049921	AT1G01140|AT1G01470|AT1G01650|AT1G02660|AT1G03530|AT1G03905|AT1G06780|AT1G07430|AT1G09350|AT1G10090|AT1G10430|AT1G11210|AT1G11960|AT1G14530|AT1G16850|AT1G18900|AT1G19110|AT1G19180|AT1G19370|AT1G20100|AT1G20450|AT1G20696|AT1G22770|AT1G24170|AT1G26450|AT1G27760|AT1G29390|AT1G29395|AT1G30640|AT1G32870|AT1G48100|AT1G49450|AT1G49720|AT1G56600|AT1G56660|AT1G60190|AT1G62710|AT1G64890|AT1G67310|AT1G68050…
21	M01179	8.5898e-08	AT1G01140|AT1G01470|AT1G01650|AT1G02660|AT1G03530|AT1G03905|AT1G06780|AT1G07430|AT1G09350|AT1G10090|AT1G10430|AT1G11210|AT1G11960|AT1G14530|AT1G16850|AT1G18900|AT1G19110|AT1G19180|AT1G19370|AT1G20100|AT1G20450|AT1G20696|AT1G22770|AT1G24170|AT1G26450|AT1G27760|AT1G29390|AT1G29395|AT1G30640|AT1G32870|AT1G48100|AT1G49450|AT1G49720|AT1G56600|AT1G56660|AT1G60190|AT1G62710|AT1G64890|AT1G67310|AT1G68050…
21	M01186	0.009021	AT1G01140|AT1G01470|AT1G01650|AT1G02660|AT1G03530|AT1G03905|AT1G06780|AT1G07430|AT1G09350|AT1G10090|AT1G10430|AT1G11210|AT1G11960|AT1G14530|AT1G16850|AT1G18900|AT1G19110|AT1G19180|AT1G19370|AT1G20100|AT1G20450|AT1G20696|AT1G22770|AT1G24170|AT1G26450|AT1G27760|AT1G29390|AT1G29395|AT1G30640|AT1G32870|AT1G48100|AT1G49450|AT1G49720|AT1G56600|AT1G56660|AT1G60190|AT1G62710|AT1G64890|AT1G67310|AT1G68050…
21	M01187	0.023066	AT1G01140|AT1G01470|AT1G01650|AT1G02660|AT1G03530|AT1G03905|AT1G06780|AT1G07430|AT1G09350|AT1G10090|AT1G10430|AT1G11210|AT1G11960|AT1G14530|AT1G16850|AT1G18900|AT1G19110|AT1G19180|AT1G19370|AT1G20100|AT1G20450|AT1G20696|AT1G22770|AT1G24170|AT1G26450|AT1G27760|AT1G29390|AT1G29395|AT1G30640|AT1G32870|AT1G48100|AT1G49450|AT1G49720|AT1G56600|AT1G56660|AT1G60190|AT1G62710|AT1G64890|AT1G67310|AT1G68050…
21	M01581	0.008248	AT1G01140|AT1G01470|AT1G01650|AT1G02660|AT1G03530|AT1G03905|AT1G06780|AT1G07430|AT1G09350|AT1G10090|AT1G10430|AT1G11210|AT1G11960|AT1G14530|AT1G16850|AT1G18900|AT1G19110|AT1G19180|AT1G19370|AT1G20100|AT1G20450|AT1G20696|AT1G22770|AT1G24170|AT1G26450|AT1G27760|AT1G29390|AT1G29395|AT1G30640|AT1G32870|AT1G48100|AT1G49450|AT1G49720|AT1G56600|AT1G56660|AT1G60190|AT1G62710|AT1G64890|AT1G67310|AT1G68050…
21	M01584	3.8575e-15	AT1G01140|AT1G01470|AT1G01650|AT1G02660|AT1G03530|AT1G03905|AT1G06780|AT1G07430|AT1G09350|AT1G10090|AT1G10430|AT1G11210|AT1G11960|AT1G14530|AT1G16850|AT1G18900|AT1G19110|AT1G19180|AT1G19370|AT1G20100|AT1G20450|AT1G20696|AT1G22770|AT1G24170|AT1G26450|AT1G27760|AT1G29390|AT1G29395|AT1G30640|AT1G32870|AT1G48100|AT1G49450|AT1G49720|AT1G56600|AT1G56660|AT1G60190|AT1G62710|AT1G64890|AT1G67310|AT1G68050…
21	M01585	1.3604e-15	AT1G01140|AT1G01470|AT1G01650|AT1G02660|AT1G03530|AT1G03905|AT1G06780|AT1G07430|AT1G09350|AT1G10090|AT1G10430|AT1G11210|AT1G11960|AT1G14530|AT1G16850|AT1G18900|AT1G19110|AT1G19180|AT1G19370|AT1G20100|AT1G20450|AT1G20696|AT1G22770|AT1G24170|AT1G26450|AT1G27760|AT1G29390|AT1G29395|AT1G30640|AT1G32870|AT1G48100|AT1G49450|AT1G49720|AT1G56600|AT1G56660|AT1G60190|AT1G62710|AT1G64890|AT1G67310|AT1G68050…
21	S-000012	1.1356e-08	AT1G01140|AT1G01470|AT1G01650|AT1G02660|AT1G03530|AT1G03905|AT1G06780|AT1G07430|AT1G09350|AT1G10090|AT1G10430|AT1G11210|AT1G11960|AT1G14530|AT1G16850|AT1G18900|AT1G19110|AT1G19180|AT1G19370|AT1G20100|AT1G20450|AT1G20696|AT1G22770|AT1G24170|AT1G26450|AT1G27760|AT1G29390|AT1G29395|AT1G30640|AT1G32870|AT1G48100|AT1G49450|AT1G49720|AT1G56600|AT1G56660|AT1G60190|AT1G62710|AT1G64890|AT1G67310|AT1G68050…
21	S-000018	0.038736	AT1G01140|AT1G01470|AT1G01650|AT1G02660|AT1G03530|AT1G03905|AT1G06780|AT1G07430|AT1G09350|AT1G10090|AT1G10430|AT1G11210|AT1G11960|AT1G14530|AT1G16850|AT1G18900|AT1G19110|AT1G19180|AT1G19370|AT1G20100|AT1G20450|AT1G20696|AT1G22770|AT1G24170|AT1G26450|AT1G27760|AT1G29390|AT1G29395|AT1G30640|AT1G32870|AT1G48100|AT1G49450|AT1G49720|AT1G56600|AT1G56660|AT1G60190|AT1G62710|AT1G64890|AT1G67310|AT1G68050…
21	S-000025	0.0019141	AT1G01140|AT1G01470|AT1G01650|AT1G02660|AT1G03530|AT1G03905|AT1G06780|AT1G07430|AT1G09350|AT1G10090|AT1G10430|AT1G11210|AT1G11960|AT1G14530|AT1G16850|AT1G18900|AT1G19110|AT1G19180|AT1G19370|AT1G20100|AT1G20450|AT1G20696|AT1G22770|AT1G24170|AT1G26450|AT1G27760|AT1G29390|AT1G29395|AT1G30640|AT1G32870|AT1G48100|AT1G49450|AT1G49720|AT1G56600|AT1G56660|AT1G60190|AT1G62710|AT1G64890|AT1G67310|AT1G68050…
21	S-000051	0.034513	AT1G01140|AT1G01470|AT1G01650|AT1G02660|AT1G03530|AT1G03905|AT1G06780|AT1G07430|AT1G09350|AT1G10090|AT1G10430|AT1G11210|AT1G11960|AT1G14530|AT1G16850|AT1G18900|AT1G19110|AT1G19180|AT1G19370|AT1G20100|AT1G20450|AT1G20696|AT1G22770|AT1G24170|AT1G26450|AT1G27760|AT1G29390|AT1G29395|AT1G30640|AT1G32870|AT1G48100|AT1G49450|AT1G49720|AT1G56600|AT1G56660|AT1G60190|AT1G62710|AT1G64890|AT1G67310|AT1G68050…
21	S-000063	1.0656e-05	AT1G01140|AT1G01470|AT1G01650|AT1G02660|AT1G03530|AT1G03905|AT1G06780|AT1G07430|AT1G09350|AT1G10090|AT1G10430|AT1G11210|AT1G11960|AT1G14530|AT1G16850|AT1G18900|AT1G19110|AT1G19180|AT1G19370|AT1G20100|AT1G20450|AT1G20696|AT1G22770|AT1G24170|AT1G26450|AT1G27760|AT1G29390|AT1G29395|AT1G30640|AT1G32870|AT1G48100|AT1G49450|AT1G49720|AT1G56600|AT1G56660|AT1G60190|AT1G62710|AT1G64890|AT1G67310|AT1G68050…
21	S-000064	0.021054	AT1G01140|AT1G01470|AT1G01650|AT1G02660|AT1G03530|AT1G03905|AT1G06780|AT1G07430|AT1G09350|AT1G10090|AT1G10430|AT1G11210|AT1G11960|AT1G14530|AT1G16850|AT1G18900|AT1G19110|AT1G19180|AT1G19370|AT1G20100|AT1G20450|AT1G20696|AT1G22770|AT1G24170|AT1G26450|AT1G27760|AT1G29390|AT1G29395|AT1G30640|AT1G32870|AT1G48100|AT1G49450|AT1G49720|AT1G56600|AT1G56660|AT1G60190|AT1G62710|AT1G64890|AT1G67310|AT1G68050…
21	S-000067	7.9288e-07	AT1G01140|AT1G01470|AT1G01650|AT1G02660|AT1G03530|AT1G03905|AT1G06780|AT1G07430|AT1G09350|AT1G10090|AT1G10430|AT1G11210|AT1G11960|AT1G14530|AT1G16850|AT1G18900|AT1G19110|AT1G19180|AT1G19370|AT1G20100|AT1G20450|AT1G20696|AT1G22770|AT1G24170|AT1G26450|AT1G27760|AT1G29390|AT1G29395|AT1G30640|AT1G32870|AT1G48100|AT1G49450|AT1G49720|AT1G56600|AT1G56660|AT1G60190|AT1G62710|AT1G64890|AT1G67310|AT1G68050…
21	S-000081	0.032684	AT1G01140|AT1G01470|AT1G01650|AT1G02660|AT1G03530|AT1G03905|AT1G06780|AT1G07430|AT1G09350|AT1G10090|AT1G10430|AT1G11210|AT1G11960|AT1G14530|AT1G16850|AT1G18900|AT1G19110|AT1G19180|AT1G19370|AT1G20100|AT1G20450|AT1G20696|AT1G22770|AT1G24170|AT1G26450|AT1G27760|AT1G29390|AT1G29395|AT1G30640|AT1G32870|AT1G48100|AT1G49450|AT1G49720|AT1G56600|AT1G56660|AT1G60190|AT1G62710|AT1G64890|AT1G67310|AT1G68050…
21	S-000088	3.0915e-06	AT1G01140|AT1G01470|AT1G01650|AT1G02660|AT1G03530|AT1G03905|AT1G06780|AT1G07430|AT1G09350|AT1G10090|AT1G10430|AT1G11210|AT1G11960|AT1G14530|AT1G16850|AT1G18900|AT1G19110|AT1G19180|AT1G19370|AT1G20100|AT1G20450|AT1G20696|AT1G22770|AT1G24170|AT1G26450|AT1G27760|AT1G29390|AT1G29395|AT1G30640|AT1G32870|AT1G48100|AT1G49450|AT1G49720|AT1G56600|AT1G56660|AT1G60190|AT1G62710|AT1G64890|AT1G67310|AT1G68050…
21	S-000117	9.7004e-08	AT1G01140|AT1G01470|AT1G01650|AT1G02660|AT1G03530|AT1G03905|AT1G06780|AT1G07430|AT1G09350|AT1G10090|AT1G10430|AT1G11210|AT1G11960|AT1G14530|AT1G16850|AT1G18900|AT1G19110|AT1G19180|AT1G19370|AT1G20100|AT1G20450|AT1G20696|AT1G22770|AT1G24170|AT1G26450|AT1G27760|AT1G29390|AT1G29395|AT1G30640|AT1G32870|AT1G48100|AT1G49450|AT1G49720|AT1G56600|AT1G56660|AT1G60190|AT1G62710|AT1G64890|AT1G67310|AT1G68050…
21	S-000135	0.049924	AT1G01140|AT1G01470|AT1G01650|AT1G02660|AT1G03530|AT1G03905|AT1G06780|AT1G07430|AT1G09350|AT1G10090|AT1G10430|AT1G11210|AT1G11960|AT1G14530|AT1G16850|AT1G18900|AT1G19110|AT1G19180|AT1G19370|AT1G20100|AT1G20450|AT1G20696|AT1G22770|AT1G24170|AT1G26450|AT1G27760|AT1G29390|AT1G29395|AT1G30640|AT1G32870|AT1G48100|AT1G49450|AT1G49720|AT1G56600|AT1G56660|AT1G60190|AT1G62710|AT1G64890|AT1G67310|AT1G68050…
21	S-000140	0.0011974	AT1G01140|AT1G01470|AT1G01650|AT1G02660|AT1G03530|AT1G03905|AT1G06780|AT1G07430|AT1G09350|AT1G10090|AT1G10430|AT1G11210|AT1G11960|AT1G14530|AT1G16850|AT1G18900|AT1G19110|AT1G19180|AT1G19370|AT1G20100|AT1G20450|AT1G20696|AT1G22770|AT1G24170|AT1G26450|AT1G27760|AT1G29390|AT1G29395|AT1G30640|AT1G32870|AT1G48100|AT1G49450|AT1G49720|AT1G56600|AT1G56660|AT1G60190|AT1G62710|AT1G64890|AT1G67310|AT1G68050…
21	S-000141	0.00067863	AT1G01140|AT1G01470|AT1G01650|AT1G02660|AT1G03530|AT1G03905|AT1G06780|AT1G07430|AT1G09350|AT1G10090|AT1G10430|AT1G11210|AT1G11960|AT1G14530|AT1G16850|AT1G18900|AT1G19110|AT1G19180|AT1G19370|AT1G20100|AT1G20450|AT1G20696|AT1G22770|AT1G24170|AT1G26450|AT1G27760|AT1G29390|AT1G29395|AT1G30640|AT1G32870|AT1G48100|AT1G49450|AT1G49720|AT1G56600|AT1G56660|AT1G60190|AT1G62710|AT1G64890|AT1G67310|AT1G68050…
21	S-000145	0.0004226	AT1G01140|AT1G01470|AT1G01650|AT1G02660|AT1G03530|AT1G03905|AT1G06780|AT1G07430|AT1G09350|AT1G10090|AT1G10430|AT1G11210|AT1G11960|AT1G14530|AT1G16850|AT1G18900|AT1G19110|AT1G19180|AT1G19370|AT1G20100|AT1G20450|AT1G20696|AT1G22770|AT1G24170|AT1G26450|AT1G27760|AT1G29390|AT1G29395|AT1G30640|AT1G32870|AT1G48100|AT1G49450|AT1G49720|AT1G56600|AT1G56660|AT1G60190|AT1G62710|AT1G64890|AT1G67310|AT1G68050…
21	S-000157	1.5166e-15	AT1G01140|AT1G01470|AT1G01650|AT1G02660|AT1G03530|AT1G03905|AT1G06780|AT1G07430|AT1G09350|AT1G10090|AT1G10430|AT1G11210|AT1G11960|AT1G14530|AT1G16850|AT1G18900|AT1G19110|AT1G19180|AT1G19370|AT1G20100|AT1G20450|AT1G20696|AT1G22770|AT1G24170|AT1G26450|AT1G27760|AT1G29390|AT1G29395|AT1G30640|AT1G32870|AT1G48100|AT1G49450|AT1G49720|AT1G56600|AT1G56660|AT1G60190|AT1G62710|AT1G64890|AT1G67310|AT1G68050…
21	S-000206	0.039574	AT1G01140|AT1G01470|AT1G01650|AT1G02660|AT1G03530|AT1G03905|AT1G06780|AT1G07430|AT1G09350|AT1G10090|AT1G10430|AT1G11210|AT1G11960|AT1G14530|AT1G16850|AT1G18900|AT1G19110|AT1G19180|AT1G19370|AT1G20100|AT1G20450|AT1G20696|AT1G22770|AT1G24170|AT1G26450|AT1G27760|AT1G29390|AT1G29395|AT1G30640|AT1G32870|AT1G48100|AT1G49450|AT1G49720|AT1G56600|AT1G56660|AT1G60190|AT1G62710|AT1G64890|AT1G67310|AT1G68050…
21	S-000272	0.00019352	AT1G01140|AT1G01470|AT1G01650|AT1G02660|AT1G03530|AT1G03905|AT1G06780|AT1G07430|AT1G09350|AT1G10090|AT1G10430|AT1G11210|AT1G11960|AT1G14530|AT1G16850|AT1G18900|AT1G19110|AT1G19180|AT1G19370|AT1G20100|AT1G20450|AT1G20696|AT1G22770|AT1G24170|AT1G26450|AT1G27760|AT1G29390|AT1G29395|AT1G30640|AT1G32870|AT1G48100|AT1G49450|AT1G49720|AT1G56600|AT1G56660|AT1G60190|AT1G62710|AT1G64890|AT1G67310|AT1G68050…
21	S-000282	2.6896e-08	AT1G01140|AT1G01470|AT1G01650|AT1G02660|AT1G03530|AT1G03905|AT1G06780|AT1G07430|AT1G09350|AT1G10090|AT1G10430|AT1G11210|AT1G11960|AT1G14530|AT1G16850|AT1G18900|AT1G19110|AT1G19180|AT1G19370|AT1G20100|AT1G20450|AT1G20696|AT1G22770|AT1G24170|AT1G26450|AT1G27760|AT1G29390|AT1G29395|AT1G30640|AT1G32870|AT1G48100|AT1G49450|AT1G49720|AT1G56600|AT1G56660|AT1G60190|AT1G62710|AT1G64890|AT1G67310|AT1G68050…
21	S-000287	1.4066e-07	AT1G01140|AT1G01470|AT1G01650|AT1G02660|AT1G03530|AT1G03905|AT1G06780|AT1G07430|AT1G09350|AT1G10090|AT1G10430|AT1G11210|AT1G11960|AT1G14530|AT1G16850|AT1G18900|AT1G19110|AT1G19180|AT1G19370|AT1G20100|AT1G20450|AT1G20696|AT1G22770|AT1G24170|AT1G26450|AT1G27760|AT1G29390|AT1G29395|AT1G30640|AT1G32870|AT1G48100|AT1G49450|AT1G49720|AT1G56600|AT1G56660|AT1G60190|AT1G62710|AT1G64890|AT1G67310|AT1G68050…
21	S-000291	7.0381e-05	AT1G01140|AT1G01470|AT1G01650|AT1G02660|AT1G03530|AT1G03905|AT1G06780|AT1G07430|AT1G09350|AT1G10090|AT1G10430|AT1G11210|AT1G11960|AT1G14530|AT1G16850|AT1G18900|AT1G19110|AT1G19180|AT1G19370|AT1G20100|AT1G20450|AT1G20696|AT1G22770|AT1G24170|AT1G26450|AT1G27760|AT1G29390|AT1G29395|AT1G30640|AT1G32870|AT1G48100|AT1G49450|AT1G49720|AT1G56600|AT1G56660|AT1G60190|AT1G62710|AT1G64890|AT1G67310|AT1G68050…
21	S-000298	0.0027716	AT1G01140|AT1G01470|AT1G01650|AT1G02660|AT1G03530|AT1G03905|AT1G06780|AT1G07430|AT1G09350|AT1G10090|AT1G10430|AT1G11210|AT1G11960|AT1G14530|AT1G16850|AT1G18900|AT1G19110|AT1G19180|AT1G19370|AT1G20100|AT1G20450|AT1G20696|AT1G22770|AT1G24170|AT1G26450|AT1G27760|AT1G29390|AT1G29395|AT1G30640|AT1G32870|AT1G48100|AT1G49450|AT1G49720|AT1G56600|AT1G56660|AT1G60190|AT1G62710|AT1G64890|AT1G67310|AT1G68050…
21	S-000301	0.026144	AT1G01140|AT1G01470|AT1G01650|AT1G02660|AT1G03530|AT1G03905|AT1G06780|AT1G07430|AT1G09350|AT1G10090|AT1G10430|AT1G11210|AT1G11960|AT1G14530|AT1G16850|AT1G18900|AT1G19110|AT1G19180|AT1G19370|AT1G20100|AT1G20450|AT1G20696|AT1G22770|AT1G24170|AT1G26450|AT1G27760|AT1G29390|AT1G29395|AT1G30640|AT1G32870|AT1G48100|AT1G49450|AT1G49720|AT1G56600|AT1G56660|AT1G60190|AT1G62710|AT1G64890|AT1G67310|AT1G68050…
21	S-000322	0.00072219	AT1G01140|AT1G01470|AT1G01650|AT1G02660|AT1G03530|AT1G03905|AT1G06780|AT1G07430|AT1G09350|AT1G10090|AT1G10430|AT1G11210|AT1G11960|AT1G14530|AT1G16850|AT1G18900|AT1G19110|AT1G19180|AT1G19370|AT1G20100|AT1G20450|AT1G20696|AT1G22770|AT1G24170|AT1G26450|AT1G27760|AT1G29390|AT1G29395|AT1G30640|AT1G32870|AT1G48100|AT1G49450|AT1G49720|AT1G56600|AT1G56660|AT1G60190|AT1G62710|AT1G64890|AT1G67310|AT1G68050…
21	S-000325	0.006177	AT1G01140|AT1G01470|AT1G01650|AT1G02660|AT1G03530|AT1G03905|AT1G06780|AT1G07430|AT1G09350|AT1G10090|AT1G10430|AT1G11210|AT1G11960|AT1G14530|AT1G16850|AT1G18900|AT1G19110|AT1G19180|AT1G19370|AT1G20100|AT1G20450|AT1G20696|AT1G22770|AT1G24170|AT1G26450|AT1G27760|AT1G29390|AT1G29395|AT1G30640|AT1G32870|AT1G48100|AT1G49450|AT1G49720|AT1G56600|AT1G56660|AT1G60190|AT1G62710|AT1G64890|AT1G67310|AT1G68050…
21	S-000345	8.2975e-08	AT1G01140|AT1G01470|AT1G01650|AT1G02660|AT1G03530|AT1G03905|AT1G06780|AT1G07430|AT1G09350|AT1G10090|AT1G10430|AT1G11210|AT1G11960|AT1G14530|AT1G16850|AT1G18900|AT1G19110|AT1G19180|AT1G19370|AT1G20100|AT1G20450|AT1G20696|AT1G22770|AT1G24170|AT1G26450|AT1G27760|AT1G29390|AT1G29395|AT1G30640|AT1G32870|AT1G48100|AT1G49450|AT1G49720|AT1G56600|AT1G56660|AT1G60190|AT1G62710|AT1G64890|AT1G67310|AT1G68050…
21	S-000355	3.9386e-06	AT1G01140|AT1G01470|AT1G01650|AT1G02660|AT1G03530|AT1G03905|AT1G06780|AT1G07430|AT1G09350|AT1G10090|AT1G10430|AT1G11210|AT1G11960|AT1G14530|AT1G16850|AT1G18900|AT1G19110|AT1G19180|AT1G19370|AT1G20100|AT1G20450|AT1G20696|AT1G22770|AT1G24170|AT1G26450|AT1G27760|AT1G29390|AT1G29395|AT1G30640|AT1G32870|AT1G48100|AT1G49450|AT1G49720|AT1G56600|AT1G56660|AT1G60190|AT1G62710|AT1G64890|AT1G67310|AT1G68050…
21	S-000380	0.0027716	AT1G01140|AT1G01470|AT1G01650|AT1G02660|AT1G03530|AT1G03905|AT1G06780|AT1G07430|AT1G09350|AT1G10090|AT1G10430|AT1G11210|AT1G11960|AT1G14530|AT1G16850|AT1G18900|AT1G19110|AT1G19180|AT1G19370|AT1G20100|AT1G20450|AT1G20696|AT1G22770|AT1G24170|AT1G26450|AT1G27760|AT1G29390|AT1G29395|AT1G30640|AT1G32870|AT1G48100|AT1G49450|AT1G49720|AT1G56600|AT1G56660|AT1G60190|AT1G62710|AT1G64890|AT1G67310|AT1G68050…
21	S-000385	8.0232e-26	AT1G01140|AT1G01470|AT1G01650|AT1G02660|AT1G03530|AT1G03905|AT1G06780|AT1G07430|AT1G09350|AT1G10090|AT1G10430|AT1G11210|AT1G11960|AT1G14530|AT1G16850|AT1G18900|AT1G19110|AT1G19180|AT1G19370|AT1G20100|AT1G20450|AT1G20696|AT1G22770|AT1G24170|AT1G26450|AT1G27760|AT1G29390|AT1G29395|AT1G30640|AT1G32870|AT1G48100|AT1G49450|AT1G49720|AT1G56600|AT1G56660|AT1G60190|AT1G62710|AT1G64890|AT1G67310|AT1G68050…
21	S-000414	5.8446e-07	AT1G01140|AT1G01470|AT1G01650|AT1G02660|AT1G03530|AT1G03905|AT1G06780|AT1G07430|AT1G09350|AT1G10090|AT1G10430|AT1G11210|AT1G11960|AT1G14530|AT1G16850|AT1G18900|AT1G19110|AT1G19180|AT1G19370|AT1G20100|AT1G20450|AT1G20696|AT1G22770|AT1G24170|AT1G26450|AT1G27760|AT1G29390|AT1G29395|AT1G30640|AT1G32870|AT1G48100|AT1G49450|AT1G49720|AT1G56600|AT1G56660|AT1G60190|AT1G62710|AT1G64890|AT1G67310|AT1G68050…
21	S-000423	0.0008459	AT1G01140|AT1G01470|AT1G01650|AT1G02660|AT1G03530|AT1G03905|AT1G06780|AT1G07430|AT1G09350|AT1G10090|AT1G10430|AT1G11210|AT1G11960|AT1G14530|AT1G16850|AT1G18900|AT1G19110|AT1G19180|AT1G19370|AT1G20100|AT1G20450|AT1G20696|AT1G22770|AT1G24170|AT1G26450|AT1G27760|AT1G29390|AT1G29395|AT1G30640|AT1G32870|AT1G48100|AT1G49450|AT1G49720|AT1G56600|AT1G56660|AT1G60190|AT1G62710|AT1G64890|AT1G67310|AT1G68050…
21	S-000425	3.8418e-06	AT1G01140|AT1G01470|AT1G01650|AT1G02660|AT1G03530|AT1G03905|AT1G06780|AT1G07430|AT1G09350|AT1G10090|AT1G10430|AT1G11210|AT1G11960|AT1G14530|AT1G16850|AT1G18900|AT1G19110|AT1G19180|AT1G19370|AT1G20100|AT1G20450|AT1G20696|AT1G22770|AT1G24170|AT1G26450|AT1G27760|AT1G29390|AT1G29395|AT1G30640|AT1G32870|AT1G48100|AT1G49450|AT1G49720|AT1G56600|AT1G56660|AT1G60190|AT1G62710|AT1G64890|AT1G67310|AT1G68050…
21	S-000465	9.6935e-06	AT1G01140|AT1G01470|AT1G01650|AT1G02660|AT1G03530|AT1G03905|AT1G06780|AT1G07430|AT1G09350|AT1G10090|AT1G10430|AT1G11210|AT1G11960|AT1G14530|AT1G16850|AT1G18900|AT1G19110|AT1G19180|AT1G19370|AT1G20100|AT1G20450|AT1G20696|AT1G22770|AT1G24170|AT1G26450|AT1G27760|AT1G29390|AT1G29395|AT1G30640|AT1G32870|AT1G48100|AT1G49450|AT1G49720|AT1G56600|AT1G56660|AT1G60190|AT1G62710|AT1G64890|AT1G67310|AT1G68050…
21	S-000501	2.2732e-09	AT1G01140|AT1G01470|AT1G01650|AT1G02660|AT1G03530|AT1G03905|AT1G06780|AT1G07430|AT1G09350|AT1G10090|AT1G10430|AT1G11210|AT1G11960|AT1G14530|AT1G16850|AT1G18900|AT1G19110|AT1G19180|AT1G19370|AT1G20100|AT1G20450|AT1G20696|AT1G22770|AT1G24170|AT1G26450|AT1G27760|AT1G29390|AT1G29395|AT1G30640|AT1G32870|AT1G48100|AT1G49450|AT1G49720|AT1G56600|AT1G56660|AT1G60190|AT1G62710|AT1G64890|AT1G67310|AT1G68050…
22	M00507	0.03034	AT1G59910|AT1G61340|AT3G15210|AT3G49530|AT5G59820
22	M01179	0.03034	AT1G59910|AT1G61340|AT3G15210|AT3G49530|AT5G59820
22	S-000282	0.03034	AT1G59910|AT1G61340|AT3G15210|AT3G49530|AT5G59820
22	S-000310	0.03034	AT1G59910|AT1G61340|AT3G15210|AT3G49530|AT5G59820
22	S-000501	8.4387e-06	AT1G59910|AT1G61340|AT3G15210|AT3G49530|AT5G59820
23	M01156	0.029385	AT1G17420|AT1G19180|AT1G28370|AT1G59910|AT1G61340|AT1G76650|AT2G34930|AT3G09520|AT3G49530|AT3G56880|AT4G18010|AT5G59820|AT5G64870
23	M01179	0.0068825	AT1G17420|AT1G19180|AT1G28370|AT1G59910|AT1G61340|AT1G76650|AT2G34930|AT3G09520|AT3G49530|AT3G56880|AT4G18010|AT5G59820|AT5G64870
23	M01585	0.034412	AT1G17420|AT1G19180|AT1G28370|AT1G59910|AT1G61340|AT1G76650|AT2G34930|AT3G09520|AT3G49530|AT3G56880|AT4G18010|AT5G59820|AT5G64870
23	S-000282	1.3896e-05	AT1G17420|AT1G19180|AT1G28370|AT1G59910|AT1G61340|AT1G76650|AT2G34930|AT3G09520|AT3G49530|AT3G56880|AT4G18010|AT5G59820|AT5G64870
23	S-000310	0.0068825	AT1G17420|AT1G19180|AT1G28370|AT1G59910|AT1G61340|AT1G76650|AT2G34930|AT3G09520|AT3G49530|AT3G56880|AT4G18010|AT5G59820|AT5G64870
23	S-000501	2.0139e-08	AT1G17420|AT1G19180|AT1G28370|AT1G59910|AT1G61340|AT1G76650|AT2G34930|AT3G09520|AT3G49530|AT3G56880|AT4G18010|AT5G59820|AT5G64870
24	S-000501	0.0001835	AT1G18740|AT1G23710|AT1G25400|AT2G41010|AT3G49530
25	M00182	0.00093512	AT1G09940|AT1G19180|AT1G23710|AT1G28370|AT1G42990|AT1G61340|AT3G02800|AT3G05500|AT3G08720|AT3G23230|AT3G25250|AT3G46620|AT3G56710|AT3G62260|AT4G10040|AT4G29740|AT4G30850|AT4G39640|AT5G27420|AT5G41100|AT5G42380|AT5G47960|AT5G59550|AT5G59820|AT5G63790|AT5G65300
25	M00357	0.019797	AT1G09940|AT1G19180|AT1G23710|AT1G28370|AT1G42990|AT1G61340|AT3G02800|AT3G05500|AT3G08720|AT3G23230|AT3G25250|AT3G46620|AT3G56710|AT3G62260|AT4G10040|AT4G29740|AT4G30850|AT4G39640|AT5G27420|AT5G41100|AT5G42380|AT5G47960|AT5G59550|AT5G59820|AT5G63790|AT5G65300
25	M00358	0.031984	AT1G09940|AT1G19180|AT1G23710|AT1G28370|AT1G42990|AT1G61340|AT3G02800|AT3G05500|AT3G08720|AT3G23230|AT3G25250|AT3G46620|AT3G56710|AT3G62260|AT4G10040|AT4G29740|AT4G30850|AT4G39640|AT5G27420|AT5G41100|AT5G42380|AT5G47960|AT5G59550|AT5G59820|AT5G63790|AT5G65300
25	M00366	0.0023886	AT1G09940|AT1G19180|AT1G23710|AT1G28370|AT1G42990|AT1G61340|AT3G02800|AT3G05500|AT3G08720|AT3G23230|AT3G25250|AT3G46620|AT3G56710|AT3G62260|AT4G10040|AT4G29740|AT4G30850|AT4G39640|AT5G27420|AT5G41100|AT5G42380|AT5G47960|AT5G59550|AT5G59820|AT5G63790|AT5G65300
25	M00367	0.0022573	AT1G09940|AT1G19180|AT1G23710|AT1G28370|AT1G42990|AT1G61340|AT3G02800|AT3G05500|AT3G08720|AT3G23230|AT3G25250|AT3G46620|AT3G56710|AT3G62260|AT4G10040|AT4G29740|AT4G30850|AT4G39640|AT5G27420|AT5G41100|AT5G42380|AT5G47960|AT5G59550|AT5G59820|AT5G63790|AT5G65300
25	M00368	0.0014588	AT1G09940|AT1G19180|AT1G23710|AT1G28370|AT1G42990|AT1G61340|AT3G02800|AT3G05500|AT3G08720|AT3G23230|AT3G25250|AT3G46620|AT3G56710|AT3G62260|AT4G10040|AT4G29740|AT4G30850|AT4G39640|AT5G27420|AT5G41100|AT5G42380|AT5G47960|AT5G59550|AT5G59820|AT5G63790|AT5G65300
25	M00369	0.005504	AT1G09940|AT1G19180|AT1G23710|AT1G28370|AT1G42990|AT1G61340|AT3G02800|AT3G05500|AT3G08720|AT3G23230|AT3G25250|AT3G46620|AT3G56710|AT3G62260|AT4G10040|AT4G29740|AT4G30850|AT4G39640|AT5G27420|AT5G41100|AT5G42380|AT5G47960|AT5G59550|AT5G59820|AT5G63790|AT5G65300
25	M00370	0.024081	AT1G09940|AT1G19180|AT1G23710|AT1G28370|AT1G42990|AT1G61340|AT3G02800|AT3G05500|AT3G08720|AT3G23230|AT3G25250|AT3G46620|AT3G56710|AT3G62260|AT4G10040|AT4G29740|AT4G30850|AT4G39640|AT5G27420|AT5G41100|AT5G42380|AT5G47960|AT5G59550|AT5G59820|AT5G63790|AT5G65300
25	M00371	0.016605	AT1G09940|AT1G19180|AT1G23710|AT1G28370|AT1G42990|AT1G61340|AT3G02800|AT3G05500|AT3G08720|AT3G23230|AT3G25250|AT3G46620|AT3G56710|AT3G62260|AT4G10040|AT4G29740|AT4G30850|AT4G39640|AT5G27420|AT5G41100|AT5G42380|AT5G47960|AT5G59550|AT5G59820|AT5G63790|AT5G65300
25	M00372	0.020059	AT1G09940|AT1G19180|AT1G23710|AT1G28370|AT1G42990|AT1G61340|AT3G02800|AT3G05500|AT3G08720|AT3G23230|AT3G25250|AT3G46620|AT3G56710|AT3G62260|AT4G10040|AT4G29740|AT4G30850|AT4G39640|AT5G27420|AT5G41100|AT5G42380|AT5G47960|AT5G59550|AT5G59820|AT5G63790|AT5G65300
25	M00399	0.005504	AT1G09940|AT1G19180|AT1G23710|AT1G28370|AT1G42990|AT1G61340|AT3G02800|AT3G05500|AT3G08720|AT3G23230|AT3G25250|AT3G46620|AT3G56710|AT3G62260|AT4G10040|AT4G29740|AT4G30850|AT4G39640|AT5G27420|AT5G41100|AT5G42380|AT5G47960|AT5G59550|AT5G59820|AT5G63790|AT5G65300
25	M00400	0.031984	AT1G09940|AT1G19180|AT1G23710|AT1G28370|AT1G42990|AT1G61340|AT3G02800|AT3G05500|AT3G08720|AT3G23230|AT3G25250|AT3G46620|AT3G56710|AT3G62260|AT4G10040|AT4G29740|AT4G30850|AT4G39640|AT5G27420|AT5G41100|AT5G42380|AT5G47960|AT5G59550|AT5G59820|AT5G63790|AT5G65300
25	M00434	0.0020211	AT1G09940|AT1G19180|AT1G23710|AT1G28370|AT1G42990|AT1G61340|AT3G02800|AT3G05500|AT3G08720|AT3G23230|AT3G25250|AT3G46620|AT3G56710|AT3G62260|AT4G10040|AT4G29740|AT4G30850|AT4G39640|AT5G27420|AT5G41100|AT5G42380|AT5G47960|AT5G59550|AT5G59820|AT5G63790|AT5G65300
25	M00435	0.0031015	AT1G09940|AT1G19180|AT1G23710|AT1G28370|AT1G42990|AT1G61340|AT3G02800|AT3G05500|AT3G08720|AT3G23230|AT3G25250|AT3G46620|AT3G56710|AT3G62260|AT4G10040|AT4G29740|AT4G30850|AT4G39640|AT5G27420|AT5G41100|AT5G42380|AT5G47960|AT5G59550|AT5G59820|AT5G63790|AT5G65300
25	M00440	0.016605	AT1G09940|AT1G19180|AT1G23710|AT1G28370|AT1G42990|AT1G61340|AT3G02800|AT3G05500|AT3G08720|AT3G23230|AT3G25250|AT3G46620|AT3G56710|AT3G62260|AT4G10040|AT4G29740|AT4G30850|AT4G39640|AT5G27420|AT5G41100|AT5G42380|AT5G47960|AT5G59550|AT5G59820|AT5G63790|AT5G65300
25	M00441	0.0076457	AT1G09940|AT1G19180|AT1G23710|AT1G28370|AT1G42990|AT1G61340|AT3G02800|AT3G05500|AT3G08720|AT3G23230|AT3G25250|AT3G46620|AT3G56710|AT3G62260|AT4G10040|AT4G29740|AT4G30850|AT4G39640|AT5G27420|AT5G41100|AT5G42380|AT5G47960|AT5G59550|AT5G59820|AT5G63790|AT5G65300
25	M00442	0.044999	AT1G09940|AT1G19180|AT1G23710|AT1G28370|AT1G42990|AT1G61340|AT3G02800|AT3G05500|AT3G08720|AT3G23230|AT3G25250|AT3G46620|AT3G56710|AT3G62260|AT4G10040|AT4G29740|AT4G30850|AT4G39640|AT5G27420|AT5G41100|AT5G42380|AT5G47960|AT5G59550|AT5G59820|AT5G63790|AT5G65300
25	M00443	0.0043363	AT1G09940|AT1G19180|AT1G23710|AT1G28370|AT1G42990|AT1G61340|AT3G02800|AT3G05500|AT3G08720|AT3G23230|AT3G25250|AT3G46620|AT3G56710|AT3G62260|AT4G10040|AT4G29740|AT4G30850|AT4G39640|AT5G27420|AT5G41100|AT5G42380|AT5G47960|AT5G59550|AT5G59820|AT5G63790|AT5G65300
25	M00507	0.024371	AT1G09940|AT1G19180|AT1G23710|AT1G28370|AT1G42990|AT1G61340|AT3G02800|AT3G05500|AT3G08720|AT3G23230|AT3G25250|AT3G46620|AT3G56710|AT3G62260|AT4G10040|AT4G29740|AT4G30850|AT4G39640|AT5G27420|AT5G41100|AT5G42380|AT5G47960|AT5G59550|AT5G59820|AT5G63790|AT5G65300
25	M00653	0.00040262	AT1G09940|AT1G19180|AT1G23710|AT1G28370|AT1G42990|AT1G61340|AT3G02800|AT3G05500|AT3G08720|AT3G23230|AT3G25250|AT3G46620|AT3G56710|AT3G62260|AT4G10040|AT4G29740|AT4G30850|AT4G39640|AT5G27420|AT5G41100|AT5G42380|AT5G47960|AT5G59550|AT5G59820|AT5G63790|AT5G65300
25	M00654	0.020749	AT1G09940|AT1G19180|AT1G23710|AT1G28370|AT1G42990|AT1G61340|AT3G02800|AT3G05500|AT3G08720|AT3G23230|AT3G25250|AT3G46620|AT3G56710|AT3G62260|AT4G10040|AT4G29740|AT4G30850|AT4G39640|AT5G27420|AT5G41100|AT5G42380|AT5G47960|AT5G59550|AT5G59820|AT5G63790|AT5G65300
25	M00660	0.019797	AT1G09940|AT1G19180|AT1G23710|AT1G28370|AT1G42990|AT1G61340|AT3G02800|AT3G05500|AT3G08720|AT3G23230|AT3G25250|AT3G46620|AT3G56710|AT3G62260|AT4G10040|AT4G29740|AT4G30850|AT4G39640|AT5G27420|AT5G41100|AT5G42380|AT5G47960|AT5G59550|AT5G59820|AT5G63790|AT5G65300
25	M00697	0.0017758	AT1G09940|AT1G19180|AT1G23710|AT1G28370|AT1G42990|AT1G61340|AT3G02800|AT3G05500|AT3G08720|AT3G23230|AT3G25250|AT3G46620|AT3G56710|AT3G62260|AT4G10040|AT4G29740|AT4G30850|AT4G39640|AT5G27420|AT5G41100|AT5G42380|AT5G47960|AT5G59550|AT5G59820|AT5G63790|AT5G65300
25	M00735	0.00040262	AT1G09940|AT1G19180|AT1G23710|AT1G28370|AT1G42990|AT1G61340|AT3G02800|AT3G05500|AT3G08720|AT3G23230|AT3G25250|AT3G46620|AT3G56710|AT3G62260|AT4G10040|AT4G29740|AT4G30850|AT4G39640|AT5G27420|AT5G41100|AT5G42380|AT5G47960|AT5G59550|AT5G59820|AT5G63790|AT5G65300
25	M00788	0.00040262	AT1G09940|AT1G19180|AT1G23710|AT1G28370|AT1G42990|AT1G61340|AT3G02800|AT3G05500|AT3G08720|AT3G23230|AT3G25250|AT3G46620|AT3G56710|AT3G62260|AT4G10040|AT4G29740|AT4G30850|AT4G39640|AT5G27420|AT5G41100|AT5G42380|AT5G47960|AT5G59550|AT5G59820|AT5G63790|AT5G65300
25	M00936	0.0014823	AT1G09940|AT1G19180|AT1G23710|AT1G28370|AT1G42990|AT1G61340|AT3G02800|AT3G05500|AT3G08720|AT3G23230|AT3G25250|AT3G46620|AT3G56710|AT3G62260|AT4G10040|AT4G29740|AT4G30850|AT4G39640|AT5G27420|AT5G41100|AT5G42380|AT5G47960|AT5G59550|AT5G59820|AT5G63790|AT5G65300
25	M00942	0.020684	AT1G09940|AT1G19180|AT1G23710|AT1G28370|AT1G42990|AT1G61340|AT3G02800|AT3G05500|AT3G08720|AT3G23230|AT3G25250|AT3G46620|AT3G56710|AT3G62260|AT4G10040|AT4G29740|AT4G30850|AT4G39640|AT5G27420|AT5G41100|AT5G42380|AT5G47960|AT5G59550|AT5G59820|AT5G63790|AT5G65300
25	M00943	0.0022573	AT1G09940|AT1G19180|AT1G23710|AT1G28370|AT1G42990|AT1G61340|AT3G02800|AT3G05500|AT3G08720|AT3G23230|AT3G25250|AT3G46620|AT3G56710|AT3G62260|AT4G10040|AT4G29740|AT4G30850|AT4G39640|AT5G27420|AT5G41100|AT5G42380|AT5G47960|AT5G59550|AT5G59820|AT5G63790|AT5G65300
25	M00944	0.024081	AT1G09940|AT1G19180|AT1G23710|AT1G28370|AT1G42990|AT1G61340|AT3G02800|AT3G05500|AT3G08720|AT3G23230|AT3G25250|AT3G46620|AT3G56710|AT3G62260|AT4G10040|AT4G29740|AT4G30850|AT4G39640|AT5G27420|AT5G41100|AT5G42380|AT5G47960|AT5G59550|AT5G59820|AT5G63790|AT5G65300
25	M00945	0.016605	AT1G09940|AT1G19180|AT1G23710|AT1G28370|AT1G42990|AT1G61340|AT3G02800|AT3G05500|AT3G08720|AT3G23230|AT3G25250|AT3G46620|AT3G56710|AT3G62260|AT4G10040|AT4G29740|AT4G30850|AT4G39640|AT5G27420|AT5G41100|AT5G42380|AT5G47960|AT5G59550|AT5G59820|AT5G63790|AT5G65300
25	M01054	0.037524	AT1G09940|AT1G19180|AT1G23710|AT1G28370|AT1G42990|AT1G61340|AT3G02800|AT3G05500|AT3G08720|AT3G23230|AT3G25250|AT3G46620|AT3G56710|AT3G62260|AT4G10040|AT4G29740|AT4G30850|AT4G39640|AT5G27420|AT5G41100|AT5G42380|AT5G47960|AT5G59550|AT5G59820|AT5G63790|AT5G65300
25	M01055	0.013339	AT1G09940|AT1G19180|AT1G23710|AT1G28370|AT1G42990|AT1G61340|AT3G02800|AT3G05500|AT3G08720|AT3G23230|AT3G25250|AT3G46620|AT3G56710|AT3G62260|AT4G10040|AT4G29740|AT4G30850|AT4G39640|AT5G27420|AT5G41100|AT5G42380|AT5G47960|AT5G59550|AT5G59820|AT5G63790|AT5G65300
25	M01065	0.0009981	AT1G09940|AT1G19180|AT1G23710|AT1G28370|AT1G42990|AT1G61340|AT3G02800|AT3G05500|AT3G08720|AT3G23230|AT3G25250|AT3G46620|AT3G56710|AT3G62260|AT4G10040|AT4G29740|AT4G30850|AT4G39640|AT5G27420|AT5G41100|AT5G42380|AT5G47960|AT5G59550|AT5G59820|AT5G63790|AT5G65300
25	M01136	0.0094325	AT1G09940|AT1G19180|AT1G23710|AT1G28370|AT1G42990|AT1G61340|AT3G02800|AT3G05500|AT3G08720|AT3G23230|AT3G25250|AT3G46620|AT3G56710|AT3G62260|AT4G10040|AT4G29740|AT4G30850|AT4G39640|AT5G27420|AT5G41100|AT5G42380|AT5G47960|AT5G59550|AT5G59820|AT5G63790|AT5G65300
25	M01156	0.00013247	AT1G09940|AT1G19180|AT1G23710|AT1G28370|AT1G42990|AT1G61340|AT3G02800|AT3G05500|AT3G08720|AT3G23230|AT3G25250|AT3G46620|AT3G56710|AT3G62260|AT4G10040|AT4G29740|AT4G30850|AT4G39640|AT5G27420|AT5G41100|AT5G42380|AT5G47960|AT5G59550|AT5G59820|AT5G63790|AT5G65300
25	M01186	0.02697	AT1G09940|AT1G19180|AT1G23710|AT1G28370|AT1G42990|AT1G61340|AT3G02800|AT3G05500|AT3G08720|AT3G23230|AT3G25250|AT3G46620|AT3G56710|AT3G62260|AT4G10040|AT4G29740|AT4G30850|AT4G39640|AT5G27420|AT5G41100|AT5G42380|AT5G47960|AT5G59550|AT5G59820|AT5G63790|AT5G65300
25	M01187	0.00040262	AT1G09940|AT1G19180|AT1G23710|AT1G28370|AT1G42990|AT1G61340|AT3G02800|AT3G05500|AT3G08720|AT3G23230|AT3G25250|AT3G46620|AT3G56710|AT3G62260|AT4G10040|AT4G29740|AT4G30850|AT4G39640|AT5G27420|AT5G41100|AT5G42380|AT5G47960|AT5G59550|AT5G59820|AT5G63790|AT5G65300
25	M01584	0.00021266	AT1G09940|AT1G19180|AT1G23710|AT1G28370|AT1G42990|AT1G61340|AT3G02800|AT3G05500|AT3G08720|AT3G23230|AT3G25250|AT3G46620|AT3G56710|AT3G62260|AT4G10040|AT4G29740|AT4G30850|AT4G39640|AT5G27420|AT5G41100|AT5G42380|AT5G47960|AT5G59550|AT5G59820|AT5G63790|AT5G65300
25	M01585	0.0016505	AT1G09940|AT1G19180|AT1G23710|AT1G28370|AT1G42990|AT1G61340|AT3G02800|AT3G05500|AT3G08720|AT3G23230|AT3G25250|AT3G46620|AT3G56710|AT3G62260|AT4G10040|AT4G29740|AT4G30850|AT4G39640|AT5G27420|AT5G41100|AT5G42380|AT5G47960|AT5G59550|AT5G59820|AT5G63790|AT5G65300
25	S-000018	0.019176	AT1G09940|AT1G19180|AT1G23710|AT1G28370|AT1G42990|AT1G61340|AT3G02800|AT3G05500|AT3G08720|AT3G23230|AT3G25250|AT3G46620|AT3G56710|AT3G62260|AT4G10040|AT4G29740|AT4G30850|AT4G39640|AT5G27420|AT5G41100|AT5G42380|AT5G47960|AT5G59550|AT5G59820|AT5G63790|AT5G65300
25	S-000063	0.031984	AT1G09940|AT1G19180|AT1G23710|AT1G28370|AT1G42990|AT1G61340|AT3G02800|AT3G05500|AT3G08720|AT3G23230|AT3G25250|AT3G46620|AT3G56710|AT3G62260|AT4G10040|AT4G29740|AT4G30850|AT4G39640|AT5G27420|AT5G41100|AT5G42380|AT5G47960|AT5G59550|AT5G59820|AT5G63790|AT5G65300
25	S-000064	0.028376	AT1G09940|AT1G19180|AT1G23710|AT1G28370|AT1G42990|AT1G61340|AT3G02800|AT3G05500|AT3G08720|AT3G23230|AT3G25250|AT3G46620|AT3G56710|AT3G62260|AT4G10040|AT4G29740|AT4G30850|AT4G39640|AT5G27420|AT5G41100|AT5G42380|AT5G47960|AT5G59550|AT5G59820|AT5G63790|AT5G65300
25	S-000141	0.0045526	AT1G09940|AT1G19180|AT1G23710|AT1G28370|AT1G42990|AT1G61340|AT3G02800|AT3G05500|AT3G08720|AT3G23230|AT3G25250|AT3G46620|AT3G56710|AT3G62260|AT4G10040|AT4G29740|AT4G30850|AT4G39640|AT5G27420|AT5G41100|AT5G42380|AT5G47960|AT5G59550|AT5G59820|AT5G63790|AT5G65300
25	S-000255	0.0019845	AT1G09940|AT1G19180|AT1G23710|AT1G28370|AT1G42990|AT1G61340|AT3G02800|AT3G05500|AT3G08720|AT3G23230|AT3G25250|AT3G46620|AT3G56710|AT3G62260|AT4G10040|AT4G29740|AT4G30850|AT4G39640|AT5G27420|AT5G41100|AT5G42380|AT5G47960|AT5G59550|AT5G59820|AT5G63790|AT5G65300
25	S-000282	0.00040262	AT1G09940|AT1G19180|AT1G23710|AT1G28370|AT1G42990|AT1G61340|AT3G02800|AT3G05500|AT3G08720|AT3G23230|AT3G25250|AT3G46620|AT3G56710|AT3G62260|AT4G10040|AT4G29740|AT4G30850|AT4G39640|AT5G27420|AT5G41100|AT5G42380|AT5G47960|AT5G59550|AT5G59820|AT5G63790|AT5G65300
25	S-000287	0.0020211	AT1G09940|AT1G19180|AT1G23710|AT1G28370|AT1G42990|AT1G61340|AT3G02800|AT3G05500|AT3G08720|AT3G23230|AT3G25250|AT3G46620|AT3G56710|AT3G62260|AT4G10040|AT4G29740|AT4G30850|AT4G39640|AT5G27420|AT5G41100|AT5G42380|AT5G47960|AT5G59550|AT5G59820|AT5G63790|AT5G65300
25	S-000310	4.1387e-09	AT1G09940|AT1G19180|AT1G23710|AT1G28370|AT1G42990|AT1G61340|AT3G02800|AT3G05500|AT3G08720|AT3G23230|AT3G25250|AT3G46620|AT3G56710|AT3G62260|AT4G10040|AT4G29740|AT4G30850|AT4G39640|AT5G27420|AT5G41100|AT5G42380|AT5G47960|AT5G59550|AT5G59820|AT5G63790|AT5G65300
25	S-000390	1.5322e-07	AT1G09940|AT1G19180|AT1G23710|AT1G28370|AT1G42990|AT1G61340|AT3G02800|AT3G05500|AT3G08720|AT3G23230|AT3G25250|AT3G46620|AT3G56710|AT3G62260|AT4G10040|AT4G29740|AT4G30850|AT4G39640|AT5G27420|AT5G41100|AT5G42380|AT5G47960|AT5G59550|AT5G59820|AT5G63790|AT5G65300
25	S-000428	0.016605	AT1G09940|AT1G19180|AT1G23710|AT1G28370|AT1G42990|AT1G61340|AT3G02800|AT3G05500|AT3G08720|AT3G23230|AT3G25250|AT3G46620|AT3G56710|AT3G62260|AT4G10040|AT4G29740|AT4G30850|AT4G39640|AT5G27420|AT5G41100|AT5G42380|AT5G47960|AT5G59550|AT5G59820|AT5G63790|AT5G65300
25	S-000457	8.4312e-05	AT1G09940|AT1G19180|AT1G23710|AT1G28370|AT1G42990|AT1G61340|AT3G02800|AT3G05500|AT3G08720|AT3G23230|AT3G25250|AT3G46620|AT3G56710|AT3G62260|AT4G10040|AT4G29740|AT4G30850|AT4G39640|AT5G27420|AT5G41100|AT5G42380|AT5G47960|AT5G59550|AT5G59820|AT5G63790|AT5G65300
25	S-000501	0.00093512	AT1G09940|AT1G19180|AT1G23710|AT1G28370|AT1G42990|AT1G61340|AT3G02800|AT3G05500|AT3G08720|AT3G23230|AT3G25250|AT3G46620|AT3G56710|AT3G62260|AT4G10040|AT4G29740|AT4G30850|AT4G39640|AT5G27420|AT5G41100|AT5G42380|AT5G47960|AT5G59550|AT5G59820|AT5G63790|AT5G65300
25	S-000511	0.045995	AT1G09940|AT1G19180|AT1G23710|AT1G28370|AT1G42990|AT1G61340|AT3G02800|AT3G05500|AT3G08720|AT3G23230|AT3G25250|AT3G46620|AT3G56710|AT3G62260|AT4G10040|AT4G29740|AT4G30850|AT4G39640|AT5G27420|AT5G41100|AT5G42380|AT5G47960|AT5G59550|AT5G59820|AT5G63790|AT5G65300
26	M00182	0.035137	AT1G44446|AT4G01050
26	M00366	0.017612	AT1G44446|AT4G01050
26	M00367	0.017612	AT1G44446|AT4G01050
26	M00375	0.035137	AT1G44446|AT4G01050
27	S-000282	0.032887	AT1G09940|AT1G19180|AT1G20510|AT2G30360|AT3G01830|AT3G08720|AT3G45040|AT4G25390
29	M00357	0.039985	AT1G61340|AT1G76600|AT4G24570|AT5G46295|AT5G47960|AT5G64660
29	S-000310	0.039985	AT1G61340|AT1G76600|AT4G24570|AT5G46295|AT5G47960|AT5G64660
29	S-000501	0.00063008	AT1G61340|AT1G76600|AT4G24570|AT5G46295|AT5G47960|AT5G64660
30	M00735	0.0014956	AT1G29330|AT2G17870|AT5G27760
30	S-000310	0.0072776	AT1G29330|AT2G17870|AT5G27760
30	S-000390	2.7365e-06	AT1G29330|AT2G17870|AT5G27760
30	S-000448	0.014248	AT1G29330|AT2G17870|AT5G27760
31	M00372	0.011345	AT4G11280|AT5G59820
31	M00435	0.011955	AT4G11280|AT5G59820
31	M00507	0.018904	AT4G11280|AT5G59820
31	M00788	0.0090503	AT4G11280|AT5G59820
31	M01156	0.011955	AT4G11280|AT5G59820
31	M01179	0.011955	AT4G11280|AT5G59820
31	S-000282	0.011955	AT4G11280|AT5G59820
31	S-000287	0.0030364	AT4G11280|AT5G59820
31	S-000501	5.9905e-05	AT4G11280|AT5G59820
32	M00507	0.0015615	AT1G58420|AT1G66160|AT2G46400|AT3G18690|AT3G50930|AT4G11280|AT4G39640|AT5G28630
32	M01156	0.034812	AT1G58420|AT1G66160|AT2G46400|AT3G18690|AT3G50930|AT4G11280|AT4G39640|AT5G28630
32	M01179	0.00035861	AT1G58420|AT1G66160|AT2G46400|AT3G18690|AT3G50930|AT4G11280|AT4G39640|AT5G28630
32	S-000135	0.002303	AT1G58420|AT1G66160|AT2G46400|AT3G18690|AT3G50930|AT4G11280|AT4G39640|AT5G28630
32	S-000282	3.224e-06	AT1G58420|AT1G66160|AT2G46400|AT3G18690|AT3G50930|AT4G11280|AT4G39640|AT5G28630
32	S-000287	0.021526	AT1G58420|AT1G66160|AT2G46400|AT3G18690|AT3G50930|AT4G11280|AT4G39640|AT5G28630
32	S-000310	1.8978e-06	AT1G58420|AT1G66160|AT2G46400|AT3G18690|AT3G50930|AT4G11280|AT4G39640|AT5G28630
32	S-000501	4.8289e-07	AT1G58420|AT1G66160|AT2G46400|AT3G18690|AT3G50930|AT4G11280|AT4G39640|AT5G28630
33	M00359	0.01686	AT1G09940|AT1G18740|AT1G61340|AT1G77500|AT2G22760|AT3G08720|AT3G25250|AT3G49530|AT3G50930|AT5G64310|AT5G65300|AT5G67300
33	M00366	0.023376	AT1G09940|AT1G18740|AT1G61340|AT1G77500|AT2G22760|AT3G08720|AT3G25250|AT3G49530|AT3G50930|AT5G64310|AT5G65300|AT5G67300
33	M00368	0.0076668	AT1G09940|AT1G18740|AT1G61340|AT1G77500|AT2G22760|AT3G08720|AT3G25250|AT3G49530|AT3G50930|AT5G64310|AT5G65300|AT5G67300
33	M00369	0.03123	AT1G09940|AT1G18740|AT1G61340|AT1G77500|AT2G22760|AT3G08720|AT3G25250|AT3G49530|AT3G50930|AT5G64310|AT5G65300|AT5G67300
33	M00370	0.01686	AT1G09940|AT1G18740|AT1G61340|AT1G77500|AT2G22760|AT3G08720|AT3G25250|AT3G49530|AT3G50930|AT5G64310|AT5G65300|AT5G67300
33	M00371	0.01686	AT1G09940|AT1G18740|AT1G61340|AT1G77500|AT2G22760|AT3G08720|AT3G25250|AT3G49530|AT3G50930|AT5G64310|AT5G65300|AT5G67300
33	M00372	0.0073068	AT1G09940|AT1G18740|AT1G61340|AT1G77500|AT2G22760|AT3G08720|AT3G25250|AT3G49530|AT3G50930|AT5G64310|AT5G65300|AT5G67300
33	M00376	0.0081636	AT1G09940|AT1G18740|AT1G61340|AT1G77500|AT2G22760|AT3G08720|AT3G25250|AT3G49530|AT3G50930|AT5G64310|AT5G65300|AT5G67300
33	M00400	0.032416	AT1G09940|AT1G18740|AT1G61340|AT1G77500|AT2G22760|AT3G08720|AT3G25250|AT3G49530|AT3G50930|AT5G64310|AT5G65300|AT5G67300
33	M00434	0.030272	AT1G09940|AT1G18740|AT1G61340|AT1G77500|AT2G22760|AT3G08720|AT3G25250|AT3G49530|AT3G50930|AT5G64310|AT5G65300|AT5G67300
33	M00441	0.03123	AT1G09940|AT1G18740|AT1G61340|AT1G77500|AT2G22760|AT3G08720|AT3G25250|AT3G49530|AT3G50930|AT5G64310|AT5G65300|AT5G67300
33	M00507	0.0023851	AT1G09940|AT1G18740|AT1G61340|AT1G77500|AT2G22760|AT3G08720|AT3G25250|AT3G49530|AT3G50930|AT5G64310|AT5G65300|AT5G67300
33	M00653	0.02977	AT1G09940|AT1G18740|AT1G61340|AT1G77500|AT2G22760|AT3G08720|AT3G25250|AT3G49530|AT3G50930|AT5G64310|AT5G65300|AT5G67300
33	M00788	0.01246	AT1G09940|AT1G18740|AT1G61340|AT1G77500|AT2G22760|AT3G08720|AT3G25250|AT3G49530|AT3G50930|AT5G64310|AT5G65300|AT5G67300
33	M00936	0.034674	AT1G09940|AT1G18740|AT1G61340|AT1G77500|AT2G22760|AT3G08720|AT3G25250|AT3G49530|AT3G50930|AT5G64310|AT5G65300|AT5G67300
33	M00942	0.024473	AT1G09940|AT1G18740|AT1G61340|AT1G77500|AT2G22760|AT3G08720|AT3G25250|AT3G49530|AT3G50930|AT5G64310|AT5G65300|AT5G67300
33	M00943	0.025778	AT1G09940|AT1G18740|AT1G61340|AT1G77500|AT2G22760|AT3G08720|AT3G25250|AT3G49530|AT3G50930|AT5G64310|AT5G65300|AT5G67300
33	M00944	0.01686	AT1G09940|AT1G18740|AT1G61340|AT1G77500|AT2G22760|AT3G08720|AT3G25250|AT3G49530|AT3G50930|AT5G64310|AT5G65300|AT5G67300
33	M00945	0.023376	AT1G09940|AT1G18740|AT1G61340|AT1G77500|AT2G22760|AT3G08720|AT3G25250|AT3G49530|AT3G50930|AT5G64310|AT5G65300|AT5G67300
33	M01065	0.034674	AT1G09940|AT1G18740|AT1G61340|AT1G77500|AT2G22760|AT3G08720|AT3G25250|AT3G49530|AT3G50930|AT5G64310|AT5G65300|AT5G67300
33	M01136	0.045344	AT1G09940|AT1G18740|AT1G61340|AT1G77500|AT2G22760|AT3G08720|AT3G25250|AT3G49530|AT3G50930|AT5G64310|AT5G65300|AT5G67300
33	M01156	0.017591	AT1G09940|AT1G18740|AT1G61340|AT1G77500|AT2G22760|AT3G08720|AT3G25250|AT3G49530|AT3G50930|AT5G64310|AT5G65300|AT5G67300
33	M01179	0.01686	AT1G09940|AT1G18740|AT1G61340|AT1G77500|AT2G22760|AT3G08720|AT3G25250|AT3G49530|AT3G50930|AT5G64310|AT5G65300|AT5G67300
33	M01584	0.042993	AT1G09940|AT1G18740|AT1G61340|AT1G77500|AT2G22760|AT3G08720|AT3G25250|AT3G49530|AT3G50930|AT5G64310|AT5G65300|AT5G67300
33	S-000018	0.024473	AT1G09940|AT1G18740|AT1G61340|AT1G77500|AT2G22760|AT3G08720|AT3G25250|AT3G49530|AT3G50930|AT5G64310|AT5G65300|AT5G67300
33	S-000141	0.0081636	AT1G09940|AT1G18740|AT1G61340|AT1G77500|AT2G22760|AT3G08720|AT3G25250|AT3G49530|AT3G50930|AT5G64310|AT5G65300|AT5G67300
33	S-000145	0.017591	AT1G09940|AT1G18740|AT1G61340|AT1G77500|AT2G22760|AT3G08720|AT3G25250|AT3G49530|AT3G50930|AT5G64310|AT5G65300|AT5G67300
33	S-000282	0.00086381	AT1G09940|AT1G18740|AT1G61340|AT1G77500|AT2G22760|AT3G08720|AT3G25250|AT3G49530|AT3G50930|AT5G64310|AT5G65300|AT5G67300
33	S-000287	0.00083529	AT1G09940|AT1G18740|AT1G61340|AT1G77500|AT2G22760|AT3G08720|AT3G25250|AT3G49530|AT3G50930|AT5G64310|AT5G65300|AT5G67300
33	S-000291	0.01686	AT1G09940|AT1G18740|AT1G61340|AT1G77500|AT2G22760|AT3G08720|AT3G25250|AT3G49530|AT3G50930|AT5G64310|AT5G65300|AT5G67300
33	S-000414	0.01246	AT1G09940|AT1G18740|AT1G61340|AT1G77500|AT2G22760|AT3G08720|AT3G25250|AT3G49530|AT3G50930|AT5G64310|AT5G65300|AT5G67300
33	S-000501	3.0916e-05	AT1G09940|AT1G18740|AT1G61340|AT1G77500|AT2G22760|AT3G08720|AT3G25250|AT3G49530|AT3G50930|AT5G64310|AT5G65300|AT5G67300
35	M00368	0.018931	AT1G25400|AT1G27770|AT1G50740|AT1G61340|AT2G22880|AT2G37970|AT2G38790|AT2G47060|AT3G01830|AT3G08720|AT3G52400|AT4G25210|AT4G25390|AT4G26080|AT4G28085|AT4G33920|AT5G13190|AT5G24590|AT5G27420|AT5G42380|AT5G46295|AT5G59820|AT5G63790
35	M00507	0.021187	AT1G25400|AT1G27770|AT1G50740|AT1G61340|AT2G22880|AT2G37970|AT2G38790|AT2G47060|AT3G01830|AT3G08720|AT3G52400|AT4G25210|AT4G25390|AT4G26080|AT4G28085|AT4G33920|AT5G13190|AT5G24590|AT5G27420|AT5G42380|AT5G46295|AT5G59820|AT5G63790
35	M00735	8.7391e-05	AT1G25400|AT1G27770|AT1G50740|AT1G61340|AT2G22880|AT2G37970|AT2G38790|AT2G47060|AT3G01830|AT3G08720|AT3G52400|AT4G25210|AT4G25390|AT4G26080|AT4G28085|AT4G33920|AT5G13190|AT5G24590|AT5G27420|AT5G42380|AT5G46295|AT5G59820|AT5G63790
35	M01156	0.016317	AT1G25400|AT1G27770|AT1G50740|AT1G61340|AT2G22880|AT2G37970|AT2G38790|AT2G47060|AT3G01830|AT3G08720|AT3G52400|AT4G25210|AT4G25390|AT4G26080|AT4G28085|AT4G33920|AT5G13190|AT5G24590|AT5G27420|AT5G42380|AT5G46295|AT5G59820|AT5G63790
35	M01179	0.00014657	AT1G25400|AT1G27770|AT1G50740|AT1G61340|AT2G22880|AT2G37970|AT2G38790|AT2G47060|AT3G01830|AT3G08720|AT3G52400|AT4G25210|AT4G25390|AT4G26080|AT4G28085|AT4G33920|AT5G13190|AT5G24590|AT5G27420|AT5G42380|AT5G46295|AT5G59820|AT5G63790
35	M01187	0.048722	AT1G25400|AT1G27770|AT1G50740|AT1G61340|AT2G22880|AT2G37970|AT2G38790|AT2G47060|AT3G01830|AT3G08720|AT3G52400|AT4G25210|AT4G25390|AT4G26080|AT4G28085|AT4G33920|AT5G13190|AT5G24590|AT5G27420|AT5G42380|AT5G46295|AT5G59820|AT5G63790
35	S-000135	0.016317	AT1G25400|AT1G27770|AT1G50740|AT1G61340|AT2G22880|AT2G37970|AT2G38790|AT2G47060|AT3G01830|AT3G08720|AT3G52400|AT4G25210|AT4G25390|AT4G26080|AT4G28085|AT4G33920|AT5G13190|AT5G24590|AT5G27420|AT5G42380|AT5G46295|AT5G59820|AT5G63790
35	S-000141	0.013699	AT1G25400|AT1G27770|AT1G50740|AT1G61340|AT2G22880|AT2G37970|AT2G38790|AT2G47060|AT3G01830|AT3G08720|AT3G52400|AT4G25210|AT4G25390|AT4G26080|AT4G28085|AT4G33920|AT5G13190|AT5G24590|AT5G27420|AT5G42380|AT5G46295|AT5G59820|AT5G63790
35	S-000282	1.2965e-07	AT1G25400|AT1G27770|AT1G50740|AT1G61340|AT2G22880|AT2G37970|AT2G38790|AT2G47060|AT3G01830|AT3G08720|AT3G52400|AT4G25210|AT4G25390|AT4G26080|AT4G28085|AT4G33920|AT5G13190|AT5G24590|AT5G27420|AT5G42380|AT5G46295|AT5G59820|AT5G63790
35	S-000310	1.8891e-08	AT1G25400|AT1G27770|AT1G50740|AT1G61340|AT2G22880|AT2G37970|AT2G38790|AT2G47060|AT3G01830|AT3G08720|AT3G52400|AT4G25210|AT4G25390|AT4G26080|AT4G28085|AT4G33920|AT5G13190|AT5G24590|AT5G27420|AT5G42380|AT5G46295|AT5G59820|AT5G63790
35	S-000390	8.7391e-05	AT1G25400|AT1G27770|AT1G50740|AT1G61340|AT2G22880|AT2G37970|AT2G38790|AT2G47060|AT3G01830|AT3G08720|AT3G52400|AT4G25210|AT4G25390|AT4G26080|AT4G28085|AT4G33920|AT5G13190|AT5G24590|AT5G27420|AT5G42380|AT5G46295|AT5G59820|AT5G63790
35	S-000440	0.040408	AT1G25400|AT1G27770|AT1G50740|AT1G61340|AT2G22880|AT2G37970|AT2G38790|AT2G47060|AT3G01830|AT3G08720|AT3G52400|AT4G25210|AT4G25390|AT4G26080|AT4G28085|AT4G33920|AT5G13190|AT5G24590|AT5G27420|AT5G42380|AT5G46295|AT5G59820|AT5G63790
35	S-000457	5.7649e-05	AT1G25400|AT1G27770|AT1G50740|AT1G61340|AT2G22880|AT2G37970|AT2G38790|AT2G47060|AT3G01830|AT3G08720|AT3G52400|AT4G25210|AT4G25390|AT4G26080|AT4G28085|AT4G33920|AT5G13190|AT5G24590|AT5G27420|AT5G42380|AT5G46295|AT5G59820|AT5G63790
35	S-000501	1.2965e-07	AT1G25400|AT1G27770|AT1G50740|AT1G61340|AT2G22880|AT2G37970|AT2G38790|AT2G47060|AT3G01830|AT3G08720|AT3G52400|AT4G25210|AT4G25390|AT4G26080|AT4G28085|AT4G33920|AT5G13190|AT5G24590|AT5G27420|AT5G42380|AT5G46295|AT5G59820|AT5G63790
37	M00479	0.014449	AT1G04640|AT1G07010|AT1G08390|AT1G14700|AT1G18620|AT1G23480|AT1G24290|AT1G29530|AT1G35340|AT1G48480|AT1G48600|AT1G50460|AT1G50900|AT1G51400|AT1G56720|AT1G67750|AT1G73600|AT1G80560|AT2G01590|AT2G01630|AT2G25270|AT2G27040|AT2G27810|AT2G30170|AT2G31790|AT2G38970|AT2G47590|AT3G10840|AT3G13000|AT3G13510|AT3G19820|AT3G20390|AT3G43610|AT3G44990|AT3G48040|AT3G55330|AT3G63140|AT4G09670|AT4G19985|AT4G22753…
37	M00501	0.032494	AT1G04640|AT1G07010|AT1G08390|AT1G14700|AT1G18620|AT1G23480|AT1G24290|AT1G29530|AT1G35340|AT1G48480|AT1G48600|AT1G50460|AT1G50900|AT1G51400|AT1G56720|AT1G67750|AT1G73600|AT1G80560|AT2G01590|AT2G01630|AT2G25270|AT2G27040|AT2G27810|AT2G30170|AT2G31790|AT2G38970|AT2G47590|AT3G10840|AT3G13000|AT3G13510|AT3G19820|AT3G20390|AT3G43610|AT3G44990|AT3G48040|AT3G55330|AT3G63140|AT4G09670|AT4G19985|AT4G22753…
37	M00948	0.0030755	AT1G04640|AT1G07010|AT1G08390|AT1G14700|AT1G18620|AT1G23480|AT1G24290|AT1G29530|AT1G35340|AT1G48480|AT1G48600|AT1G50460|AT1G50900|AT1G51400|AT1G56720|AT1G67750|AT1G73600|AT1G80560|AT2G01590|AT2G01630|AT2G25270|AT2G27040|AT2G27810|AT2G30170|AT2G31790|AT2G38970|AT2G47590|AT3G10840|AT3G13000|AT3G13510|AT3G19820|AT3G20390|AT3G43610|AT3G44990|AT3G48040|AT3G55330|AT3G63140|AT4G09670|AT4G19985|AT4G22753…
37	S-000217	0.0037809	AT1G04640|AT1G07010|AT1G08390|AT1G14700|AT1G18620|AT1G23480|AT1G24290|AT1G29530|AT1G35340|AT1G48480|AT1G48600|AT1G50460|AT1G50900|AT1G51400|AT1G56720|AT1G67750|AT1G73600|AT1G80560|AT2G01590|AT2G01630|AT2G25270|AT2G27040|AT2G27810|AT2G30170|AT2G31790|AT2G38970|AT2G47590|AT3G10840|AT3G13000|AT3G13510|AT3G19820|AT3G20390|AT3G43610|AT3G44990|AT3G48040|AT3G55330|AT3G63140|AT4G09670|AT4G19985|AT4G22753…
39	S-000501	0.014112	AT1G23710|AT2G41010|AT3G52800
40	M00182	0.0071411	AT1G20450|AT2G15970
40	M00366	0.030654	AT1G20450|AT2G15970
40	M00368	0.030654	AT1G20450|AT2G15970
40	M00369	0.030654	AT1G20450|AT2G15970
40	M00372	0.043799	AT1G20450|AT2G15970
40	M00440	0.028063	AT1G20450|AT2G15970
40	M00943	0.043799	AT1G20450|AT2G15970
40	M01065	0.0071411	AT1G20450|AT2G15970
40	S-000287	0.043799	AT1G20450|AT2G15970
40	S-000385	0.0071411	AT1G20450|AT2G15970
43	S-000472	2.4986e-10	AT3G01160|AT3G59670|AT5G08620
43	S-000474	9.6733e-08	AT3G01160|AT3G59670|AT5G08620
46	M00182	0.032474	AT1G23710|AT1G25400|AT3G27540|AT3G46620|AT5G51990
46	M00355	0.031875	AT1G23710|AT1G25400|AT3G27540|AT3G46620|AT5G51990
46	M00357	0.029485	AT1G23710|AT1G25400|AT3G27540|AT3G46620|AT5G51990
46	M00359	0.034419	AT1G23710|AT1G25400|AT3G27540|AT3G46620|AT5G51990
46	M00367	0.037093	AT1G23710|AT1G25400|AT3G27540|AT3G46620|AT5G51990
46	M00368	0.029485	AT1G23710|AT1G25400|AT3G27540|AT3G46620|AT5G51990
46	M00369	0.017446	AT1G23710|AT1G25400|AT3G27540|AT3G46620|AT5G51990
46	M00370	0.031875	AT1G23710|AT1G25400|AT3G27540|AT3G46620|AT5G51990
46	M00371	0.010801	AT1G23710|AT1G25400|AT3G27540|AT3G46620|AT5G51990
46	M00372	0.024815	AT1G23710|AT1G25400|AT3G27540|AT3G46620|AT5G51990
46	M00375	0.011038	AT1G23710|AT1G25400|AT3G27540|AT3G46620|AT5G51990
46	M00399	0.041378	AT1G23710|AT1G25400|AT3G27540|AT3G46620|AT5G51990
46	M00400	0.031285	AT1G23710|AT1G25400|AT3G27540|AT3G46620|AT5G51990
46	M00434	0.029435	AT1G23710|AT1G25400|AT3G27540|AT3G46620|AT5G51990
46	M00440	0.029485	AT1G23710|AT1G25400|AT3G27540|AT3G46620|AT5G51990
46	M00441	0.029485	AT1G23710|AT1G25400|AT3G27540|AT3G46620|AT5G51990
46	M00507	0.024299	AT1G23710|AT1G25400|AT3G27540|AT3G46620|AT5G51990
46	M00653	0.017853	AT1G23710|AT1G25400|AT3G27540|AT3G46620|AT5G51990
46	M00654	0.01254	AT1G23710|AT1G25400|AT3G27540|AT3G46620|AT5G51990
46	M00735	0.024815	AT1G23710|AT1G25400|AT3G27540|AT3G46620|AT5G51990
46	M00788	0.020805	AT1G23710|AT1G25400|AT3G27540|AT3G46620|AT5G51990
46	M00942	0.029485	AT1G23710|AT1G25400|AT3G27540|AT3G46620|AT5G51990
46	M00943	0.024815	AT1G23710|AT1G25400|AT3G27540|AT3G46620|AT5G51990
46	M00944	0.021934	AT1G23710|AT1G25400|AT3G27540|AT3G46620|AT5G51990
46	M00945	0.006962	AT1G23710|AT1G25400|AT3G27540|AT3G46620|AT5G51990
46	M00946	0.010801	AT1G23710|AT1G25400|AT3G27540|AT3G46620|AT5G51990
46	M01054	0.034419	AT1G23710|AT1G25400|AT3G27540|AT3G46620|AT5G51990
46	M01156	0.0001486	AT1G23710|AT1G25400|AT3G27540|AT3G46620|AT5G51990
46	M01179	0.0070767	AT1G23710|AT1G25400|AT3G27540|AT3G46620|AT5G51990
46	M01584	0.034419	AT1G23710|AT1G25400|AT3G27540|AT3G46620|AT5G51990
46	M01585	0.0069769	AT1G23710|AT1G25400|AT3G27540|AT3G46620|AT5G51990
46	S-000135	0.017446	AT1G23710|AT1G25400|AT3G27540|AT3G46620|AT5G51990
46	S-000141	0.029485	AT1G23710|AT1G25400|AT3G27540|AT3G46620|AT5G51990
46	S-000145	0.024815	AT1G23710|AT1G25400|AT3G27540|AT3G46620|AT5G51990
46	S-000272	0.010801	AT1G23710|AT1G25400|AT3G27540|AT3G46620|AT5G51990
46	S-000282	3.056e-05	AT1G23710|AT1G25400|AT3G27540|AT3G46620|AT5G51990
46	S-000390	0.011038	AT1G23710|AT1G25400|AT3G27540|AT3G46620|AT5G51990
46	S-000414	0.020805	AT1G23710|AT1G25400|AT3G27540|AT3G46620|AT5G51990
46	S-000501	7.4626e-10	AT1G23710|AT1G25400|AT3G27540|AT3G46620|AT5G51990
47	S-000081	0.037825	AT5G04340|AT5G16910
49	S-000310	0.033702	AT5G06320
49	S-000501	0.0048688	AT5G06320
50	M00507	0.043298	AT5G10750|AT5G16830|AT5G62460
50	M01156	0.034088	AT5G10750|AT5G16830|AT5G62460
50	M01585	0.028213	AT5G10750|AT5G16830|AT5G62460
50	S-000282	0.022329	AT5G10750|AT5G16830|AT5G62460
50	S-000310	0.00067199	AT5G10750|AT5G16830|AT5G62460
50	S-000501	0.0028625	AT5G10750|AT5G16830|AT5G62460
51	M00182	0.0096333	AT1G19150|AT1G29660|AT1G50320|AT1G50900|AT1G55360|AT1G56500|AT1G68585|AT2G23390|AT2G26910|AT2G39470|AT2G42190|AT3G12685|AT3G55330|AT4G22756|AT4G33470|AT4G38160|AT4G39710|AT5G07020|AT5G13770|AT5G36170|AT5G53580|AT5G58260
51	M00366	0.038548	AT1G19150|AT1G29660|AT1G50320|AT1G50900|AT1G55360|AT1G56500|AT1G68585|AT2G23390|AT2G26910|AT2G39470|AT2G42190|AT3G12685|AT3G55330|AT4G22756|AT4G33470|AT4G38160|AT4G39710|AT5G07020|AT5G13770|AT5G36170|AT5G53580|AT5G58260
51	M00367	0.0096333	AT1G19150|AT1G29660|AT1G50320|AT1G50900|AT1G55360|AT1G56500|AT1G68585|AT2G23390|AT2G26910|AT2G39470|AT2G42190|AT3G12685|AT3G55330|AT4G22756|AT4G33470|AT4G38160|AT4G39710|AT5G07020|AT5G13770|AT5G36170|AT5G53580|AT5G58260
51	M00368	0.014502	AT1G19150|AT1G29660|AT1G50320|AT1G50900|AT1G55360|AT1G56500|AT1G68585|AT2G23390|AT2G26910|AT2G39470|AT2G42190|AT3G12685|AT3G55330|AT4G22756|AT4G33470|AT4G38160|AT4G39710|AT5G07020|AT5G13770|AT5G36170|AT5G53580|AT5G58260
51	M00369	0.016675	AT1G19150|AT1G29660|AT1G50320|AT1G50900|AT1G55360|AT1G56500|AT1G68585|AT2G23390|AT2G26910|AT2G39470|AT2G42190|AT3G12685|AT3G55330|AT4G22756|AT4G33470|AT4G38160|AT4G39710|AT5G07020|AT5G13770|AT5G36170|AT5G53580|AT5G58260
51	M00400	0.017073	AT1G19150|AT1G29660|AT1G50320|AT1G50900|AT1G55360|AT1G56500|AT1G68585|AT2G23390|AT2G26910|AT2G39470|AT2G42190|AT3G12685|AT3G55330|AT4G22756|AT4G33470|AT4G38160|AT4G39710|AT5G07020|AT5G13770|AT5G36170|AT5G53580|AT5G58260
51	M00435	0.0096333	AT1G19150|AT1G29660|AT1G50320|AT1G50900|AT1G55360|AT1G56500|AT1G68585|AT2G23390|AT2G26910|AT2G39470|AT2G42190|AT3G12685|AT3G55330|AT4G22756|AT4G33470|AT4G38160|AT4G39710|AT5G07020|AT5G13770|AT5G36170|AT5G53580|AT5G58260
51	M00441	0.014502	AT1G19150|AT1G29660|AT1G50320|AT1G50900|AT1G55360|AT1G56500|AT1G68585|AT2G23390|AT2G26910|AT2G39470|AT2G42190|AT3G12685|AT3G55330|AT4G22756|AT4G33470|AT4G38160|AT4G39710|AT5G07020|AT5G13770|AT5G36170|AT5G53580|AT5G58260
51	M00442	0.018525	AT1G19150|AT1G29660|AT1G50320|AT1G50900|AT1G55360|AT1G56500|AT1G68585|AT2G23390|AT2G26910|AT2G39470|AT2G42190|AT3G12685|AT3G55330|AT4G22756|AT4G33470|AT4G38160|AT4G39710|AT5G07020|AT5G13770|AT5G36170|AT5G53580|AT5G58260
51	M00788	0.014502	AT1G19150|AT1G29660|AT1G50320|AT1G50900|AT1G55360|AT1G56500|AT1G68585|AT2G23390|AT2G26910|AT2G39470|AT2G42190|AT3G12685|AT3G55330|AT4G22756|AT4G33470|AT4G38160|AT4G39710|AT5G07020|AT5G13770|AT5G36170|AT5G53580|AT5G58260
51	M00942	0.034015	AT1G19150|AT1G29660|AT1G50320|AT1G50900|AT1G55360|AT1G56500|AT1G68585|AT2G23390|AT2G26910|AT2G39470|AT2G42190|AT3G12685|AT3G55330|AT4G22756|AT4G33470|AT4G38160|AT4G39710|AT5G07020|AT5G13770|AT5G36170|AT5G53580|AT5G58260
51	M00943	0.024486	AT1G19150|AT1G29660|AT1G50320|AT1G50900|AT1G55360|AT1G56500|AT1G68585|AT2G23390|AT2G26910|AT2G39470|AT2G42190|AT3G12685|AT3G55330|AT4G22756|AT4G33470|AT4G38160|AT4G39710|AT5G07020|AT5G13770|AT5G36170|AT5G53580|AT5G58260
51	M01584	0.018525	AT1G19150|AT1G29660|AT1G50320|AT1G50900|AT1G55360|AT1G56500|AT1G68585|AT2G23390|AT2G26910|AT2G39470|AT2G42190|AT3G12685|AT3G55330|AT4G22756|AT4G33470|AT4G38160|AT4G39710|AT5G07020|AT5G13770|AT5G36170|AT5G53580|AT5G58260
51	S-000230	0.034015	AT1G19150|AT1G29660|AT1G50320|AT1G50900|AT1G55360|AT1G56500|AT1G68585|AT2G23390|AT2G26910|AT2G39470|AT2G42190|AT3G12685|AT3G55330|AT4G22756|AT4G33470|AT4G38160|AT4G39710|AT5G07020|AT5G13770|AT5G36170|AT5G53580|AT5G58260
51	S-000474	0.024486	AT1G19150|AT1G29660|AT1G50320|AT1G50900|AT1G55360|AT1G56500|AT1G68585|AT2G23390|AT2G26910|AT2G39470|AT2G42190|AT3G12685|AT3G55330|AT4G22756|AT4G33470|AT4G38160|AT4G39710|AT5G07020|AT5G13770|AT5G36170|AT5G53580|AT5G58260
51	S-000504	0.022519	AT1G19150|AT1G29660|AT1G50320|AT1G50900|AT1G55360|AT1G56500|AT1G68585|AT2G23390|AT2G26910|AT2G39470|AT2G42190|AT3G12685|AT3G55330|AT4G22756|AT4G33470|AT4G38160|AT4G39710|AT5G07020|AT5G13770|AT5G36170|AT5G53580|AT5G58260
52	M00434	0.041127	AT1G18740|AT1G23710|AT1G61340|AT2G30040|AT2G35930|AT2G41010|AT2G46400|AT3G23250|AT3G56880|AT3G62720|AT4G25490|AT4G29780|AT5G28630|AT5G58680|AT5G67300
52	M00440	0.013902	AT1G18740|AT1G23710|AT1G61340|AT2G30040|AT2G35930|AT2G41010|AT2G46400|AT3G23250|AT3G56880|AT3G62720|AT4G25490|AT4G29780|AT5G28630|AT5G58680|AT5G67300
52	M00507	0.0006004	AT1G18740|AT1G23710|AT1G61340|AT2G30040|AT2G35930|AT2G41010|AT2G46400|AT3G23250|AT3G56880|AT3G62720|AT4G25490|AT4G29780|AT5G28630|AT5G58680|AT5G67300
52	M01585	0.0006004	AT1G18740|AT1G23710|AT1G61340|AT2G30040|AT2G35930|AT2G41010|AT2G46400|AT3G23250|AT3G56880|AT3G62720|AT4G25490|AT4G29780|AT5G28630|AT5G58680|AT5G67300
52	S-000282	0.0032139	AT1G18740|AT1G23710|AT1G61340|AT2G30040|AT2G35930|AT2G41010|AT2G46400|AT3G23250|AT3G56880|AT3G62720|AT4G25490|AT4G29780|AT5G28630|AT5G58680|AT5G67300
52	S-000287	0.0081484	AT1G18740|AT1G23710|AT1G61340|AT2G30040|AT2G35930|AT2G41010|AT2G46400|AT3G23250|AT3G56880|AT3G62720|AT4G25490|AT4G29780|AT5G28630|AT5G58680|AT5G67300
52	S-000501	0.0006004	AT1G18740|AT1G23710|AT1G61340|AT2G30040|AT2G35930|AT2G41010|AT2G46400|AT3G23250|AT3G56880|AT3G62720|AT4G25490|AT4G29780|AT5G28630|AT5G58680|AT5G67300
54	M00375	0.039948	AT1G22190|AT1G23710|AT3G46620
54	M00946	0.015828	AT1G22190|AT1G23710|AT3G46620
54	M01585	0.015828	AT1G22190|AT1G23710|AT3G46620
54	S-000282	0.00024803	AT1G22190|AT1G23710|AT3G46620
54	S-000291	0.0068812	AT1G22190|AT1G23710|AT3G46620
54	S-000501	2.8254e-05	AT1G22190|AT1G23710|AT3G46620
55	S-000310	0.028297	AT1G61340|AT5G06320|AT5G42380|AT5G59550|AT5G66070
55	S-000501	0.010626	AT1G61340|AT5G06320|AT5G42380|AT5G59550|AT5G66070
56	M00182	0.0007295	AT1G12250|AT1G19150|AT1G31420|AT1G45474|AT1G51100|AT2G20890|AT2G33250|AT3G02020|AT3G16370|AT3G53470|AT4G17560|AT4G23820|AT5G16710|AT5G38520|AT5G43750|AT5G47110|AT5G51110
56	M00366	0.016053	AT1G12250|AT1G19150|AT1G31420|AT1G45474|AT1G51100|AT2G20890|AT2G33250|AT3G02020|AT3G16370|AT3G53470|AT4G17560|AT4G23820|AT5G16710|AT5G38520|AT5G43750|AT5G47110|AT5G51110
56	M00367	0.00057564	AT1G12250|AT1G19150|AT1G31420|AT1G45474|AT1G51100|AT2G20890|AT2G33250|AT3G02020|AT3G16370|AT3G53470|AT4G17560|AT4G23820|AT5G16710|AT5G38520|AT5G43750|AT5G47110|AT5G51110
56	M00368	0.020377	AT1G12250|AT1G19150|AT1G31420|AT1G45474|AT1G51100|AT2G20890|AT2G33250|AT3G02020|AT3G16370|AT3G53470|AT4G17560|AT4G23820|AT5G16710|AT5G38520|AT5G43750|AT5G47110|AT5G51110
56	M00369	0.010298	AT1G12250|AT1G19150|AT1G31420|AT1G45474|AT1G51100|AT2G20890|AT2G33250|AT3G02020|AT3G16370|AT3G53470|AT4G17560|AT4G23820|AT5G16710|AT5G38520|AT5G43750|AT5G47110|AT5G51110
56	M00370	0.016053	AT1G12250|AT1G19150|AT1G31420|AT1G45474|AT1G51100|AT2G20890|AT2G33250|AT3G02020|AT3G16370|AT3G53470|AT4G17560|AT4G23820|AT5G16710|AT5G38520|AT5G43750|AT5G47110|AT5G51110
56	M00375	0.015126	AT1G12250|AT1G19150|AT1G31420|AT1G45474|AT1G51100|AT2G20890|AT2G33250|AT3G02020|AT3G16370|AT3G53470|AT4G17560|AT4G23820|AT5G16710|AT5G38520|AT5G43750|AT5G47110|AT5G51110
56	M00400	0.0073941	AT1G12250|AT1G19150|AT1G31420|AT1G45474|AT1G51100|AT2G20890|AT2G33250|AT3G02020|AT3G16370|AT3G53470|AT4G17560|AT4G23820|AT5G16710|AT5G38520|AT5G43750|AT5G47110|AT5G51110
56	M00434	0.021268	AT1G12250|AT1G19150|AT1G31420|AT1G45474|AT1G51100|AT2G20890|AT2G33250|AT3G02020|AT3G16370|AT3G53470|AT4G17560|AT4G23820|AT5G16710|AT5G38520|AT5G43750|AT5G47110|AT5G51110
56	M00435	0.00057564	AT1G12250|AT1G19150|AT1G31420|AT1G45474|AT1G51100|AT2G20890|AT2G33250|AT3G02020|AT3G16370|AT3G53470|AT4G17560|AT4G23820|AT5G16710|AT5G38520|AT5G43750|AT5G47110|AT5G51110
56	M00441	0.0007295	AT1G12250|AT1G19150|AT1G31420|AT1G45474|AT1G51100|AT2G20890|AT2G33250|AT3G02020|AT3G16370|AT3G53470|AT4G17560|AT4G23820|AT5G16710|AT5G38520|AT5G43750|AT5G47110|AT5G51110
56	M00442	0.0073941	AT1G12250|AT1G19150|AT1G31420|AT1G45474|AT1G51100|AT2G20890|AT2G33250|AT3G02020|AT3G16370|AT3G53470|AT4G17560|AT4G23820|AT5G16710|AT5G38520|AT5G43750|AT5G47110|AT5G51110
56	M00788	0.017658	AT1G12250|AT1G19150|AT1G31420|AT1G45474|AT1G51100|AT2G20890|AT2G33250|AT3G02020|AT3G16370|AT3G53470|AT4G17560|AT4G23820|AT5G16710|AT5G38520|AT5G43750|AT5G47110|AT5G51110
56	M00942	0.030225	AT1G12250|AT1G19150|AT1G31420|AT1G45474|AT1G51100|AT2G20890|AT2G33250|AT3G02020|AT3G16370|AT3G53470|AT4G17560|AT4G23820|AT5G16710|AT5G38520|AT5G43750|AT5G47110|AT5G51110
56	M00943	0.017264	AT1G12250|AT1G19150|AT1G31420|AT1G45474|AT1G51100|AT2G20890|AT2G33250|AT3G02020|AT3G16370|AT3G53470|AT4G17560|AT4G23820|AT5G16710|AT5G38520|AT5G43750|AT5G47110|AT5G51110
56	M00946	0.0073941	AT1G12250|AT1G19150|AT1G31420|AT1G45474|AT1G51100|AT2G20890|AT2G33250|AT3G02020|AT3G16370|AT3G53470|AT4G17560|AT4G23820|AT5G16710|AT5G38520|AT5G43750|AT5G47110|AT5G51110
56	M00952	0.016053	AT1G12250|AT1G19150|AT1G31420|AT1G45474|AT1G51100|AT2G20890|AT2G33250|AT3G02020|AT3G16370|AT3G53470|AT4G17560|AT4G23820|AT5G16710|AT5G38520|AT5G43750|AT5G47110|AT5G51110
56	M01584	0.0045908	AT1G12250|AT1G19150|AT1G31420|AT1G45474|AT1G51100|AT2G20890|AT2G33250|AT3G02020|AT3G16370|AT3G53470|AT4G17560|AT4G23820|AT5G16710|AT5G38520|AT5G43750|AT5G47110|AT5G51110
56	M01585	0.017658	AT1G12250|AT1G19150|AT1G31420|AT1G45474|AT1G51100|AT2G20890|AT2G33250|AT3G02020|AT3G16370|AT3G53470|AT4G17560|AT4G23820|AT5G16710|AT5G38520|AT5G43750|AT5G47110|AT5G51110
56	S-000272	0.044885	AT1G12250|AT1G19150|AT1G31420|AT1G45474|AT1G51100|AT2G20890|AT2G33250|AT3G02020|AT3G16370|AT3G53470|AT4G17560|AT4G23820|AT5G16710|AT5G38520|AT5G43750|AT5G47110|AT5G51110
56	S-000424	0.033175	AT1G12250|AT1G19150|AT1G31420|AT1G45474|AT1G51100|AT2G20890|AT2G33250|AT3G02020|AT3G16370|AT3G53470|AT4G17560|AT4G23820|AT5G16710|AT5G38520|AT5G43750|AT5G47110|AT5G51110
56	S-000474	0.033334	AT1G12250|AT1G19150|AT1G31420|AT1G45474|AT1G51100|AT2G20890|AT2G33250|AT3G02020|AT3G16370|AT3G53470|AT4G17560|AT4G23820|AT5G16710|AT5G38520|AT5G43750|AT5G47110|AT5G51110
59	M01133	0.0382	AT1G61340
59	M01179	0.017228	AT1G61340
59	S-000282	0.030328	AT1G61340
59	S-000310	0.017228	AT1G61340
59	S-000501	9.2503e-06	AT1G61340
60	S-000225	0.00015736	AT1G01740|AT1G05180|AT1G07210|AT1G15480|AT1G29940|AT1G30460|AT1G53645|AT1G60850|AT1G61580|AT1G63780|AT1G64880|AT1G76300|AT2G25670|AT3G01310|AT3G02530|AT3G18165|AT3G18760|AT3G20050|AT3G22660|AT3G27740|AT3G49320|AT4G04670|AT4G23620|AT4G30800|AT5G23250|AT5G27540|AT5G39840|AT5G57120
60	S-000374	0.0069942	AT1G01740|AT1G05180|AT1G07210|AT1G15480|AT1G29940|AT1G30460|AT1G53645|AT1G60850|AT1G61580|AT1G63780|AT1G64880|AT1G76300|AT2G25670|AT3G01310|AT3G02530|AT3G18165|AT3G18760|AT3G20050|AT3G22660|AT3G27740|AT3G49320|AT4G04670|AT4G23620|AT4G30800|AT5G23250|AT5G27540|AT5G39840|AT5G57120
60	S-000472	2.4862e-19	AT1G01740|AT1G05180|AT1G07210|AT1G15480|AT1G29940|AT1G30460|AT1G53645|AT1G60850|AT1G61580|AT1G63780|AT1G64880|AT1G76300|AT2G25670|AT3G01310|AT3G02530|AT3G18165|AT3G18760|AT3G20050|AT3G22660|AT3G27740|AT3G49320|AT4G04670|AT4G23620|AT4G30800|AT5G23250|AT5G27540|AT5G39840|AT5G57120
60	S-000474	1.8686e-23	AT1G01740|AT1G05180|AT1G07210|AT1G15480|AT1G29940|AT1G30460|AT1G53645|AT1G60850|AT1G61580|AT1G63780|AT1G64880|AT1G76300|AT2G25670|AT3G01310|AT3G02530|AT3G18165|AT3G18760|AT3G20050|AT3G22660|AT3G27740|AT3G49320|AT4G04670|AT4G23620|AT4G30800|AT5G23250|AT5G27540|AT5G39840|AT5G57120
61	M00182	1.6867e-05	AT1G03130|AT1G15290|AT1G51400|AT1G64860|AT1G74470|AT4G05180|AT5G66090
61	M00358	0.0070681	AT1G03130|AT1G15290|AT1G51400|AT1G64860|AT1G74470|AT4G05180|AT5G66090
61	M00366	0.00035664	AT1G03130|AT1G15290|AT1G51400|AT1G64860|AT1G74470|AT4G05180|AT5G66090
61	M00367	1.1485e-05	AT1G03130|AT1G15290|AT1G51400|AT1G64860|AT1G74470|AT4G05180|AT5G66090
61	M00368	0.001082	AT1G03130|AT1G15290|AT1G51400|AT1G64860|AT1G74470|AT4G05180|AT5G66090
61	M00369	2.1794e-05	AT1G03130|AT1G15290|AT1G51400|AT1G64860|AT1G74470|AT4G05180|AT5G66090
61	M00370	1.1485e-05	AT1G03130|AT1G15290|AT1G51400|AT1G64860|AT1G74470|AT4G05180|AT5G66090
61	M00371	0.0046854	AT1G03130|AT1G15290|AT1G51400|AT1G64860|AT1G74470|AT4G05180|AT5G66090
61	M00372	0.0016796	AT1G03130|AT1G15290|AT1G51400|AT1G64860|AT1G74470|AT4G05180|AT5G66090
61	M00375	0.00020306	AT1G03130|AT1G15290|AT1G51400|AT1G64860|AT1G74470|AT4G05180|AT5G66090
61	M00399	8.1662e-05	AT1G03130|AT1G15290|AT1G51400|AT1G64860|AT1G74470|AT4G05180|AT5G66090
61	M00400	1.1485e-05	AT1G03130|AT1G15290|AT1G51400|AT1G64860|AT1G74470|AT4G05180|AT5G66090
61	M00401	0.0041542	AT1G03130|AT1G15290|AT1G51400|AT1G64860|AT1G74470|AT4G05180|AT5G66090
61	M00434	0.00036757	AT1G03130|AT1G15290|AT1G51400|AT1G64860|AT1G74470|AT4G05180|AT5G66090
61	M00435	1.6867e-05	AT1G03130|AT1G15290|AT1G51400|AT1G64860|AT1G74470|AT4G05180|AT5G66090
61	M00440	2.5925e-05	AT1G03130|AT1G15290|AT1G51400|AT1G64860|AT1G74470|AT4G05180|AT5G66090
61	M00441	5.6337e-05	AT1G03130|AT1G15290|AT1G51400|AT1G64860|AT1G74470|AT4G05180|AT5G66090
61	M00442	1.1485e-05	AT1G03130|AT1G15290|AT1G51400|AT1G64860|AT1G74470|AT4G05180|AT5G66090
61	M00443	0.026638	AT1G03130|AT1G15290|AT1G51400|AT1G64860|AT1G74470|AT4G05180|AT5G66090
61	M00700	0.015301	AT1G03130|AT1G15290|AT1G51400|AT1G64860|AT1G74470|AT4G05180|AT5G66090
61	M00788	0.0025703	AT1G03130|AT1G15290|AT1G51400|AT1G64860|AT1G74470|AT4G05180|AT5G66090
61	M00942	1.1485e-05	AT1G03130|AT1G15290|AT1G51400|AT1G64860|AT1G74470|AT4G05180|AT5G66090
61	M00943	3.0769e-05	AT1G03130|AT1G15290|AT1G51400|AT1G64860|AT1G74470|AT4G05180|AT5G66090
61	M00944	0.0030077	AT1G03130|AT1G15290|AT1G51400|AT1G64860|AT1G74470|AT4G05180|AT5G66090
61	M00945	0.0087305	AT1G03130|AT1G15290|AT1G51400|AT1G64860|AT1G74470|AT4G05180|AT5G66090
61	M00946	0.00095691	AT1G03130|AT1G15290|AT1G51400|AT1G64860|AT1G74470|AT4G05180|AT5G66090
61	M01065	0.0033843	AT1G03130|AT1G15290|AT1G51400|AT1G64860|AT1G74470|AT4G05180|AT5G66090
61	M01584	0.00035664	AT1G03130|AT1G15290|AT1G51400|AT1G64860|AT1G74470|AT4G05180|AT5G66090
61	M01585	0.00010378	AT1G03130|AT1G15290|AT1G51400|AT1G64860|AT1G74470|AT4G05180|AT5G66090
61	S-000135	0.013851	AT1G03130|AT1G15290|AT1G51400|AT1G64860|AT1G74470|AT4G05180|AT5G66090
61	S-000145	0.00039609	AT1G03130|AT1G15290|AT1G51400|AT1G64860|AT1G74470|AT4G05180|AT5G66090
61	S-000262	0.0049636	AT1G03130|AT1G15290|AT1G51400|AT1G64860|AT1G74470|AT4G05180|AT5G66090
61	S-000272	0.003012	AT1G03130|AT1G15290|AT1G51400|AT1G64860|AT1G74470|AT4G05180|AT5G66090
61	S-000287	3.0769e-05	AT1G03130|AT1G15290|AT1G51400|AT1G64860|AT1G74470|AT4G05180|AT5G66090
61	S-000291	0.00035664	AT1G03130|AT1G15290|AT1G51400|AT1G64860|AT1G74470|AT4G05180|AT5G66090
61	S-000345	1.2897e-05	AT1G03130|AT1G15290|AT1G51400|AT1G64860|AT1G74470|AT4G05180|AT5G66090
61	S-000425	0.0015912	AT1G03130|AT1G15290|AT1G51400|AT1G64860|AT1G74470|AT4G05180|AT5G66090
61	S-000482	0.014229	AT1G03130|AT1G15290|AT1G51400|AT1G64860|AT1G74470|AT4G05180|AT5G66090
62	S-000282	0.0050241	AT1G11050|AT1G23710|AT1G25400|AT1G27730|AT1G28370|AT1G76650|AT1G80840|AT2G41010
62	S-000501	0.0035352	AT1G11050|AT1G23710|AT1G25400|AT1G27730|AT1G28370|AT1G76650|AT1G80840|AT2G41010
63	M00366	0.02944	AT2G15970|AT5G64640
63	M00368	0.037475	AT2G15970|AT5G64640
63	M00369	0.025427	AT2G15970|AT5G64640
63	M00440	0.017452	AT2G15970|AT5G64640
63	M00942	0.037475	AT2G15970|AT5G64640
63	M00943	0.047656	AT2G15970|AT5G64640
63	M01585	0.018184	AT2G15970|AT5G64640
63	S-000385	1.5713e-13	AT2G15970|AT5G64640
64	M00357	0.049876	AT1G25400|AT1G32920|AT1G33590|AT1G35210|AT1G61340|AT1G69490|AT2G07687|AT2G46620|AT3G02800|AT3G25250|AT3G61640|AT3G62260|AT4G23190
64	M00735	0.017278	AT1G25400|AT1G32920|AT1G33590|AT1G35210|AT1G61340|AT1G69490|AT2G07687|AT2G46620|AT3G02800|AT3G25250|AT3G61640|AT3G62260|AT4G23190
64	M01179	0.0040271	AT1G25400|AT1G32920|AT1G33590|AT1G35210|AT1G61340|AT1G69490|AT2G07687|AT2G46620|AT3G02800|AT3G25250|AT3G61640|AT3G62260|AT4G23190
64	S-000018	0.03102	AT1G25400|AT1G32920|AT1G33590|AT1G35210|AT1G61340|AT1G69490|AT2G07687|AT2G46620|AT3G02800|AT3G25250|AT3G61640|AT3G62260|AT4G23190
64	S-000282	0.014282	AT1G25400|AT1G32920|AT1G33590|AT1G35210|AT1G61340|AT1G69490|AT2G07687|AT2G46620|AT3G02800|AT3G25250|AT3G61640|AT3G62260|AT4G23190
64	S-000310	6.1886e-05	AT1G25400|AT1G32920|AT1G33590|AT1G35210|AT1G61340|AT1G69490|AT2G07687|AT2G46620|AT3G02800|AT3G25250|AT3G61640|AT3G62260|AT4G23190
64	S-000390	6.5804e-05	AT1G25400|AT1G32920|AT1G33590|AT1G35210|AT1G61340|AT1G69490|AT2G07687|AT2G46620|AT3G02800|AT3G25250|AT3G61640|AT3G62260|AT4G23190
64	S-000393	0.049876	AT1G25400|AT1G32920|AT1G33590|AT1G35210|AT1G61340|AT1G69490|AT2G07687|AT2G46620|AT3G02800|AT3G25250|AT3G61640|AT3G62260|AT4G23190
64	S-000428	0.030636	AT1G25400|AT1G32920|AT1G33590|AT1G35210|AT1G61340|AT1G69490|AT2G07687|AT2G46620|AT3G02800|AT3G25250|AT3G61640|AT3G62260|AT4G23190
64	S-000457	0.0025411	AT1G25400|AT1G32920|AT1G33590|AT1G35210|AT1G61340|AT1G69490|AT2G07687|AT2G46620|AT3G02800|AT3G25250|AT3G61640|AT3G62260|AT4G23190
64	S-000465	0.0098287	AT1G25400|AT1G32920|AT1G33590|AT1G35210|AT1G61340|AT1G69490|AT2G07687|AT2G46620|AT3G02800|AT3G25250|AT3G61640|AT3G62260|AT4G23190
64	S-000501	6.5804e-05	AT1G25400|AT1G32920|AT1G33590|AT1G35210|AT1G61340|AT1G69490|AT2G07687|AT2G46620|AT3G02800|AT3G25250|AT3G61640|AT3G62260|AT4G23190
65	M00182	0.041937	AT1G08520|AT1G19835|AT1G45474|AT1G52670|AT1G52870|AT1G53730|AT1G55360|AT1G65230|AT1G65860|AT1G70410|AT1G71480|AT1G71720|AT1G73530|AT1G76110|AT2G04790|AT2G29180|AT2G35760|AT2G43710|AT3G06770|AT3G13040|AT3G14930|AT3G51950|AT3G52940|AT4G00400|AT4G02630|AT4G09350|AT4G12420|AT4G15510|AT4G18030|AT4G22160|AT4G23400|AT4G32570|AT4G39710|AT5G02120|AT5G23920|AT5G28020|AT5G38980|AT5G42030|AT5G43600|AT5G52780…
65	M00366	0.010549	AT1G08520|AT1G19835|AT1G45474|AT1G52670|AT1G52870|AT1G53730|AT1G55360|AT1G65230|AT1G65860|AT1G70410|AT1G71480|AT1G71720|AT1G73530|AT1G76110|AT2G04790|AT2G29180|AT2G35760|AT2G43710|AT3G06770|AT3G13040|AT3G14930|AT3G51950|AT3G52940|AT4G00400|AT4G02630|AT4G09350|AT4G12420|AT4G15510|AT4G18030|AT4G22160|AT4G23400|AT4G32570|AT4G39710|AT5G02120|AT5G23920|AT5G28020|AT5G38980|AT5G42030|AT5G43600|AT5G52780…
65	M00367	0.00070101	AT1G08520|AT1G19835|AT1G45474|AT1G52670|AT1G52870|AT1G53730|AT1G55360|AT1G65230|AT1G65860|AT1G70410|AT1G71480|AT1G71720|AT1G73530|AT1G76110|AT2G04790|AT2G29180|AT2G35760|AT2G43710|AT3G06770|AT3G13040|AT3G14930|AT3G51950|AT3G52940|AT4G00400|AT4G02630|AT4G09350|AT4G12420|AT4G15510|AT4G18030|AT4G22160|AT4G23400|AT4G32570|AT4G39710|AT5G02120|AT5G23920|AT5G28020|AT5G38980|AT5G42030|AT5G43600|AT5G52780…
65	M00368	0.02991	AT1G08520|AT1G19835|AT1G45474|AT1G52670|AT1G52870|AT1G53730|AT1G55360|AT1G65230|AT1G65860|AT1G70410|AT1G71480|AT1G71720|AT1G73530|AT1G76110|AT2G04790|AT2G29180|AT2G35760|AT2G43710|AT3G06770|AT3G13040|AT3G14930|AT3G51950|AT3G52940|AT4G00400|AT4G02630|AT4G09350|AT4G12420|AT4G15510|AT4G18030|AT4G22160|AT4G23400|AT4G32570|AT4G39710|AT5G02120|AT5G23920|AT5G28020|AT5G38980|AT5G42030|AT5G43600|AT5G52780…
65	M00435	0.0027637	AT1G08520|AT1G19835|AT1G45474|AT1G52670|AT1G52870|AT1G53730|AT1G55360|AT1G65230|AT1G65860|AT1G70410|AT1G71480|AT1G71720|AT1G73530|AT1G76110|AT2G04790|AT2G29180|AT2G35760|AT2G43710|AT3G06770|AT3G13040|AT3G14930|AT3G51950|AT3G52940|AT4G00400|AT4G02630|AT4G09350|AT4G12420|AT4G15510|AT4G18030|AT4G22160|AT4G23400|AT4G32570|AT4G39710|AT5G02120|AT5G23920|AT5G28020|AT5G38980|AT5G42030|AT5G43600|AT5G52780…
65	M00441	0.00070101	AT1G08520|AT1G19835|AT1G45474|AT1G52670|AT1G52870|AT1G53730|AT1G55360|AT1G65230|AT1G65860|AT1G70410|AT1G71480|AT1G71720|AT1G73530|AT1G76110|AT2G04790|AT2G29180|AT2G35760|AT2G43710|AT3G06770|AT3G13040|AT3G14930|AT3G51950|AT3G52940|AT4G00400|AT4G02630|AT4G09350|AT4G12420|AT4G15510|AT4G18030|AT4G22160|AT4G23400|AT4G32570|AT4G39710|AT5G02120|AT5G23920|AT5G28020|AT5G38980|AT5G42030|AT5G43600|AT5G52780…
65	M00442	0.0022187	AT1G08520|AT1G19835|AT1G45474|AT1G52670|AT1G52870|AT1G53730|AT1G55360|AT1G65230|AT1G65860|AT1G70410|AT1G71480|AT1G71720|AT1G73530|AT1G76110|AT2G04790|AT2G29180|AT2G35760|AT2G43710|AT3G06770|AT3G13040|AT3G14930|AT3G51950|AT3G52940|AT4G00400|AT4G02630|AT4G09350|AT4G12420|AT4G15510|AT4G18030|AT4G22160|AT4G23400|AT4G32570|AT4G39710|AT5G02120|AT5G23920|AT5G28020|AT5G38980|AT5G42030|AT5G43600|AT5G52780…
65	M00942	0.030371	AT1G08520|AT1G19835|AT1G45474|AT1G52670|AT1G52870|AT1G53730|AT1G55360|AT1G65230|AT1G65860|AT1G70410|AT1G71480|AT1G71720|AT1G73530|AT1G76110|AT2G04790|AT2G29180|AT2G35760|AT2G43710|AT3G06770|AT3G13040|AT3G14930|AT3G51950|AT3G52940|AT4G00400|AT4G02630|AT4G09350|AT4G12420|AT4G15510|AT4G18030|AT4G22160|AT4G23400|AT4G32570|AT4G39710|AT5G02120|AT5G23920|AT5G28020|AT5G38980|AT5G42030|AT5G43600|AT5G52780…
65	M01584	0.003061	AT1G08520|AT1G19835|AT1G45474|AT1G52670|AT1G52870|AT1G53730|AT1G55360|AT1G65230|AT1G65860|AT1G70410|AT1G71480|AT1G71720|AT1G73530|AT1G76110|AT2G04790|AT2G29180|AT2G35760|AT2G43710|AT3G06770|AT3G13040|AT3G14930|AT3G51950|AT3G52940|AT4G00400|AT4G02630|AT4G09350|AT4G12420|AT4G15510|AT4G18030|AT4G22160|AT4G23400|AT4G32570|AT4G39710|AT5G02120|AT5G23920|AT5G28020|AT5G38980|AT5G42030|AT5G43600|AT5G52780…
65	M01585	0.02991	AT1G08520|AT1G19835|AT1G45474|AT1G52670|AT1G52870|AT1G53730|AT1G55360|AT1G65230|AT1G65860|AT1G70410|AT1G71480|AT1G71720|AT1G73530|AT1G76110|AT2G04790|AT2G29180|AT2G35760|AT2G43710|AT3G06770|AT3G13040|AT3G14930|AT3G51950|AT3G52940|AT4G00400|AT4G02630|AT4G09350|AT4G12420|AT4G15510|AT4G18030|AT4G22160|AT4G23400|AT4G32570|AT4G39710|AT5G02120|AT5G23920|AT5G28020|AT5G38980|AT5G42030|AT5G43600|AT5G52780…
66	S-000501	0.0086141	AT4G33920|AT5G06320|AT5G59820
67	M00182	0.0055077	AT1G20440|AT1G20450|AT1G60190|AT4G36010|AT5G15190
67	M00356	0.016825	AT1G20440|AT1G20450|AT1G60190|AT4G36010|AT5G15190
67	M00358	0.016516	AT1G20440|AT1G20450|AT1G60190|AT4G36010|AT5G15190
67	M00366	0.0001443	AT1G20440|AT1G20450|AT1G60190|AT4G36010|AT5G15190
67	M00367	0.00023413	AT1G20440|AT1G20450|AT1G60190|AT4G36010|AT5G15190
67	M00368	0.0012521	AT1G20440|AT1G20450|AT1G60190|AT4G36010|AT5G15190
67	M00369	0.00026873	AT1G20440|AT1G20450|AT1G60190|AT4G36010|AT5G15190
67	M00370	0.032838	AT1G20440|AT1G20450|AT1G60190|AT4G36010|AT5G15190
67	M00371	0.0096894	AT1G20440|AT1G20450|AT1G60190|AT4G36010|AT5G15190
67	M00372	6.8627e-06	AT1G20440|AT1G20450|AT1G60190|AT4G36010|AT5G15190
67	M00375	0.0055077	AT1G20440|AT1G20450|AT1G60190|AT4G36010|AT5G15190
67	M00376	0.032838	AT1G20440|AT1G20450|AT1G60190|AT4G36010|AT5G15190
67	M00399	0.0041669	AT1G20440|AT1G20450|AT1G60190|AT4G36010|AT5G15190
67	M00401	0.00012795	AT1G20440|AT1G20450|AT1G60190|AT4G36010|AT5G15190
67	M00435	0.029247	AT1G20440|AT1G20450|AT1G60190|AT4G36010|AT5G15190
67	M00440	0.0096894	AT1G20440|AT1G20450|AT1G60190|AT4G36010|AT5G15190
67	M00441	0.00053558	AT1G20440|AT1G20450|AT1G60190|AT4G36010|AT5G15190
67	M00442	0.0010481	AT1G20440|AT1G20450|AT1G60190|AT4G36010|AT5G15190
67	M00507	0.00060555	AT1G20440|AT1G20450|AT1G60190|AT4G36010|AT5G15190
67	M00653	0.0033545	AT1G20440|AT1G20450|AT1G60190|AT4G36010|AT5G15190
67	M00654	0.011062	AT1G20440|AT1G20450|AT1G60190|AT4G36010|AT5G15190
67	M00660	0.00096651	AT1G20440|AT1G20450|AT1G60190|AT4G36010|AT5G15190
67	M00788	7.2454e-05	AT1G20440|AT1G20450|AT1G60190|AT4G36010|AT5G15190
67	M00942	0.012006	AT1G20440|AT1G20450|AT1G60190|AT4G36010|AT5G15190
67	M00943	0.00030963	AT1G20440|AT1G20450|AT1G60190|AT4G36010|AT5G15190
67	M00945	0.015609	AT1G20440|AT1G20450|AT1G60190|AT4G36010|AT5G15190
67	M00946	0.010718	AT1G20440|AT1G20450|AT1G60190|AT4G36010|AT5G15190
67	M01055	0.041089	AT1G20440|AT1G20450|AT1G60190|AT4G36010|AT5G15190
67	M01065	2.7195e-06	AT1G20440|AT1G20450|AT1G60190|AT4G36010|AT5G15190
67	M01156	0.00030963	AT1G20440|AT1G20450|AT1G60190|AT4G36010|AT5G15190
67	M01179	7.2454e-05	AT1G20440|AT1G20450|AT1G60190|AT4G36010|AT5G15190
67	M01584	2.8025e-05	AT1G20440|AT1G20450|AT1G60190|AT4G36010|AT5G15190
67	M01585	0.0009539	AT1G20440|AT1G20450|AT1G60190|AT4G36010|AT5G15190
67	S-000012	0.00096651	AT1G20440|AT1G20450|AT1G60190|AT4G36010|AT5G15190
67	S-000025	0.0096894	AT1G20440|AT1G20450|AT1G60190|AT4G36010|AT5G15190
67	S-000117	0.0042905	AT1G20440|AT1G20450|AT1G60190|AT4G36010|AT5G15190
67	S-000140	0.035247	AT1G20440|AT1G20450|AT1G60190|AT4G36010|AT5G15190
67	S-000149	0.026242	AT1G20440|AT1G20450|AT1G60190|AT4G36010|AT5G15190
67	S-000206	0.041752	AT1G20440|AT1G20450|AT1G60190|AT4G36010|AT5G15190
67	S-000291	7.2454e-05	AT1G20440|AT1G20450|AT1G60190|AT4G36010|AT5G15190
67	S-000385	0.00030963	AT1G20440|AT1G20450|AT1G60190|AT4G36010|AT5G15190
67	S-000414	0.00053558	AT1G20440|AT1G20450|AT1G60190|AT4G36010|AT5G15190
67	S-000425	0.0096894	AT1G20440|AT1G20450|AT1G60190|AT4G36010|AT5G15190
67	S-000501	2.1468e-05	AT1G20440|AT1G20450|AT1G60190|AT4G36010|AT5G15190
68	M00182	1.0655e-06	AT1G03600|AT1G03630|AT1G03687|AT1G04250|AT1G06680|AT1G09795|AT1G10960|AT1G12800|AT1G13250|AT1G14345|AT1G15180|AT1G15290|AT1G15820|AT1G17220|AT1G17230|AT1G19000|AT1G19150|AT1G22850|AT1G23740|AT1G23750|AT1G25375|AT1G28530|AT1G30380|AT1G31410|AT1G31420|AT1G32550|AT1G43670|AT1G44446|AT1G51400|AT1G51500|AT1G52230|AT1G53840|AT1G54500|AT1G55370|AT1G55670|AT1G58270|AT1G60600|AT1G60950|AT1G61520|AT1G62560…
68	M00356	0.0024567	AT1G03600|AT1G03630|AT1G03687|AT1G04250|AT1G06680|AT1G09795|AT1G10960|AT1G12800|AT1G13250|AT1G14345|AT1G15180|AT1G15290|AT1G15820|AT1G17220|AT1G17230|AT1G19000|AT1G19150|AT1G22850|AT1G23740|AT1G23750|AT1G25375|AT1G28530|AT1G30380|AT1G31410|AT1G31420|AT1G32550|AT1G43670|AT1G44446|AT1G51400|AT1G51500|AT1G52230|AT1G53840|AT1G54500|AT1G55370|AT1G55670|AT1G58270|AT1G60600|AT1G60950|AT1G61520|AT1G62560…
68	M00358	0.00029707	AT1G03600|AT1G03630|AT1G03687|AT1G04250|AT1G06680|AT1G09795|AT1G10960|AT1G12800|AT1G13250|AT1G14345|AT1G15180|AT1G15290|AT1G15820|AT1G17220|AT1G17230|AT1G19000|AT1G19150|AT1G22850|AT1G23740|AT1G23750|AT1G25375|AT1G28530|AT1G30380|AT1G31410|AT1G31420|AT1G32550|AT1G43670|AT1G44446|AT1G51400|AT1G51500|AT1G52230|AT1G53840|AT1G54500|AT1G55370|AT1G55670|AT1G58270|AT1G60600|AT1G60950|AT1G61520|AT1G62560…
68	M00366	1.7626e-08	AT1G03600|AT1G03630|AT1G03687|AT1G04250|AT1G06680|AT1G09795|AT1G10960|AT1G12800|AT1G13250|AT1G14345|AT1G15180|AT1G15290|AT1G15820|AT1G17220|AT1G17230|AT1G19000|AT1G19150|AT1G22850|AT1G23740|AT1G23750|AT1G25375|AT1G28530|AT1G30380|AT1G31410|AT1G31420|AT1G32550|AT1G43670|AT1G44446|AT1G51400|AT1G51500|AT1G52230|AT1G53840|AT1G54500|AT1G55370|AT1G55670|AT1G58270|AT1G60600|AT1G60950|AT1G61520|AT1G62560…
68	M00367	1.289e-08	AT1G03600|AT1G03630|AT1G03687|AT1G04250|AT1G06680|AT1G09795|AT1G10960|AT1G12800|AT1G13250|AT1G14345|AT1G15180|AT1G15290|AT1G15820|AT1G17220|AT1G17230|AT1G19000|AT1G19150|AT1G22850|AT1G23740|AT1G23750|AT1G25375|AT1G28530|AT1G30380|AT1G31410|AT1G31420|AT1G32550|AT1G43670|AT1G44446|AT1G51400|AT1G51500|AT1G52230|AT1G53840|AT1G54500|AT1G55370|AT1G55670|AT1G58270|AT1G60600|AT1G60950|AT1G61520|AT1G62560…
68	M00368	1.289e-08	AT1G03600|AT1G03630|AT1G03687|AT1G04250|AT1G06680|AT1G09795|AT1G10960|AT1G12800|AT1G13250|AT1G14345|AT1G15180|AT1G15290|AT1G15820|AT1G17220|AT1G17230|AT1G19000|AT1G19150|AT1G22850|AT1G23740|AT1G23750|AT1G25375|AT1G28530|AT1G30380|AT1G31410|AT1G31420|AT1G32550|AT1G43670|AT1G44446|AT1G51400|AT1G51500|AT1G52230|AT1G53840|AT1G54500|AT1G55370|AT1G55670|AT1G58270|AT1G60600|AT1G60950|AT1G61520|AT1G62560…
68	M00369	4.9312e-08	AT1G03600|AT1G03630|AT1G03687|AT1G04250|AT1G06680|AT1G09795|AT1G10960|AT1G12800|AT1G13250|AT1G14345|AT1G15180|AT1G15290|AT1G15820|AT1G17220|AT1G17230|AT1G19000|AT1G19150|AT1G22850|AT1G23740|AT1G23750|AT1G25375|AT1G28530|AT1G30380|AT1G31410|AT1G31420|AT1G32550|AT1G43670|AT1G44446|AT1G51400|AT1G51500|AT1G52230|AT1G53840|AT1G54500|AT1G55370|AT1G55670|AT1G58270|AT1G60600|AT1G60950|AT1G61520|AT1G62560…
68	M00370	4.4264e-07	AT1G03600|AT1G03630|AT1G03687|AT1G04250|AT1G06680|AT1G09795|AT1G10960|AT1G12800|AT1G13250|AT1G14345|AT1G15180|AT1G15290|AT1G15820|AT1G17220|AT1G17230|AT1G19000|AT1G19150|AT1G22850|AT1G23740|AT1G23750|AT1G25375|AT1G28530|AT1G30380|AT1G31410|AT1G31420|AT1G32550|AT1G43670|AT1G44446|AT1G51400|AT1G51500|AT1G52230|AT1G53840|AT1G54500|AT1G55370|AT1G55670|AT1G58270|AT1G60600|AT1G60950|AT1G61520|AT1G62560…
68	M00372	0.00018534	AT1G03600|AT1G03630|AT1G03687|AT1G04250|AT1G06680|AT1G09795|AT1G10960|AT1G12800|AT1G13250|AT1G14345|AT1G15180|AT1G15290|AT1G15820|AT1G17220|AT1G17230|AT1G19000|AT1G19150|AT1G22850|AT1G23740|AT1G23750|AT1G25375|AT1G28530|AT1G30380|AT1G31410|AT1G31420|AT1G32550|AT1G43670|AT1G44446|AT1G51400|AT1G51500|AT1G52230|AT1G53840|AT1G54500|AT1G55370|AT1G55670|AT1G58270|AT1G60600|AT1G60950|AT1G61520|AT1G62560…
68	M00375	3.6296e-05	AT1G03600|AT1G03630|AT1G03687|AT1G04250|AT1G06680|AT1G09795|AT1G10960|AT1G12800|AT1G13250|AT1G14345|AT1G15180|AT1G15290|AT1G15820|AT1G17220|AT1G17230|AT1G19000|AT1G19150|AT1G22850|AT1G23740|AT1G23750|AT1G25375|AT1G28530|AT1G30380|AT1G31410|AT1G31420|AT1G32550|AT1G43670|AT1G44446|AT1G51400|AT1G51500|AT1G52230|AT1G53840|AT1G54500|AT1G55370|AT1G55670|AT1G58270|AT1G60600|AT1G60950|AT1G61520|AT1G62560…
68	M00399	4.7983e-05	AT1G03600|AT1G03630|AT1G03687|AT1G04250|AT1G06680|AT1G09795|AT1G10960|AT1G12800|AT1G13250|AT1G14345|AT1G15180|AT1G15290|AT1G15820|AT1G17220|AT1G17230|AT1G19000|AT1G19150|AT1G22850|AT1G23740|AT1G23750|AT1G25375|AT1G28530|AT1G30380|AT1G31410|AT1G31420|AT1G32550|AT1G43670|AT1G44446|AT1G51400|AT1G51500|AT1G52230|AT1G53840|AT1G54500|AT1G55370|AT1G55670|AT1G58270|AT1G60600|AT1G60950|AT1G61520|AT1G62560…
68	M00400	9.7658e-07	AT1G03600|AT1G03630|AT1G03687|AT1G04250|AT1G06680|AT1G09795|AT1G10960|AT1G12800|AT1G13250|AT1G14345|AT1G15180|AT1G15290|AT1G15820|AT1G17220|AT1G17230|AT1G19000|AT1G19150|AT1G22850|AT1G23740|AT1G23750|AT1G25375|AT1G28530|AT1G30380|AT1G31410|AT1G31420|AT1G32550|AT1G43670|AT1G44446|AT1G51400|AT1G51500|AT1G52230|AT1G53840|AT1G54500|AT1G55370|AT1G55670|AT1G58270|AT1G60600|AT1G60950|AT1G61520|AT1G62560…
68	M00401	0.0010801	AT1G03600|AT1G03630|AT1G03687|AT1G04250|AT1G06680|AT1G09795|AT1G10960|AT1G12800|AT1G13250|AT1G14345|AT1G15180|AT1G15290|AT1G15820|AT1G17220|AT1G17230|AT1G19000|AT1G19150|AT1G22850|AT1G23740|AT1G23750|AT1G25375|AT1G28530|AT1G30380|AT1G31410|AT1G31420|AT1G32550|AT1G43670|AT1G44446|AT1G51400|AT1G51500|AT1G52230|AT1G53840|AT1G54500|AT1G55370|AT1G55670|AT1G58270|AT1G60600|AT1G60950|AT1G61520|AT1G62560…
68	M00434	2.0819e-07	AT1G03600|AT1G03630|AT1G03687|AT1G04250|AT1G06680|AT1G09795|AT1G10960|AT1G12800|AT1G13250|AT1G14345|AT1G15180|AT1G15290|AT1G15820|AT1G17220|AT1G17230|AT1G19000|AT1G19150|AT1G22850|AT1G23740|AT1G23750|AT1G25375|AT1G28530|AT1G30380|AT1G31410|AT1G31420|AT1G32550|AT1G43670|AT1G44446|AT1G51400|AT1G51500|AT1G52230|AT1G53840|AT1G54500|AT1G55370|AT1G55670|AT1G58270|AT1G60600|AT1G60950|AT1G61520|AT1G62560…
68	M00435	9.8071e-08	AT1G03600|AT1G03630|AT1G03687|AT1G04250|AT1G06680|AT1G09795|AT1G10960|AT1G12800|AT1G13250|AT1G14345|AT1G15180|AT1G15290|AT1G15820|AT1G17220|AT1G17230|AT1G19000|AT1G19150|AT1G22850|AT1G23740|AT1G23750|AT1G25375|AT1G28530|AT1G30380|AT1G31410|AT1G31420|AT1G32550|AT1G43670|AT1G44446|AT1G51400|AT1G51500|AT1G52230|AT1G53840|AT1G54500|AT1G55370|AT1G55670|AT1G58270|AT1G60600|AT1G60950|AT1G61520|AT1G62560…
68	M00440	3.7938e-05	AT1G03600|AT1G03630|AT1G03687|AT1G04250|AT1G06680|AT1G09795|AT1G10960|AT1G12800|AT1G13250|AT1G14345|AT1G15180|AT1G15290|AT1G15820|AT1G17220|AT1G17230|AT1G19000|AT1G19150|AT1G22850|AT1G23740|AT1G23750|AT1G25375|AT1G28530|AT1G30380|AT1G31410|AT1G31420|AT1G32550|AT1G43670|AT1G44446|AT1G51400|AT1G51500|AT1G52230|AT1G53840|AT1G54500|AT1G55370|AT1G55670|AT1G58270|AT1G60600|AT1G60950|AT1G61520|AT1G62560…
68	M00441	1.0367e-08	AT1G03600|AT1G03630|AT1G03687|AT1G04250|AT1G06680|AT1G09795|AT1G10960|AT1G12800|AT1G13250|AT1G14345|AT1G15180|AT1G15290|AT1G15820|AT1G17220|AT1G17230|AT1G19000|AT1G19150|AT1G22850|AT1G23740|AT1G23750|AT1G25375|AT1G28530|AT1G30380|AT1G31410|AT1G31420|AT1G32550|AT1G43670|AT1G44446|AT1G51400|AT1G51500|AT1G52230|AT1G53840|AT1G54500|AT1G55370|AT1G55670|AT1G58270|AT1G60600|AT1G60950|AT1G61520|AT1G62560…
68	M00442	2.5578e-09	AT1G03600|AT1G03630|AT1G03687|AT1G04250|AT1G06680|AT1G09795|AT1G10960|AT1G12800|AT1G13250|AT1G14345|AT1G15180|AT1G15290|AT1G15820|AT1G17220|AT1G17230|AT1G19000|AT1G19150|AT1G22850|AT1G23740|AT1G23750|AT1G25375|AT1G28530|AT1G30380|AT1G31410|AT1G31420|AT1G32550|AT1G43670|AT1G44446|AT1G51400|AT1G51500|AT1G52230|AT1G53840|AT1G54500|AT1G55370|AT1G55670|AT1G58270|AT1G60600|AT1G60950|AT1G61520|AT1G62560…
68	M00443	0.003936	AT1G03600|AT1G03630|AT1G03687|AT1G04250|AT1G06680|AT1G09795|AT1G10960|AT1G12800|AT1G13250|AT1G14345|AT1G15180|AT1G15290|AT1G15820|AT1G17220|AT1G17230|AT1G19000|AT1G19150|AT1G22850|AT1G23740|AT1G23750|AT1G25375|AT1G28530|AT1G30380|AT1G31410|AT1G31420|AT1G32550|AT1G43670|AT1G44446|AT1G51400|AT1G51500|AT1G52230|AT1G53840|AT1G54500|AT1G55370|AT1G55670|AT1G58270|AT1G60600|AT1G60950|AT1G61520|AT1G62560…
68	M00479	0.014529	AT1G03600|AT1G03630|AT1G03687|AT1G04250|AT1G06680|AT1G09795|AT1G10960|AT1G12800|AT1G13250|AT1G14345|AT1G15180|AT1G15290|AT1G15820|AT1G17220|AT1G17230|AT1G19000|AT1G19150|AT1G22850|AT1G23740|AT1G23750|AT1G25375|AT1G28530|AT1G30380|AT1G31410|AT1G31420|AT1G32550|AT1G43670|AT1G44446|AT1G51400|AT1G51500|AT1G52230|AT1G53840|AT1G54500|AT1G55370|AT1G55670|AT1G58270|AT1G60600|AT1G60950|AT1G61520|AT1G62560…
68	M00506	0.028306	AT1G03600|AT1G03630|AT1G03687|AT1G04250|AT1G06680|AT1G09795|AT1G10960|AT1G12800|AT1G13250|AT1G14345|AT1G15180|AT1G15290|AT1G15820|AT1G17220|AT1G17230|AT1G19000|AT1G19150|AT1G22850|AT1G23740|AT1G23750|AT1G25375|AT1G28530|AT1G30380|AT1G31410|AT1G31420|AT1G32550|AT1G43670|AT1G44446|AT1G51400|AT1G51500|AT1G52230|AT1G53840|AT1G54500|AT1G55370|AT1G55670|AT1G58270|AT1G60600|AT1G60950|AT1G61520|AT1G62560…
68	M00654	0.0099101	AT1G03600|AT1G03630|AT1G03687|AT1G04250|AT1G06680|AT1G09795|AT1G10960|AT1G12800|AT1G13250|AT1G14345|AT1G15180|AT1G15290|AT1G15820|AT1G17220|AT1G17230|AT1G19000|AT1G19150|AT1G22850|AT1G23740|AT1G23750|AT1G25375|AT1G28530|AT1G30380|AT1G31410|AT1G31420|AT1G32550|AT1G43670|AT1G44446|AT1G51400|AT1G51500|AT1G52230|AT1G53840|AT1G54500|AT1G55370|AT1G55670|AT1G58270|AT1G60600|AT1G60950|AT1G61520|AT1G62560…
68	M00660	0.043793	AT1G03600|AT1G03630|AT1G03687|AT1G04250|AT1G06680|AT1G09795|AT1G10960|AT1G12800|AT1G13250|AT1G14345|AT1G15180|AT1G15290|AT1G15820|AT1G17220|AT1G17230|AT1G19000|AT1G19150|AT1G22850|AT1G23740|AT1G23750|AT1G25375|AT1G28530|AT1G30380|AT1G31410|AT1G31420|AT1G32550|AT1G43670|AT1G44446|AT1G51400|AT1G51500|AT1G52230|AT1G53840|AT1G54500|AT1G55370|AT1G55670|AT1G58270|AT1G60600|AT1G60950|AT1G61520|AT1G62560…
68	M00700	0.0020066	AT1G03600|AT1G03630|AT1G03687|AT1G04250|AT1G06680|AT1G09795|AT1G10960|AT1G12800|AT1G13250|AT1G14345|AT1G15180|AT1G15290|AT1G15820|AT1G17220|AT1G17230|AT1G19000|AT1G19150|AT1G22850|AT1G23740|AT1G23750|AT1G25375|AT1G28530|AT1G30380|AT1G31410|AT1G31420|AT1G32550|AT1G43670|AT1G44446|AT1G51400|AT1G51500|AT1G52230|AT1G53840|AT1G54500|AT1G55370|AT1G55670|AT1G58270|AT1G60600|AT1G60950|AT1G61520|AT1G62560…
68	M00788	1.0912e-05	AT1G03600|AT1G03630|AT1G03687|AT1G04250|AT1G06680|AT1G09795|AT1G10960|AT1G12800|AT1G13250|AT1G14345|AT1G15180|AT1G15290|AT1G15820|AT1G17220|AT1G17230|AT1G19000|AT1G19150|AT1G22850|AT1G23740|AT1G23750|AT1G25375|AT1G28530|AT1G30380|AT1G31410|AT1G31420|AT1G32550|AT1G43670|AT1G44446|AT1G51400|AT1G51500|AT1G52230|AT1G53840|AT1G54500|AT1G55370|AT1G55670|AT1G58270|AT1G60600|AT1G60950|AT1G61520|AT1G62560…
68	M00936	0.043283	AT1G03600|AT1G03630|AT1G03687|AT1G04250|AT1G06680|AT1G09795|AT1G10960|AT1G12800|AT1G13250|AT1G14345|AT1G15180|AT1G15290|AT1G15820|AT1G17220|AT1G17230|AT1G19000|AT1G19150|AT1G22850|AT1G23740|AT1G23750|AT1G25375|AT1G28530|AT1G30380|AT1G31410|AT1G31420|AT1G32550|AT1G43670|AT1G44446|AT1G51400|AT1G51500|AT1G52230|AT1G53840|AT1G54500|AT1G55370|AT1G55670|AT1G58270|AT1G60600|AT1G60950|AT1G61520|AT1G62560…
68	M00942	2.5578e-09	AT1G03600|AT1G03630|AT1G03687|AT1G04250|AT1G06680|AT1G09795|AT1G10960|AT1G12800|AT1G13250|AT1G14345|AT1G15180|AT1G15290|AT1G15820|AT1G17220|AT1G17230|AT1G19000|AT1G19150|AT1G22850|AT1G23740|AT1G23750|AT1G25375|AT1G28530|AT1G30380|AT1G31410|AT1G31420|AT1G32550|AT1G43670|AT1G44446|AT1G51400|AT1G51500|AT1G52230|AT1G53840|AT1G54500|AT1G55370|AT1G55670|AT1G58270|AT1G60600|AT1G60950|AT1G61520|AT1G62560…
68	M00943	4.0464e-07	AT1G03600|AT1G03630|AT1G03687|AT1G04250|AT1G06680|AT1G09795|AT1G10960|AT1G12800|AT1G13250|AT1G14345|AT1G15180|AT1G15290|AT1G15820|AT1G17220|AT1G17230|AT1G19000|AT1G19150|AT1G22850|AT1G23740|AT1G23750|AT1G25375|AT1G28530|AT1G30380|AT1G31410|AT1G31420|AT1G32550|AT1G43670|AT1G44446|AT1G51400|AT1G51500|AT1G52230|AT1G53840|AT1G54500|AT1G55370|AT1G55670|AT1G58270|AT1G60600|AT1G60950|AT1G61520|AT1G62560…
68	M00944	0.0041268	AT1G03600|AT1G03630|AT1G03687|AT1G04250|AT1G06680|AT1G09795|AT1G10960|AT1G12800|AT1G13250|AT1G14345|AT1G15180|AT1G15290|AT1G15820|AT1G17220|AT1G17230|AT1G19000|AT1G19150|AT1G22850|AT1G23740|AT1G23750|AT1G25375|AT1G28530|AT1G30380|AT1G31410|AT1G31420|AT1G32550|AT1G43670|AT1G44446|AT1G51400|AT1G51500|AT1G52230|AT1G53840|AT1G54500|AT1G55370|AT1G55670|AT1G58270|AT1G60600|AT1G60950|AT1G61520|AT1G62560…
68	M00946	0.00024435	AT1G03600|AT1G03630|AT1G03687|AT1G04250|AT1G06680|AT1G09795|AT1G10960|AT1G12800|AT1G13250|AT1G14345|AT1G15180|AT1G15290|AT1G15820|AT1G17220|AT1G17230|AT1G19000|AT1G19150|AT1G22850|AT1G23740|AT1G23750|AT1G25375|AT1G28530|AT1G30380|AT1G31410|AT1G31420|AT1G32550|AT1G43670|AT1G44446|AT1G51400|AT1G51500|AT1G52230|AT1G53840|AT1G54500|AT1G55370|AT1G55670|AT1G58270|AT1G60600|AT1G60950|AT1G61520|AT1G62560…
68	M00948	3.6296e-05	AT1G03600|AT1G03630|AT1G03687|AT1G04250|AT1G06680|AT1G09795|AT1G10960|AT1G12800|AT1G13250|AT1G14345|AT1G15180|AT1G15290|AT1G15820|AT1G17220|AT1G17230|AT1G19000|AT1G19150|AT1G22850|AT1G23740|AT1G23750|AT1G25375|AT1G28530|AT1G30380|AT1G31410|AT1G31420|AT1G32550|AT1G43670|AT1G44446|AT1G51400|AT1G51500|AT1G52230|AT1G53840|AT1G54500|AT1G55370|AT1G55670|AT1G58270|AT1G60600|AT1G60950|AT1G61520|AT1G62560…
68	M00952	0.00034407	AT1G03600|AT1G03630|AT1G03687|AT1G04250|AT1G06680|AT1G09795|AT1G10960|AT1G12800|AT1G13250|AT1G14345|AT1G15180|AT1G15290|AT1G15820|AT1G17220|AT1G17230|AT1G19000|AT1G19150|AT1G22850|AT1G23740|AT1G23750|AT1G25375|AT1G28530|AT1G30380|AT1G31410|AT1G31420|AT1G32550|AT1G43670|AT1G44446|AT1G51400|AT1G51500|AT1G52230|AT1G53840|AT1G54500|AT1G55370|AT1G55670|AT1G58270|AT1G60600|AT1G60950|AT1G61520|AT1G62560…
68	M00970	0.014775	AT1G03600|AT1G03630|AT1G03687|AT1G04250|AT1G06680|AT1G09795|AT1G10960|AT1G12800|AT1G13250|AT1G14345|AT1G15180|AT1G15290|AT1G15820|AT1G17220|AT1G17230|AT1G19000|AT1G19150|AT1G22850|AT1G23740|AT1G23750|AT1G25375|AT1G28530|AT1G30380|AT1G31410|AT1G31420|AT1G32550|AT1G43670|AT1G44446|AT1G51400|AT1G51500|AT1G52230|AT1G53840|AT1G54500|AT1G55370|AT1G55670|AT1G58270|AT1G60600|AT1G60950|AT1G61520|AT1G62560…
68	M01054	0.00064839	AT1G03600|AT1G03630|AT1G03687|AT1G04250|AT1G06680|AT1G09795|AT1G10960|AT1G12800|AT1G13250|AT1G14345|AT1G15180|AT1G15290|AT1G15820|AT1G17220|AT1G17230|AT1G19000|AT1G19150|AT1G22850|AT1G23740|AT1G23750|AT1G25375|AT1G28530|AT1G30380|AT1G31410|AT1G31420|AT1G32550|AT1G43670|AT1G44446|AT1G51400|AT1G51500|AT1G52230|AT1G53840|AT1G54500|AT1G55370|AT1G55670|AT1G58270|AT1G60600|AT1G60950|AT1G61520|AT1G62560…
68	M01065	0.00029707	AT1G03600|AT1G03630|AT1G03687|AT1G04250|AT1G06680|AT1G09795|AT1G10960|AT1G12800|AT1G13250|AT1G14345|AT1G15180|AT1G15290|AT1G15820|AT1G17220|AT1G17230|AT1G19000|AT1G19150|AT1G22850|AT1G23740|AT1G23750|AT1G25375|AT1G28530|AT1G30380|AT1G31410|AT1G31420|AT1G32550|AT1G43670|AT1G44446|AT1G51400|AT1G51500|AT1G52230|AT1G53840|AT1G54500|AT1G55370|AT1G55670|AT1G58270|AT1G60600|AT1G60950|AT1G61520|AT1G62560…
68	M01584	4.0464e-07	AT1G03600|AT1G03630|AT1G03687|AT1G04250|AT1G06680|AT1G09795|AT1G10960|AT1G12800|AT1G13250|AT1G14345|AT1G15180|AT1G15290|AT1G15820|AT1G17220|AT1G17230|AT1G19000|AT1G19150|AT1G22850|AT1G23740|AT1G23750|AT1G25375|AT1G28530|AT1G30380|AT1G31410|AT1G31420|AT1G32550|AT1G43670|AT1G44446|AT1G51400|AT1G51500|AT1G52230|AT1G53840|AT1G54500|AT1G55370|AT1G55670|AT1G58270|AT1G60600|AT1G60950|AT1G61520|AT1G62560…
68	M01585	4.9833e-08	AT1G03600|AT1G03630|AT1G03687|AT1G04250|AT1G06680|AT1G09795|AT1G10960|AT1G12800|AT1G13250|AT1G14345|AT1G15180|AT1G15290|AT1G15820|AT1G17220|AT1G17230|AT1G19000|AT1G19150|AT1G22850|AT1G23740|AT1G23750|AT1G25375|AT1G28530|AT1G30380|AT1G31410|AT1G31420|AT1G32550|AT1G43670|AT1G44446|AT1G51400|AT1G51500|AT1G52230|AT1G53840|AT1G54500|AT1G55370|AT1G55670|AT1G58270|AT1G60600|AT1G60950|AT1G61520|AT1G62560…
68	S-000029	0.032906	AT1G03600|AT1G03630|AT1G03687|AT1G04250|AT1G06680|AT1G09795|AT1G10960|AT1G12800|AT1G13250|AT1G14345|AT1G15180|AT1G15290|AT1G15820|AT1G17220|AT1G17230|AT1G19000|AT1G19150|AT1G22850|AT1G23740|AT1G23750|AT1G25375|AT1G28530|AT1G30380|AT1G31410|AT1G31420|AT1G32550|AT1G43670|AT1G44446|AT1G51400|AT1G51500|AT1G52230|AT1G53840|AT1G54500|AT1G55370|AT1G55670|AT1G58270|AT1G60600|AT1G60950|AT1G61520|AT1G62560…
68	S-000145	0.0018827	AT1G03600|AT1G03630|AT1G03687|AT1G04250|AT1G06680|AT1G09795|AT1G10960|AT1G12800|AT1G13250|AT1G14345|AT1G15180|AT1G15290|AT1G15820|AT1G17220|AT1G17230|AT1G19000|AT1G19150|AT1G22850|AT1G23740|AT1G23750|AT1G25375|AT1G28530|AT1G30380|AT1G31410|AT1G31420|AT1G32550|AT1G43670|AT1G44446|AT1G51400|AT1G51500|AT1G52230|AT1G53840|AT1G54500|AT1G55370|AT1G55670|AT1G58270|AT1G60600|AT1G60950|AT1G61520|AT1G62560…
68	S-000157	0.014529	AT1G03600|AT1G03630|AT1G03687|AT1G04250|AT1G06680|AT1G09795|AT1G10960|AT1G12800|AT1G13250|AT1G14345|AT1G15180|AT1G15290|AT1G15820|AT1G17220|AT1G17230|AT1G19000|AT1G19150|AT1G22850|AT1G23740|AT1G23750|AT1G25375|AT1G28530|AT1G30380|AT1G31410|AT1G31420|AT1G32550|AT1G43670|AT1G44446|AT1G51400|AT1G51500|AT1G52230|AT1G53840|AT1G54500|AT1G55370|AT1G55670|AT1G58270|AT1G60600|AT1G60950|AT1G61520|AT1G62560…
68	S-000217	0.00080838	AT1G03600|AT1G03630|AT1G03687|AT1G04250|AT1G06680|AT1G09795|AT1G10960|AT1G12800|AT1G13250|AT1G14345|AT1G15180|AT1G15290|AT1G15820|AT1G17220|AT1G17230|AT1G19000|AT1G19150|AT1G22850|AT1G23740|AT1G23750|AT1G25375|AT1G28530|AT1G30380|AT1G31410|AT1G31420|AT1G32550|AT1G43670|AT1G44446|AT1G51400|AT1G51500|AT1G52230|AT1G53840|AT1G54500|AT1G55370|AT1G55670|AT1G58270|AT1G60600|AT1G60950|AT1G61520|AT1G62560…
68	S-000225	0.0024567	AT1G03600|AT1G03630|AT1G03687|AT1G04250|AT1G06680|AT1G09795|AT1G10960|AT1G12800|AT1G13250|AT1G14345|AT1G15180|AT1G15290|AT1G15820|AT1G17220|AT1G17230|AT1G19000|AT1G19150|AT1G22850|AT1G23740|AT1G23750|AT1G25375|AT1G28530|AT1G30380|AT1G31410|AT1G31420|AT1G32550|AT1G43670|AT1G44446|AT1G51400|AT1G51500|AT1G52230|AT1G53840|AT1G54500|AT1G55370|AT1G55670|AT1G58270|AT1G60600|AT1G60950|AT1G61520|AT1G62560…
68	S-000272	0.0010801	AT1G03600|AT1G03630|AT1G03687|AT1G04250|AT1G06680|AT1G09795|AT1G10960|AT1G12800|AT1G13250|AT1G14345|AT1G15180|AT1G15290|AT1G15820|AT1G17220|AT1G17230|AT1G19000|AT1G19150|AT1G22850|AT1G23740|AT1G23750|AT1G25375|AT1G28530|AT1G30380|AT1G31410|AT1G31420|AT1G32550|AT1G43670|AT1G44446|AT1G51400|AT1G51500|AT1G52230|AT1G53840|AT1G54500|AT1G55370|AT1G55670|AT1G58270|AT1G60600|AT1G60950|AT1G61520|AT1G62560…
68	S-000287	0.0012562	AT1G03600|AT1G03630|AT1G03687|AT1G04250|AT1G06680|AT1G09795|AT1G10960|AT1G12800|AT1G13250|AT1G14345|AT1G15180|AT1G15290|AT1G15820|AT1G17220|AT1G17230|AT1G19000|AT1G19150|AT1G22850|AT1G23740|AT1G23750|AT1G25375|AT1G28530|AT1G30380|AT1G31410|AT1G31420|AT1G32550|AT1G43670|AT1G44446|AT1G51400|AT1G51500|AT1G52230|AT1G53840|AT1G54500|AT1G55370|AT1G55670|AT1G58270|AT1G60600|AT1G60950|AT1G61520|AT1G62560…
68	S-000291	0.0024567	AT1G03600|AT1G03630|AT1G03687|AT1G04250|AT1G06680|AT1G09795|AT1G10960|AT1G12800|AT1G13250|AT1G14345|AT1G15180|AT1G15290|AT1G15820|AT1G17220|AT1G17230|AT1G19000|AT1G19150|AT1G22850|AT1G23740|AT1G23750|AT1G25375|AT1G28530|AT1G30380|AT1G31410|AT1G31420|AT1G32550|AT1G43670|AT1G44446|AT1G51400|AT1G51500|AT1G52230|AT1G53840|AT1G54500|AT1G55370|AT1G55670|AT1G58270|AT1G60600|AT1G60950|AT1G61520|AT1G62560…
68	S-000345	4.7848e-05	AT1G03600|AT1G03630|AT1G03687|AT1G04250|AT1G06680|AT1G09795|AT1G10960|AT1G12800|AT1G13250|AT1G14345|AT1G15180|AT1G15290|AT1G15820|AT1G17220|AT1G17230|AT1G19000|AT1G19150|AT1G22850|AT1G23740|AT1G23750|AT1G25375|AT1G28530|AT1G30380|AT1G31410|AT1G31420|AT1G32550|AT1G43670|AT1G44446|AT1G51400|AT1G51500|AT1G52230|AT1G53840|AT1G54500|AT1G55370|AT1G55670|AT1G58270|AT1G60600|AT1G60950|AT1G61520|AT1G62560…
68	S-000424	0.0011301	AT1G03600|AT1G03630|AT1G03687|AT1G04250|AT1G06680|AT1G09795|AT1G10960|AT1G12800|AT1G13250|AT1G14345|AT1G15180|AT1G15290|AT1G15820|AT1G17220|AT1G17230|AT1G19000|AT1G19150|AT1G22850|AT1G23740|AT1G23750|AT1G25375|AT1G28530|AT1G30380|AT1G31410|AT1G31420|AT1G32550|AT1G43670|AT1G44446|AT1G51400|AT1G51500|AT1G52230|AT1G53840|AT1G54500|AT1G55370|AT1G55670|AT1G58270|AT1G60600|AT1G60950|AT1G61520|AT1G62560…
68	S-000425	0.00043423	AT1G03600|AT1G03630|AT1G03687|AT1G04250|AT1G06680|AT1G09795|AT1G10960|AT1G12800|AT1G13250|AT1G14345|AT1G15180|AT1G15290|AT1G15820|AT1G17220|AT1G17230|AT1G19000|AT1G19150|AT1G22850|AT1G23740|AT1G23750|AT1G25375|AT1G28530|AT1G30380|AT1G31410|AT1G31420|AT1G32550|AT1G43670|AT1G44446|AT1G51400|AT1G51500|AT1G52230|AT1G53840|AT1G54500|AT1G55370|AT1G55670|AT1G58270|AT1G60600|AT1G60950|AT1G61520|AT1G62560…
68	S-000474	1.2485e-08	AT1G03600|AT1G03630|AT1G03687|AT1G04250|AT1G06680|AT1G09795|AT1G10960|AT1G12800|AT1G13250|AT1G14345|AT1G15180|AT1G15290|AT1G15820|AT1G17220|AT1G17230|AT1G19000|AT1G19150|AT1G22850|AT1G23740|AT1G23750|AT1G25375|AT1G28530|AT1G30380|AT1G31410|AT1G31420|AT1G32550|AT1G43670|AT1G44446|AT1G51400|AT1G51500|AT1G52230|AT1G53840|AT1G54500|AT1G55370|AT1G55670|AT1G58270|AT1G60600|AT1G60950|AT1G61520|AT1G62560…
69	M00089	0.0031377	AT1G01720|AT1G02220|AT1G02310|AT1G02390|AT1G02660|AT1G02816|AT1G03610|AT1G05100|AT1G05340|AT1G05575|AT1G05620|AT1G09500|AT1G09510|AT1G12640|AT1G12810|AT1G14530|AT1G15380|AT1G18210|AT1G18740|AT1G19180|AT1G21310|AT1G23440|AT1G23550|AT1G23710|AT1G25400|AT1G25520|AT1G26410|AT1G27000|AT1G27730|AT1G27760|AT1G29060|AT1G29330|AT1G42990|AT1G50260|AT1G52890|AT1G53560|AT1G58340|AT1G60430|AT1G61810|AT1G61820…
69	M00149	0.0012553	AT1G01720|AT1G02220|AT1G02310|AT1G02390|AT1G02660|AT1G02816|AT1G03610|AT1G05100|AT1G05340|AT1G05575|AT1G05620|AT1G09500|AT1G09510|AT1G12640|AT1G12810|AT1G14530|AT1G15380|AT1G18210|AT1G18740|AT1G19180|AT1G21310|AT1G23440|AT1G23550|AT1G23710|AT1G25400|AT1G25520|AT1G26410|AT1G27000|AT1G27730|AT1G27760|AT1G29060|AT1G29330|AT1G42990|AT1G50260|AT1G52890|AT1G53560|AT1G58340|AT1G60430|AT1G61810|AT1G61820…
69	M00182	5.6777e-10	AT1G01720|AT1G02220|AT1G02310|AT1G02390|AT1G02660|AT1G02816|AT1G03610|AT1G05100|AT1G05340|AT1G05575|AT1G05620|AT1G09500|AT1G09510|AT1G12640|AT1G12810|AT1G14530|AT1G15380|AT1G18210|AT1G18740|AT1G19180|AT1G21310|AT1G23440|AT1G23550|AT1G23710|AT1G25400|AT1G25520|AT1G26410|AT1G27000|AT1G27730|AT1G27760|AT1G29060|AT1G29330|AT1G42990|AT1G50260|AT1G52890|AT1G53560|AT1G58340|AT1G60430|AT1G61810|AT1G61820…
69	M00357	0.023733	AT1G01720|AT1G02220|AT1G02310|AT1G02390|AT1G02660|AT1G02816|AT1G03610|AT1G05100|AT1G05340|AT1G05575|AT1G05620|AT1G09500|AT1G09510|AT1G12640|AT1G12810|AT1G14530|AT1G15380|AT1G18210|AT1G18740|AT1G19180|AT1G21310|AT1G23440|AT1G23550|AT1G23710|AT1G25400|AT1G25520|AT1G26410|AT1G27000|AT1G27730|AT1G27760|AT1G29060|AT1G29330|AT1G42990|AT1G50260|AT1G52890|AT1G53560|AT1G58340|AT1G60430|AT1G61810|AT1G61820…
69	M00358	0.0019184	AT1G01720|AT1G02220|AT1G02310|AT1G02390|AT1G02660|AT1G02816|AT1G03610|AT1G05100|AT1G05340|AT1G05575|AT1G05620|AT1G09500|AT1G09510|AT1G12640|AT1G12810|AT1G14530|AT1G15380|AT1G18210|AT1G18740|AT1G19180|AT1G21310|AT1G23440|AT1G23550|AT1G23710|AT1G25400|AT1G25520|AT1G26410|AT1G27000|AT1G27730|AT1G27760|AT1G29060|AT1G29330|AT1G42990|AT1G50260|AT1G52890|AT1G53560|AT1G58340|AT1G60430|AT1G61810|AT1G61820…
69	M00359	7.7823e-05	AT1G01720|AT1G02220|AT1G02310|AT1G02390|AT1G02660|AT1G02816|AT1G03610|AT1G05100|AT1G05340|AT1G05575|AT1G05620|AT1G09500|AT1G09510|AT1G12640|AT1G12810|AT1G14530|AT1G15380|AT1G18210|AT1G18740|AT1G19180|AT1G21310|AT1G23440|AT1G23550|AT1G23710|AT1G25400|AT1G25520|AT1G26410|AT1G27000|AT1G27730|AT1G27760|AT1G29060|AT1G29330|AT1G42990|AT1G50260|AT1G52890|AT1G53560|AT1G58340|AT1G60430|AT1G61810|AT1G61820…
69	M00366	3.9853e-10	AT1G01720|AT1G02220|AT1G02310|AT1G02390|AT1G02660|AT1G02816|AT1G03610|AT1G05100|AT1G05340|AT1G05575|AT1G05620|AT1G09500|AT1G09510|AT1G12640|AT1G12810|AT1G14530|AT1G15380|AT1G18210|AT1G18740|AT1G19180|AT1G21310|AT1G23440|AT1G23550|AT1G23710|AT1G25400|AT1G25520|AT1G26410|AT1G27000|AT1G27730|AT1G27760|AT1G29060|AT1G29330|AT1G42990|AT1G50260|AT1G52890|AT1G53560|AT1G58340|AT1G60430|AT1G61810|AT1G61820…
69	M00367	8.2333e-12	AT1G01720|AT1G02220|AT1G02310|AT1G02390|AT1G02660|AT1G02816|AT1G03610|AT1G05100|AT1G05340|AT1G05575|AT1G05620|AT1G09500|AT1G09510|AT1G12640|AT1G12810|AT1G14530|AT1G15380|AT1G18210|AT1G18740|AT1G19180|AT1G21310|AT1G23440|AT1G23550|AT1G23710|AT1G25400|AT1G25520|AT1G26410|AT1G27000|AT1G27730|AT1G27760|AT1G29060|AT1G29330|AT1G42990|AT1G50260|AT1G52890|AT1G53560|AT1G58340|AT1G60430|AT1G61810|AT1G61820…
69	M00368	1.5873e-08	AT1G01720|AT1G02220|AT1G02310|AT1G02390|AT1G02660|AT1G02816|AT1G03610|AT1G05100|AT1G05340|AT1G05575|AT1G05620|AT1G09500|AT1G09510|AT1G12640|AT1G12810|AT1G14530|AT1G15380|AT1G18210|AT1G18740|AT1G19180|AT1G21310|AT1G23440|AT1G23550|AT1G23710|AT1G25400|AT1G25520|AT1G26410|AT1G27000|AT1G27730|AT1G27760|AT1G29060|AT1G29330|AT1G42990|AT1G50260|AT1G52890|AT1G53560|AT1G58340|AT1G60430|AT1G61810|AT1G61820…
69	M00369	9.1541e-12	AT1G01720|AT1G02220|AT1G02310|AT1G02390|AT1G02660|AT1G02816|AT1G03610|AT1G05100|AT1G05340|AT1G05575|AT1G05620|AT1G09500|AT1G09510|AT1G12640|AT1G12810|AT1G14530|AT1G15380|AT1G18210|AT1G18740|AT1G19180|AT1G21310|AT1G23440|AT1G23550|AT1G23710|AT1G25400|AT1G25520|AT1G26410|AT1G27000|AT1G27730|AT1G27760|AT1G29060|AT1G29330|AT1G42990|AT1G50260|AT1G52890|AT1G53560|AT1G58340|AT1G60430|AT1G61810|AT1G61820…
69	M00370	1.1281e-07	AT1G01720|AT1G02220|AT1G02310|AT1G02390|AT1G02660|AT1G02816|AT1G03610|AT1G05100|AT1G05340|AT1G05575|AT1G05620|AT1G09500|AT1G09510|AT1G12640|AT1G12810|AT1G14530|AT1G15380|AT1G18210|AT1G18740|AT1G19180|AT1G21310|AT1G23440|AT1G23550|AT1G23710|AT1G25400|AT1G25520|AT1G26410|AT1G27000|AT1G27730|AT1G27760|AT1G29060|AT1G29330|AT1G42990|AT1G50260|AT1G52890|AT1G53560|AT1G58340|AT1G60430|AT1G61810|AT1G61820…
69	M00371	1.1362e-08	AT1G01720|AT1G02220|AT1G02310|AT1G02390|AT1G02660|AT1G02816|AT1G03610|AT1G05100|AT1G05340|AT1G05575|AT1G05620|AT1G09500|AT1G09510|AT1G12640|AT1G12810|AT1G14530|AT1G15380|AT1G18210|AT1G18740|AT1G19180|AT1G21310|AT1G23440|AT1G23550|AT1G23710|AT1G25400|AT1G25520|AT1G26410|AT1G27000|AT1G27730|AT1G27760|AT1G29060|AT1G29330|AT1G42990|AT1G50260|AT1G52890|AT1G53560|AT1G58340|AT1G60430|AT1G61810|AT1G61820…
69	M00372	6.1583e-13	AT1G01720|AT1G02220|AT1G02310|AT1G02390|AT1G02660|AT1G02816|AT1G03610|AT1G05100|AT1G05340|AT1G05575|AT1G05620|AT1G09500|AT1G09510|AT1G12640|AT1G12810|AT1G14530|AT1G15380|AT1G18210|AT1G18740|AT1G19180|AT1G21310|AT1G23440|AT1G23550|AT1G23710|AT1G25400|AT1G25520|AT1G26410|AT1G27000|AT1G27730|AT1G27760|AT1G29060|AT1G29330|AT1G42990|AT1G50260|AT1G52890|AT1G53560|AT1G58340|AT1G60430|AT1G61810|AT1G61820…
69	M00375	1.4461e-09	AT1G01720|AT1G02220|AT1G02310|AT1G02390|AT1G02660|AT1G02816|AT1G03610|AT1G05100|AT1G05340|AT1G05575|AT1G05620|AT1G09500|AT1G09510|AT1G12640|AT1G12810|AT1G14530|AT1G15380|AT1G18210|AT1G18740|AT1G19180|AT1G21310|AT1G23440|AT1G23550|AT1G23710|AT1G25400|AT1G25520|AT1G26410|AT1G27000|AT1G27730|AT1G27760|AT1G29060|AT1G29330|AT1G42990|AT1G50260|AT1G52890|AT1G53560|AT1G58340|AT1G60430|AT1G61810|AT1G61820…
69	M00376	5.4813e-08	AT1G01720|AT1G02220|AT1G02310|AT1G02390|AT1G02660|AT1G02816|AT1G03610|AT1G05100|AT1G05340|AT1G05575|AT1G05620|AT1G09500|AT1G09510|AT1G12640|AT1G12810|AT1G14530|AT1G15380|AT1G18210|AT1G18740|AT1G19180|AT1G21310|AT1G23440|AT1G23550|AT1G23710|AT1G25400|AT1G25520|AT1G26410|AT1G27000|AT1G27730|AT1G27760|AT1G29060|AT1G29330|AT1G42990|AT1G50260|AT1G52890|AT1G53560|AT1G58340|AT1G60430|AT1G61810|AT1G61820…
69	M00399	1.4313e-05	AT1G01720|AT1G02220|AT1G02310|AT1G02390|AT1G02660|AT1G02816|AT1G03610|AT1G05100|AT1G05340|AT1G05575|AT1G05620|AT1G09500|AT1G09510|AT1G12640|AT1G12810|AT1G14530|AT1G15380|AT1G18210|AT1G18740|AT1G19180|AT1G21310|AT1G23440|AT1G23550|AT1G23710|AT1G25400|AT1G25520|AT1G26410|AT1G27000|AT1G27730|AT1G27760|AT1G29060|AT1G29330|AT1G42990|AT1G50260|AT1G52890|AT1G53560|AT1G58340|AT1G60430|AT1G61810|AT1G61820…
69	M00400	0.037496	AT1G01720|AT1G02220|AT1G02310|AT1G02390|AT1G02660|AT1G02816|AT1G03610|AT1G05100|AT1G05340|AT1G05575|AT1G05620|AT1G09500|AT1G09510|AT1G12640|AT1G12810|AT1G14530|AT1G15380|AT1G18210|AT1G18740|AT1G19180|AT1G21310|AT1G23440|AT1G23550|AT1G23710|AT1G25400|AT1G25520|AT1G26410|AT1G27000|AT1G27730|AT1G27760|AT1G29060|AT1G29330|AT1G42990|AT1G50260|AT1G52890|AT1G53560|AT1G58340|AT1G60430|AT1G61810|AT1G61820…
69	M00401	5.0449e-05	AT1G01720|AT1G02220|AT1G02310|AT1G02390|AT1G02660|AT1G02816|AT1G03610|AT1G05100|AT1G05340|AT1G05575|AT1G05620|AT1G09500|AT1G09510|AT1G12640|AT1G12810|AT1G14530|AT1G15380|AT1G18210|AT1G18740|AT1G19180|AT1G21310|AT1G23440|AT1G23550|AT1G23710|AT1G25400|AT1G25520|AT1G26410|AT1G27000|AT1G27730|AT1G27760|AT1G29060|AT1G29330|AT1G42990|AT1G50260|AT1G52890|AT1G53560|AT1G58340|AT1G60430|AT1G61810|AT1G61820…
69	M00408	0.00044794	AT1G01720|AT1G02220|AT1G02310|AT1G02390|AT1G02660|AT1G02816|AT1G03610|AT1G05100|AT1G05340|AT1G05575|AT1G05620|AT1G09500|AT1G09510|AT1G12640|AT1G12810|AT1G14530|AT1G15380|AT1G18210|AT1G18740|AT1G19180|AT1G21310|AT1G23440|AT1G23550|AT1G23710|AT1G25400|AT1G25520|AT1G26410|AT1G27000|AT1G27730|AT1G27760|AT1G29060|AT1G29330|AT1G42990|AT1G50260|AT1G52890|AT1G53560|AT1G58340|AT1G60430|AT1G61810|AT1G61820…
69	M00434	1.6149e-06	AT1G01720|AT1G02220|AT1G02310|AT1G02390|AT1G02660|AT1G02816|AT1G03610|AT1G05100|AT1G05340|AT1G05575|AT1G05620|AT1G09500|AT1G09510|AT1G12640|AT1G12810|AT1G14530|AT1G15380|AT1G18210|AT1G18740|AT1G19180|AT1G21310|AT1G23440|AT1G23550|AT1G23710|AT1G25400|AT1G25520|AT1G26410|AT1G27000|AT1G27730|AT1G27760|AT1G29060|AT1G29330|AT1G42990|AT1G50260|AT1G52890|AT1G53560|AT1G58340|AT1G60430|AT1G61810|AT1G61820…
69	M00435	0.00037636	AT1G01720|AT1G02220|AT1G02310|AT1G02390|AT1G02660|AT1G02816|AT1G03610|AT1G05100|AT1G05340|AT1G05575|AT1G05620|AT1G09500|AT1G09510|AT1G12640|AT1G12810|AT1G14530|AT1G15380|AT1G18210|AT1G18740|AT1G19180|AT1G21310|AT1G23440|AT1G23550|AT1G23710|AT1G25400|AT1G25520|AT1G26410|AT1G27000|AT1G27730|AT1G27760|AT1G29060|AT1G29330|AT1G42990|AT1G50260|AT1G52890|AT1G53560|AT1G58340|AT1G60430|AT1G61810|AT1G61820…
69	M00440	5.2434e-07	AT1G01720|AT1G02220|AT1G02310|AT1G02390|AT1G02660|AT1G02816|AT1G03610|AT1G05100|AT1G05340|AT1G05575|AT1G05620|AT1G09500|AT1G09510|AT1G12640|AT1G12810|AT1G14530|AT1G15380|AT1G18210|AT1G18740|AT1G19180|AT1G21310|AT1G23440|AT1G23550|AT1G23710|AT1G25400|AT1G25520|AT1G26410|AT1G27000|AT1G27730|AT1G27760|AT1G29060|AT1G29330|AT1G42990|AT1G50260|AT1G52890|AT1G53560|AT1G58340|AT1G60430|AT1G61810|AT1G61820…
69	M00441	6.5969e-09	AT1G01720|AT1G02220|AT1G02310|AT1G02390|AT1G02660|AT1G02816|AT1G03610|AT1G05100|AT1G05340|AT1G05575|AT1G05620|AT1G09500|AT1G09510|AT1G12640|AT1G12810|AT1G14530|AT1G15380|AT1G18210|AT1G18740|AT1G19180|AT1G21310|AT1G23440|AT1G23550|AT1G23710|AT1G25400|AT1G25520|AT1G26410|AT1G27000|AT1G27730|AT1G27760|AT1G29060|AT1G29330|AT1G42990|AT1G50260|AT1G52890|AT1G53560|AT1G58340|AT1G60430|AT1G61810|AT1G61820…
69	M00442	3.8895e-06	AT1G01720|AT1G02220|AT1G02310|AT1G02390|AT1G02660|AT1G02816|AT1G03610|AT1G05100|AT1G05340|AT1G05575|AT1G05620|AT1G09500|AT1G09510|AT1G12640|AT1G12810|AT1G14530|AT1G15380|AT1G18210|AT1G18740|AT1G19180|AT1G21310|AT1G23440|AT1G23550|AT1G23710|AT1G25400|AT1G25520|AT1G26410|AT1G27000|AT1G27730|AT1G27760|AT1G29060|AT1G29330|AT1G42990|AT1G50260|AT1G52890|AT1G53560|AT1G58340|AT1G60430|AT1G61810|AT1G61820…
69	M00443	0.00052515	AT1G01720|AT1G02220|AT1G02310|AT1G02390|AT1G02660|AT1G02816|AT1G03610|AT1G05100|AT1G05340|AT1G05575|AT1G05620|AT1G09500|AT1G09510|AT1G12640|AT1G12810|AT1G14530|AT1G15380|AT1G18210|AT1G18740|AT1G19180|AT1G21310|AT1G23440|AT1G23550|AT1G23710|AT1G25400|AT1G25520|AT1G26410|AT1G27000|AT1G27730|AT1G27760|AT1G29060|AT1G29330|AT1G42990|AT1G50260|AT1G52890|AT1G53560|AT1G58340|AT1G60430|AT1G61810|AT1G61820…
69	M00503	0.012575	AT1G01720|AT1G02220|AT1G02310|AT1G02390|AT1G02660|AT1G02816|AT1G03610|AT1G05100|AT1G05340|AT1G05575|AT1G05620|AT1G09500|AT1G09510|AT1G12640|AT1G12810|AT1G14530|AT1G15380|AT1G18210|AT1G18740|AT1G19180|AT1G21310|AT1G23440|AT1G23550|AT1G23710|AT1G25400|AT1G25520|AT1G26410|AT1G27000|AT1G27730|AT1G27760|AT1G29060|AT1G29330|AT1G42990|AT1G50260|AT1G52890|AT1G53560|AT1G58340|AT1G60430|AT1G61810|AT1G61820…
69	M00507	0.0044353	AT1G01720|AT1G02220|AT1G02310|AT1G02390|AT1G02660|AT1G02816|AT1G03610|AT1G05100|AT1G05340|AT1G05575|AT1G05620|AT1G09500|AT1G09510|AT1G12640|AT1G12810|AT1G14530|AT1G15380|AT1G18210|AT1G18740|AT1G19180|AT1G21310|AT1G23440|AT1G23550|AT1G23710|AT1G25400|AT1G25520|AT1G26410|AT1G27000|AT1G27730|AT1G27760|AT1G29060|AT1G29330|AT1G42990|AT1G50260|AT1G52890|AT1G53560|AT1G58340|AT1G60430|AT1G61810|AT1G61820…
69	M00635	0.0094693	AT1G01720|AT1G02220|AT1G02310|AT1G02390|AT1G02660|AT1G02816|AT1G03610|AT1G05100|AT1G05340|AT1G05575|AT1G05620|AT1G09500|AT1G09510|AT1G12640|AT1G12810|AT1G14530|AT1G15380|AT1G18210|AT1G18740|AT1G19180|AT1G21310|AT1G23440|AT1G23550|AT1G23710|AT1G25400|AT1G25520|AT1G26410|AT1G27000|AT1G27730|AT1G27760|AT1G29060|AT1G29330|AT1G42990|AT1G50260|AT1G52890|AT1G53560|AT1G58340|AT1G60430|AT1G61810|AT1G61820…
69	M00653	3.9773e-11	AT1G01720|AT1G02220|AT1G02310|AT1G02390|AT1G02660|AT1G02816|AT1G03610|AT1G05100|AT1G05340|AT1G05575|AT1G05620|AT1G09500|AT1G09510|AT1G12640|AT1G12810|AT1G14530|AT1G15380|AT1G18210|AT1G18740|AT1G19180|AT1G21310|AT1G23440|AT1G23550|AT1G23710|AT1G25400|AT1G25520|AT1G26410|AT1G27000|AT1G27730|AT1G27760|AT1G29060|AT1G29330|AT1G42990|AT1G50260|AT1G52890|AT1G53560|AT1G58340|AT1G60430|AT1G61810|AT1G61820…
69	M00654	2.2219e-05	AT1G01720|AT1G02220|AT1G02310|AT1G02390|AT1G02660|AT1G02816|AT1G03610|AT1G05100|AT1G05340|AT1G05575|AT1G05620|AT1G09500|AT1G09510|AT1G12640|AT1G12810|AT1G14530|AT1G15380|AT1G18210|AT1G18740|AT1G19180|AT1G21310|AT1G23440|AT1G23550|AT1G23710|AT1G25400|AT1G25520|AT1G26410|AT1G27000|AT1G27730|AT1G27760|AT1G29060|AT1G29330|AT1G42990|AT1G50260|AT1G52890|AT1G53560|AT1G58340|AT1G60430|AT1G61810|AT1G61820…
69	M00660	2.3986e-13	AT1G01720|AT1G02220|AT1G02310|AT1G02390|AT1G02660|AT1G02816|AT1G03610|AT1G05100|AT1G05340|AT1G05575|AT1G05620|AT1G09500|AT1G09510|AT1G12640|AT1G12810|AT1G14530|AT1G15380|AT1G18210|AT1G18740|AT1G19180|AT1G21310|AT1G23440|AT1G23550|AT1G23710|AT1G25400|AT1G25520|AT1G26410|AT1G27000|AT1G27730|AT1G27760|AT1G29060|AT1G29330|AT1G42990|AT1G50260|AT1G52890|AT1G53560|AT1G58340|AT1G60430|AT1G61810|AT1G61820…
69	M00681	0.0040783	AT1G01720|AT1G02220|AT1G02310|AT1G02390|AT1G02660|AT1G02816|AT1G03610|AT1G05100|AT1G05340|AT1G05575|AT1G05620|AT1G09500|AT1G09510|AT1G12640|AT1G12810|AT1G14530|AT1G15380|AT1G18210|AT1G18740|AT1G19180|AT1G21310|AT1G23440|AT1G23550|AT1G23710|AT1G25400|AT1G25520|AT1G26410|AT1G27000|AT1G27730|AT1G27760|AT1G29060|AT1G29330|AT1G42990|AT1G50260|AT1G52890|AT1G53560|AT1G58340|AT1G60430|AT1G61810|AT1G61820…
69	M00697	1.0022e-05	AT1G01720|AT1G02220|AT1G02310|AT1G02390|AT1G02660|AT1G02816|AT1G03610|AT1G05100|AT1G05340|AT1G05575|AT1G05620|AT1G09500|AT1G09510|AT1G12640|AT1G12810|AT1G14530|AT1G15380|AT1G18210|AT1G18740|AT1G19180|AT1G21310|AT1G23440|AT1G23550|AT1G23710|AT1G25400|AT1G25520|AT1G26410|AT1G27000|AT1G27730|AT1G27760|AT1G29060|AT1G29330|AT1G42990|AT1G50260|AT1G52890|AT1G53560|AT1G58340|AT1G60430|AT1G61810|AT1G61820…
69	M00735	0.00017921	AT1G01720|AT1G02220|AT1G02310|AT1G02390|AT1G02660|AT1G02816|AT1G03610|AT1G05100|AT1G05340|AT1G05575|AT1G05620|AT1G09500|AT1G09510|AT1G12640|AT1G12810|AT1G14530|AT1G15380|AT1G18210|AT1G18740|AT1G19180|AT1G21310|AT1G23440|AT1G23550|AT1G23710|AT1G25400|AT1G25520|AT1G26410|AT1G27000|AT1G27730|AT1G27760|AT1G29060|AT1G29330|AT1G42990|AT1G50260|AT1G52890|AT1G53560|AT1G58340|AT1G60430|AT1G61810|AT1G61820…
69	M00788	3.9773e-11	AT1G01720|AT1G02220|AT1G02310|AT1G02390|AT1G02660|AT1G02816|AT1G03610|AT1G05100|AT1G05340|AT1G05575|AT1G05620|AT1G09500|AT1G09510|AT1G12640|AT1G12810|AT1G14530|AT1G15380|AT1G18210|AT1G18740|AT1G19180|AT1G21310|AT1G23440|AT1G23550|AT1G23710|AT1G25400|AT1G25520|AT1G26410|AT1G27000|AT1G27730|AT1G27760|AT1G29060|AT1G29330|AT1G42990|AT1G50260|AT1G52890|AT1G53560|AT1G58340|AT1G60430|AT1G61810|AT1G61820…
69	M00820	0.022073	AT1G01720|AT1G02220|AT1G02310|AT1G02390|AT1G02660|AT1G02816|AT1G03610|AT1G05100|AT1G05340|AT1G05575|AT1G05620|AT1G09500|AT1G09510|AT1G12640|AT1G12810|AT1G14530|AT1G15380|AT1G18210|AT1G18740|AT1G19180|AT1G21310|AT1G23440|AT1G23550|AT1G23710|AT1G25400|AT1G25520|AT1G26410|AT1G27000|AT1G27730|AT1G27760|AT1G29060|AT1G29330|AT1G42990|AT1G50260|AT1G52890|AT1G53560|AT1G58340|AT1G60430|AT1G61810|AT1G61820…
69	M00936	7.3429e-07	AT1G01720|AT1G02220|AT1G02310|AT1G02390|AT1G02660|AT1G02816|AT1G03610|AT1G05100|AT1G05340|AT1G05575|AT1G05620|AT1G09500|AT1G09510|AT1G12640|AT1G12810|AT1G14530|AT1G15380|AT1G18210|AT1G18740|AT1G19180|AT1G21310|AT1G23440|AT1G23550|AT1G23710|AT1G25400|AT1G25520|AT1G26410|AT1G27000|AT1G27730|AT1G27760|AT1G29060|AT1G29330|AT1G42990|AT1G50260|AT1G52890|AT1G53560|AT1G58340|AT1G60430|AT1G61810|AT1G61820…
69	M00937	0.0040783	AT1G01720|AT1G02220|AT1G02310|AT1G02390|AT1G02660|AT1G02816|AT1G03610|AT1G05100|AT1G05340|AT1G05575|AT1G05620|AT1G09500|AT1G09510|AT1G12640|AT1G12810|AT1G14530|AT1G15380|AT1G18210|AT1G18740|AT1G19180|AT1G21310|AT1G23440|AT1G23550|AT1G23710|AT1G25400|AT1G25520|AT1G26410|AT1G27000|AT1G27730|AT1G27760|AT1G29060|AT1G29330|AT1G42990|AT1G50260|AT1G52890|AT1G53560|AT1G58340|AT1G60430|AT1G61810|AT1G61820…
69	M00942	1.327e-09	AT1G01720|AT1G02220|AT1G02310|AT1G02390|AT1G02660|AT1G02816|AT1G03610|AT1G05100|AT1G05340|AT1G05575|AT1G05620|AT1G09500|AT1G09510|AT1G12640|AT1G12810|AT1G14530|AT1G15380|AT1G18210|AT1G18740|AT1G19180|AT1G21310|AT1G23440|AT1G23550|AT1G23710|AT1G25400|AT1G25520|AT1G26410|AT1G27000|AT1G27730|AT1G27760|AT1G29060|AT1G29330|AT1G42990|AT1G50260|AT1G52890|AT1G53560|AT1G58340|AT1G60430|AT1G61810|AT1G61820…
69	M00943	1.941e-12	AT1G01720|AT1G02220|AT1G02310|AT1G02390|AT1G02660|AT1G02816|AT1G03610|AT1G05100|AT1G05340|AT1G05575|AT1G05620|AT1G09500|AT1G09510|AT1G12640|AT1G12810|AT1G14530|AT1G15380|AT1G18210|AT1G18740|AT1G19180|AT1G21310|AT1G23440|AT1G23550|AT1G23710|AT1G25400|AT1G25520|AT1G26410|AT1G27000|AT1G27730|AT1G27760|AT1G29060|AT1G29330|AT1G42990|AT1G50260|AT1G52890|AT1G53560|AT1G58340|AT1G60430|AT1G61810|AT1G61820…
69	M00944	6.9713e-08	AT1G01720|AT1G02220|AT1G02310|AT1G02390|AT1G02660|AT1G02816|AT1G03610|AT1G05100|AT1G05340|AT1G05575|AT1G05620|AT1G09500|AT1G09510|AT1G12640|AT1G12810|AT1G14530|AT1G15380|AT1G18210|AT1G18740|AT1G19180|AT1G21310|AT1G23440|AT1G23550|AT1G23710|AT1G25400|AT1G25520|AT1G26410|AT1G27000|AT1G27730|AT1G27760|AT1G29060|AT1G29330|AT1G42990|AT1G50260|AT1G52890|AT1G53560|AT1G58340|AT1G60430|AT1G61810|AT1G61820…
69	M00945	3.9719e-09	AT1G01720|AT1G02220|AT1G02310|AT1G02390|AT1G02660|AT1G02816|AT1G03610|AT1G05100|AT1G05340|AT1G05575|AT1G05620|AT1G09500|AT1G09510|AT1G12640|AT1G12810|AT1G14530|AT1G15380|AT1G18210|AT1G18740|AT1G19180|AT1G21310|AT1G23440|AT1G23550|AT1G23710|AT1G25400|AT1G25520|AT1G26410|AT1G27000|AT1G27730|AT1G27760|AT1G29060|AT1G29330|AT1G42990|AT1G50260|AT1G52890|AT1G53560|AT1G58340|AT1G60430|AT1G61810|AT1G61820…
69	M00946	1.6885e-07	AT1G01720|AT1G02220|AT1G02310|AT1G02390|AT1G02660|AT1G02816|AT1G03610|AT1G05100|AT1G05340|AT1G05575|AT1G05620|AT1G09500|AT1G09510|AT1G12640|AT1G12810|AT1G14530|AT1G15380|AT1G18210|AT1G18740|AT1G19180|AT1G21310|AT1G23440|AT1G23550|AT1G23710|AT1G25400|AT1G25520|AT1G26410|AT1G27000|AT1G27730|AT1G27760|AT1G29060|AT1G29330|AT1G42990|AT1G50260|AT1G52890|AT1G53560|AT1G58340|AT1G60430|AT1G61810|AT1G61820…
69	M01052	0.0051064	AT1G01720|AT1G02220|AT1G02310|AT1G02390|AT1G02660|AT1G02816|AT1G03610|AT1G05100|AT1G05340|AT1G05575|AT1G05620|AT1G09500|AT1G09510|AT1G12640|AT1G12810|AT1G14530|AT1G15380|AT1G18210|AT1G18740|AT1G19180|AT1G21310|AT1G23440|AT1G23550|AT1G23710|AT1G25400|AT1G25520|AT1G26410|AT1G27000|AT1G27730|AT1G27760|AT1G29060|AT1G29330|AT1G42990|AT1G50260|AT1G52890|AT1G53560|AT1G58340|AT1G60430|AT1G61810|AT1G61820…
69	M01054	0.0062856	AT1G01720|AT1G02220|AT1G02310|AT1G02390|AT1G02660|AT1G02816|AT1G03610|AT1G05100|AT1G05340|AT1G05575|AT1G05620|AT1G09500|AT1G09510|AT1G12640|AT1G12810|AT1G14530|AT1G15380|AT1G18210|AT1G18740|AT1G19180|AT1G21310|AT1G23440|AT1G23550|AT1G23710|AT1G25400|AT1G25520|AT1G26410|AT1G27000|AT1G27730|AT1G27760|AT1G29060|AT1G29330|AT1G42990|AT1G50260|AT1G52890|AT1G53560|AT1G58340|AT1G60430|AT1G61810|AT1G61820…
69	M01055	0.00071634	AT1G01720|AT1G02220|AT1G02310|AT1G02390|AT1G02660|AT1G02816|AT1G03610|AT1G05100|AT1G05340|AT1G05575|AT1G05620|AT1G09500|AT1G09510|AT1G12640|AT1G12810|AT1G14530|AT1G15380|AT1G18210|AT1G18740|AT1G19180|AT1G21310|AT1G23440|AT1G23550|AT1G23710|AT1G25400|AT1G25520|AT1G26410|AT1G27000|AT1G27730|AT1G27760|AT1G29060|AT1G29330|AT1G42990|AT1G50260|AT1G52890|AT1G53560|AT1G58340|AT1G60430|AT1G61810|AT1G61820…
69	M01065	3.9773e-11	AT1G01720|AT1G02220|AT1G02310|AT1G02390|AT1G02660|AT1G02816|AT1G03610|AT1G05100|AT1G05340|AT1G05575|AT1G05620|AT1G09500|AT1G09510|AT1G12640|AT1G12810|AT1G14530|AT1G15380|AT1G18210|AT1G18740|AT1G19180|AT1G21310|AT1G23440|AT1G23550|AT1G23710|AT1G25400|AT1G25520|AT1G26410|AT1G27000|AT1G27730|AT1G27760|AT1G29060|AT1G29330|AT1G42990|AT1G50260|AT1G52890|AT1G53560|AT1G58340|AT1G60430|AT1G61810|AT1G61820…
69	M01133	0.022905	AT1G01720|AT1G02220|AT1G02310|AT1G02390|AT1G02660|AT1G02816|AT1G03610|AT1G05100|AT1G05340|AT1G05575|AT1G05620|AT1G09500|AT1G09510|AT1G12640|AT1G12810|AT1G14530|AT1G15380|AT1G18210|AT1G18740|AT1G19180|AT1G21310|AT1G23440|AT1G23550|AT1G23710|AT1G25400|AT1G25520|AT1G26410|AT1G27000|AT1G27730|AT1G27760|AT1G29060|AT1G29330|AT1G42990|AT1G50260|AT1G52890|AT1G53560|AT1G58340|AT1G60430|AT1G61810|AT1G61820…
69	M01136	0.00014665	AT1G01720|AT1G02220|AT1G02310|AT1G02390|AT1G02660|AT1G02816|AT1G03610|AT1G05100|AT1G05340|AT1G05575|AT1G05620|AT1G09500|AT1G09510|AT1G12640|AT1G12810|AT1G14530|AT1G15380|AT1G18210|AT1G18740|AT1G19180|AT1G21310|AT1G23440|AT1G23550|AT1G23710|AT1G25400|AT1G25520|AT1G26410|AT1G27000|AT1G27730|AT1G27760|AT1G29060|AT1G29330|AT1G42990|AT1G50260|AT1G52890|AT1G53560|AT1G58340|AT1G60430|AT1G61810|AT1G61820…
69	M01156	4.7883e-08	AT1G01720|AT1G02220|AT1G02310|AT1G02390|AT1G02660|AT1G02816|AT1G03610|AT1G05100|AT1G05340|AT1G05575|AT1G05620|AT1G09500|AT1G09510|AT1G12640|AT1G12810|AT1G14530|AT1G15380|AT1G18210|AT1G18740|AT1G19180|AT1G21310|AT1G23440|AT1G23550|AT1G23710|AT1G25400|AT1G25520|AT1G26410|AT1G27000|AT1G27730|AT1G27760|AT1G29060|AT1G29330|AT1G42990|AT1G50260|AT1G52890|AT1G53560|AT1G58340|AT1G60430|AT1G61810|AT1G61820…
69	M01164	0.018538	AT1G01720|AT1G02220|AT1G02310|AT1G02390|AT1G02660|AT1G02816|AT1G03610|AT1G05100|AT1G05340|AT1G05575|AT1G05620|AT1G09500|AT1G09510|AT1G12640|AT1G12810|AT1G14530|AT1G15380|AT1G18210|AT1G18740|AT1G19180|AT1G21310|AT1G23440|AT1G23550|AT1G23710|AT1G25400|AT1G25520|AT1G26410|AT1G27000|AT1G27730|AT1G27760|AT1G29060|AT1G29330|AT1G42990|AT1G50260|AT1G52890|AT1G53560|AT1G58340|AT1G60430|AT1G61810|AT1G61820…
69	M01179	0.0094693	AT1G01720|AT1G02220|AT1G02310|AT1G02390|AT1G02660|AT1G02816|AT1G03610|AT1G05100|AT1G05340|AT1G05575|AT1G05620|AT1G09500|AT1G09510|AT1G12640|AT1G12810|AT1G14530|AT1G15380|AT1G18210|AT1G18740|AT1G19180|AT1G21310|AT1G23440|AT1G23550|AT1G23710|AT1G25400|AT1G25520|AT1G26410|AT1G27000|AT1G27730|AT1G27760|AT1G29060|AT1G29330|AT1G42990|AT1G50260|AT1G52890|AT1G53560|AT1G58340|AT1G60430|AT1G61810|AT1G61820…
69	M01186	6.09e-06	AT1G01720|AT1G02220|AT1G02310|AT1G02390|AT1G02660|AT1G02816|AT1G03610|AT1G05100|AT1G05340|AT1G05575|AT1G05620|AT1G09500|AT1G09510|AT1G12640|AT1G12810|AT1G14530|AT1G15380|AT1G18210|AT1G18740|AT1G19180|AT1G21310|AT1G23440|AT1G23550|AT1G23710|AT1G25400|AT1G25520|AT1G26410|AT1G27000|AT1G27730|AT1G27760|AT1G29060|AT1G29330|AT1G42990|AT1G50260|AT1G52890|AT1G53560|AT1G58340|AT1G60430|AT1G61810|AT1G61820…
69	M01187	2.8286e-05	AT1G01720|AT1G02220|AT1G02310|AT1G02390|AT1G02660|AT1G02816|AT1G03610|AT1G05100|AT1G05340|AT1G05575|AT1G05620|AT1G09500|AT1G09510|AT1G12640|AT1G12810|AT1G14530|AT1G15380|AT1G18210|AT1G18740|AT1G19180|AT1G21310|AT1G23440|AT1G23550|AT1G23710|AT1G25400|AT1G25520|AT1G26410|AT1G27000|AT1G27730|AT1G27760|AT1G29060|AT1G29330|AT1G42990|AT1G50260|AT1G52890|AT1G53560|AT1G58340|AT1G60430|AT1G61810|AT1G61820…
69	M01584	3.0904e-10	AT1G01720|AT1G02220|AT1G02310|AT1G02390|AT1G02660|AT1G02816|AT1G03610|AT1G05100|AT1G05340|AT1G05575|AT1G05620|AT1G09500|AT1G09510|AT1G12640|AT1G12810|AT1G14530|AT1G15380|AT1G18210|AT1G18740|AT1G19180|AT1G21310|AT1G23440|AT1G23550|AT1G23710|AT1G25400|AT1G25520|AT1G26410|AT1G27000|AT1G27730|AT1G27760|AT1G29060|AT1G29330|AT1G42990|AT1G50260|AT1G52890|AT1G53560|AT1G58340|AT1G60430|AT1G61810|AT1G61820…
69	M01585	4.7883e-08	AT1G01720|AT1G02220|AT1G02310|AT1G02390|AT1G02660|AT1G02816|AT1G03610|AT1G05100|AT1G05340|AT1G05575|AT1G05620|AT1G09500|AT1G09510|AT1G12640|AT1G12810|AT1G14530|AT1G15380|AT1G18210|AT1G18740|AT1G19180|AT1G21310|AT1G23440|AT1G23550|AT1G23710|AT1G25400|AT1G25520|AT1G26410|AT1G27000|AT1G27730|AT1G27760|AT1G29060|AT1G29330|AT1G42990|AT1G50260|AT1G52890|AT1G53560|AT1G58340|AT1G60430|AT1G61810|AT1G61820…
69	M01586	0.0013412	AT1G01720|AT1G02220|AT1G02310|AT1G02390|AT1G02660|AT1G02816|AT1G03610|AT1G05100|AT1G05340|AT1G05575|AT1G05620|AT1G09500|AT1G09510|AT1G12640|AT1G12810|AT1G14530|AT1G15380|AT1G18210|AT1G18740|AT1G19180|AT1G21310|AT1G23440|AT1G23550|AT1G23710|AT1G25400|AT1G25520|AT1G26410|AT1G27000|AT1G27730|AT1G27760|AT1G29060|AT1G29330|AT1G42990|AT1G50260|AT1G52890|AT1G53560|AT1G58340|AT1G60430|AT1G61810|AT1G61820…
69	S-000012	3.8246e-06	AT1G01720|AT1G02220|AT1G02310|AT1G02390|AT1G02660|AT1G02816|AT1G03610|AT1G05100|AT1G05340|AT1G05575|AT1G05620|AT1G09500|AT1G09510|AT1G12640|AT1G12810|AT1G14530|AT1G15380|AT1G18210|AT1G18740|AT1G19180|AT1G21310|AT1G23440|AT1G23550|AT1G23710|AT1G25400|AT1G25520|AT1G26410|AT1G27000|AT1G27730|AT1G27760|AT1G29060|AT1G29330|AT1G42990|AT1G50260|AT1G52890|AT1G53560|AT1G58340|AT1G60430|AT1G61810|AT1G61820…
69	S-000018	0.027732	AT1G01720|AT1G02220|AT1G02310|AT1G02390|AT1G02660|AT1G02816|AT1G03610|AT1G05100|AT1G05340|AT1G05575|AT1G05620|AT1G09500|AT1G09510|AT1G12640|AT1G12810|AT1G14530|AT1G15380|AT1G18210|AT1G18740|AT1G19180|AT1G21310|AT1G23440|AT1G23550|AT1G23710|AT1G25400|AT1G25520|AT1G26410|AT1G27000|AT1G27730|AT1G27760|AT1G29060|AT1G29330|AT1G42990|AT1G50260|AT1G52890|AT1G53560|AT1G58340|AT1G60430|AT1G61810|AT1G61820…
69	S-000024	0.021547	AT1G01720|AT1G02220|AT1G02310|AT1G02390|AT1G02660|AT1G02816|AT1G03610|AT1G05100|AT1G05340|AT1G05575|AT1G05620|AT1G09500|AT1G09510|AT1G12640|AT1G12810|AT1G14530|AT1G15380|AT1G18210|AT1G18740|AT1G19180|AT1G21310|AT1G23440|AT1G23550|AT1G23710|AT1G25400|AT1G25520|AT1G26410|AT1G27000|AT1G27730|AT1G27760|AT1G29060|AT1G29330|AT1G42990|AT1G50260|AT1G52890|AT1G53560|AT1G58340|AT1G60430|AT1G61810|AT1G61820…
69	S-000063	1.3401e-05	AT1G01720|AT1G02220|AT1G02310|AT1G02390|AT1G02660|AT1G02816|AT1G03610|AT1G05100|AT1G05340|AT1G05575|AT1G05620|AT1G09500|AT1G09510|AT1G12640|AT1G12810|AT1G14530|AT1G15380|AT1G18210|AT1G18740|AT1G19180|AT1G21310|AT1G23440|AT1G23550|AT1G23710|AT1G25400|AT1G25520|AT1G26410|AT1G27000|AT1G27730|AT1G27760|AT1G29060|AT1G29330|AT1G42990|AT1G50260|AT1G52890|AT1G53560|AT1G58340|AT1G60430|AT1G61810|AT1G61820…
69	S-000064	5.0449e-05	AT1G01720|AT1G02220|AT1G02310|AT1G02390|AT1G02660|AT1G02816|AT1G03610|AT1G05100|AT1G05340|AT1G05575|AT1G05620|AT1G09500|AT1G09510|AT1G12640|AT1G12810|AT1G14530|AT1G15380|AT1G18210|AT1G18740|AT1G19180|AT1G21310|AT1G23440|AT1G23550|AT1G23710|AT1G25400|AT1G25520|AT1G26410|AT1G27000|AT1G27730|AT1G27760|AT1G29060|AT1G29330|AT1G42990|AT1G50260|AT1G52890|AT1G53560|AT1G58340|AT1G60430|AT1G61810|AT1G61820…
69	S-000067	0.012575	AT1G01720|AT1G02220|AT1G02310|AT1G02390|AT1G02660|AT1G02816|AT1G03610|AT1G05100|AT1G05340|AT1G05575|AT1G05620|AT1G09500|AT1G09510|AT1G12640|AT1G12810|AT1G14530|AT1G15380|AT1G18210|AT1G18740|AT1G19180|AT1G21310|AT1G23440|AT1G23550|AT1G23710|AT1G25400|AT1G25520|AT1G26410|AT1G27000|AT1G27730|AT1G27760|AT1G29060|AT1G29330|AT1G42990|AT1G50260|AT1G52890|AT1G53560|AT1G58340|AT1G60430|AT1G61810|AT1G61820…
69	S-000081	0.047468	AT1G01720|AT1G02220|AT1G02310|AT1G02390|AT1G02660|AT1G02816|AT1G03610|AT1G05100|AT1G05340|AT1G05575|AT1G05620|AT1G09500|AT1G09510|AT1G12640|AT1G12810|AT1G14530|AT1G15380|AT1G18210|AT1G18740|AT1G19180|AT1G21310|AT1G23440|AT1G23550|AT1G23710|AT1G25400|AT1G25520|AT1G26410|AT1G27000|AT1G27730|AT1G27760|AT1G29060|AT1G29330|AT1G42990|AT1G50260|AT1G52890|AT1G53560|AT1G58340|AT1G60430|AT1G61810|AT1G61820…
69	S-000088	0.0015817	AT1G01720|AT1G02220|AT1G02310|AT1G02390|AT1G02660|AT1G02816|AT1G03610|AT1G05100|AT1G05340|AT1G05575|AT1G05620|AT1G09500|AT1G09510|AT1G12640|AT1G12810|AT1G14530|AT1G15380|AT1G18210|AT1G18740|AT1G19180|AT1G21310|AT1G23440|AT1G23550|AT1G23710|AT1G25400|AT1G25520|AT1G26410|AT1G27000|AT1G27730|AT1G27760|AT1G29060|AT1G29330|AT1G42990|AT1G50260|AT1G52890|AT1G53560|AT1G58340|AT1G60430|AT1G61810|AT1G61820…
69	S-000117	0.0040783	AT1G01720|AT1G02220|AT1G02310|AT1G02390|AT1G02660|AT1G02816|AT1G03610|AT1G05100|AT1G05340|AT1G05575|AT1G05620|AT1G09500|AT1G09510|AT1G12640|AT1G12810|AT1G14530|AT1G15380|AT1G18210|AT1G18740|AT1G19180|AT1G21310|AT1G23440|AT1G23550|AT1G23710|AT1G25400|AT1G25520|AT1G26410|AT1G27000|AT1G27730|AT1G27760|AT1G29060|AT1G29330|AT1G42990|AT1G50260|AT1G52890|AT1G53560|AT1G58340|AT1G60430|AT1G61810|AT1G61820…
69	S-000135	0.022073	AT1G01720|AT1G02220|AT1G02310|AT1G02390|AT1G02660|AT1G02816|AT1G03610|AT1G05100|AT1G05340|AT1G05575|AT1G05620|AT1G09500|AT1G09510|AT1G12640|AT1G12810|AT1G14530|AT1G15380|AT1G18210|AT1G18740|AT1G19180|AT1G21310|AT1G23440|AT1G23550|AT1G23710|AT1G25400|AT1G25520|AT1G26410|AT1G27000|AT1G27730|AT1G27760|AT1G29060|AT1G29330|AT1G42990|AT1G50260|AT1G52890|AT1G53560|AT1G58340|AT1G60430|AT1G61810|AT1G61820…
69	S-000141	0.0094374	AT1G01720|AT1G02220|AT1G02310|AT1G02390|AT1G02660|AT1G02816|AT1G03610|AT1G05100|AT1G05340|AT1G05575|AT1G05620|AT1G09500|AT1G09510|AT1G12640|AT1G12810|AT1G14530|AT1G15380|AT1G18210|AT1G18740|AT1G19180|AT1G21310|AT1G23440|AT1G23550|AT1G23710|AT1G25400|AT1G25520|AT1G26410|AT1G27000|AT1G27730|AT1G27760|AT1G29060|AT1G29330|AT1G42990|AT1G50260|AT1G52890|AT1G53560|AT1G58340|AT1G60430|AT1G61810|AT1G61820…
69	S-000145	0.0029537	AT1G01720|AT1G02220|AT1G02310|AT1G02390|AT1G02660|AT1G02816|AT1G03610|AT1G05100|AT1G05340|AT1G05575|AT1G05620|AT1G09500|AT1G09510|AT1G12640|AT1G12810|AT1G14530|AT1G15380|AT1G18210|AT1G18740|AT1G19180|AT1G21310|AT1G23440|AT1G23550|AT1G23710|AT1G25400|AT1G25520|AT1G26410|AT1G27000|AT1G27730|AT1G27760|AT1G29060|AT1G29330|AT1G42990|AT1G50260|AT1G52890|AT1G53560|AT1G58340|AT1G60430|AT1G61810|AT1G61820…
69	S-000185	0.037173	AT1G01720|AT1G02220|AT1G02310|AT1G02390|AT1G02660|AT1G02816|AT1G03610|AT1G05100|AT1G05340|AT1G05575|AT1G05620|AT1G09500|AT1G09510|AT1G12640|AT1G12810|AT1G14530|AT1G15380|AT1G18210|AT1G18740|AT1G19180|AT1G21310|AT1G23440|AT1G23550|AT1G23710|AT1G25400|AT1G25520|AT1G26410|AT1G27000|AT1G27730|AT1G27760|AT1G29060|AT1G29330|AT1G42990|AT1G50260|AT1G52890|AT1G53560|AT1G58340|AT1G60430|AT1G61810|AT1G61820…
69	S-000208	0.0056211	AT1G01720|AT1G02220|AT1G02310|AT1G02390|AT1G02660|AT1G02816|AT1G03610|AT1G05100|AT1G05340|AT1G05575|AT1G05620|AT1G09500|AT1G09510|AT1G12640|AT1G12810|AT1G14530|AT1G15380|AT1G18210|AT1G18740|AT1G19180|AT1G21310|AT1G23440|AT1G23550|AT1G23710|AT1G25400|AT1G25520|AT1G26410|AT1G27000|AT1G27730|AT1G27760|AT1G29060|AT1G29330|AT1G42990|AT1G50260|AT1G52890|AT1G53560|AT1G58340|AT1G60430|AT1G61810|AT1G61820…
69	S-000234	6.7866e-05	AT1G01720|AT1G02220|AT1G02310|AT1G02390|AT1G02660|AT1G02816|AT1G03610|AT1G05100|AT1G05340|AT1G05575|AT1G05620|AT1G09500|AT1G09510|AT1G12640|AT1G12810|AT1G14530|AT1G15380|AT1G18210|AT1G18740|AT1G19180|AT1G21310|AT1G23440|AT1G23550|AT1G23710|AT1G25400|AT1G25520|AT1G26410|AT1G27000|AT1G27730|AT1G27760|AT1G29060|AT1G29330|AT1G42990|AT1G50260|AT1G52890|AT1G53560|AT1G58340|AT1G60430|AT1G61810|AT1G61820…
69	S-000266	0.04496	AT1G01720|AT1G02220|AT1G02310|AT1G02390|AT1G02660|AT1G02816|AT1G03610|AT1G05100|AT1G05340|AT1G05575|AT1G05620|AT1G09500|AT1G09510|AT1G12640|AT1G12810|AT1G14530|AT1G15380|AT1G18210|AT1G18740|AT1G19180|AT1G21310|AT1G23440|AT1G23550|AT1G23710|AT1G25400|AT1G25520|AT1G26410|AT1G27000|AT1G27730|AT1G27760|AT1G29060|AT1G29330|AT1G42990|AT1G50260|AT1G52890|AT1G53560|AT1G58340|AT1G60430|AT1G61810|AT1G61820…
69	S-000282	7.8856e-05	AT1G01720|AT1G02220|AT1G02310|AT1G02390|AT1G02660|AT1G02816|AT1G03610|AT1G05100|AT1G05340|AT1G05575|AT1G05620|AT1G09500|AT1G09510|AT1G12640|AT1G12810|AT1G14530|AT1G15380|AT1G18210|AT1G18740|AT1G19180|AT1G21310|AT1G23440|AT1G23550|AT1G23710|AT1G25400|AT1G25520|AT1G26410|AT1G27000|AT1G27730|AT1G27760|AT1G29060|AT1G29330|AT1G42990|AT1G50260|AT1G52890|AT1G53560|AT1G58340|AT1G60430|AT1G61810|AT1G61820…
69	S-000287	2.5329e-06	AT1G01720|AT1G02220|AT1G02310|AT1G02390|AT1G02660|AT1G02816|AT1G03610|AT1G05100|AT1G05340|AT1G05575|AT1G05620|AT1G09500|AT1G09510|AT1G12640|AT1G12810|AT1G14530|AT1G15380|AT1G18210|AT1G18740|AT1G19180|AT1G21310|AT1G23440|AT1G23550|AT1G23710|AT1G25400|AT1G25520|AT1G26410|AT1G27000|AT1G27730|AT1G27760|AT1G29060|AT1G29330|AT1G42990|AT1G50260|AT1G52890|AT1G53560|AT1G58340|AT1G60430|AT1G61810|AT1G61820…
69	S-000292	0.0040783	AT1G01720|AT1G02220|AT1G02310|AT1G02390|AT1G02660|AT1G02816|AT1G03610|AT1G05100|AT1G05340|AT1G05575|AT1G05620|AT1G09500|AT1G09510|AT1G12640|AT1G12810|AT1G14530|AT1G15380|AT1G18210|AT1G18740|AT1G19180|AT1G21310|AT1G23440|AT1G23550|AT1G23710|AT1G25400|AT1G25520|AT1G26410|AT1G27000|AT1G27730|AT1G27760|AT1G29060|AT1G29330|AT1G42990|AT1G50260|AT1G52890|AT1G53560|AT1G58340|AT1G60430|AT1G61810|AT1G61820…
69	S-000301	0.0081352	AT1G01720|AT1G02220|AT1G02310|AT1G02390|AT1G02660|AT1G02816|AT1G03610|AT1G05100|AT1G05340|AT1G05575|AT1G05620|AT1G09500|AT1G09510|AT1G12640|AT1G12810|AT1G14530|AT1G15380|AT1G18210|AT1G18740|AT1G19180|AT1G21310|AT1G23440|AT1G23550|AT1G23710|AT1G25400|AT1G25520|AT1G26410|AT1G27000|AT1G27730|AT1G27760|AT1G29060|AT1G29330|AT1G42990|AT1G50260|AT1G52890|AT1G53560|AT1G58340|AT1G60430|AT1G61810|AT1G61820…
69	S-000310	7.535e-07	AT1G01720|AT1G02220|AT1G02310|AT1G02390|AT1G02660|AT1G02816|AT1G03610|AT1G05100|AT1G05340|AT1G05575|AT1G05620|AT1G09500|AT1G09510|AT1G12640|AT1G12810|AT1G14530|AT1G15380|AT1G18210|AT1G18740|AT1G19180|AT1G21310|AT1G23440|AT1G23550|AT1G23710|AT1G25400|AT1G25520|AT1G26410|AT1G27000|AT1G27730|AT1G27760|AT1G29060|AT1G29330|AT1G42990|AT1G50260|AT1G52890|AT1G53560|AT1G58340|AT1G60430|AT1G61810|AT1G61820…
69	S-000322	0.0024825	AT1G01720|AT1G02220|AT1G02310|AT1G02390|AT1G02660|AT1G02816|AT1G03610|AT1G05100|AT1G05340|AT1G05575|AT1G05620|AT1G09500|AT1G09510|AT1G12640|AT1G12810|AT1G14530|AT1G15380|AT1G18210|AT1G18740|AT1G19180|AT1G21310|AT1G23440|AT1G23550|AT1G23710|AT1G25400|AT1G25520|AT1G26410|AT1G27000|AT1G27730|AT1G27760|AT1G29060|AT1G29330|AT1G42990|AT1G50260|AT1G52890|AT1G53560|AT1G58340|AT1G60430|AT1G61810|AT1G61820…
69	S-000340	0.0023839	AT1G01720|AT1G02220|AT1G02310|AT1G02390|AT1G02660|AT1G02816|AT1G03610|AT1G05100|AT1G05340|AT1G05575|AT1G05620|AT1G09500|AT1G09510|AT1G12640|AT1G12810|AT1G14530|AT1G15380|AT1G18210|AT1G18740|AT1G19180|AT1G21310|AT1G23440|AT1G23550|AT1G23710|AT1G25400|AT1G25520|AT1G26410|AT1G27000|AT1G27730|AT1G27760|AT1G29060|AT1G29330|AT1G42990|AT1G50260|AT1G52890|AT1G53560|AT1G58340|AT1G60430|AT1G61810|AT1G61820…
69	S-000345	0.047468	AT1G01720|AT1G02220|AT1G02310|AT1G02390|AT1G02660|AT1G02816|AT1G03610|AT1G05100|AT1G05340|AT1G05575|AT1G05620|AT1G09500|AT1G09510|AT1G12640|AT1G12810|AT1G14530|AT1G15380|AT1G18210|AT1G18740|AT1G19180|AT1G21310|AT1G23440|AT1G23550|AT1G23710|AT1G25400|AT1G25520|AT1G26410|AT1G27000|AT1G27730|AT1G27760|AT1G29060|AT1G29330|AT1G42990|AT1G50260|AT1G52890|AT1G53560|AT1G58340|AT1G60430|AT1G61810|AT1G61820…
69	S-000355	0.02839	AT1G01720|AT1G02220|AT1G02310|AT1G02390|AT1G02660|AT1G02816|AT1G03610|AT1G05100|AT1G05340|AT1G05575|AT1G05620|AT1G09500|AT1G09510|AT1G12640|AT1G12810|AT1G14530|AT1G15380|AT1G18210|AT1G18740|AT1G19180|AT1G21310|AT1G23440|AT1G23550|AT1G23710|AT1G25400|AT1G25520|AT1G26410|AT1G27000|AT1G27730|AT1G27760|AT1G29060|AT1G29330|AT1G42990|AT1G50260|AT1G52890|AT1G53560|AT1G58340|AT1G60430|AT1G61810|AT1G61820…
69	S-000390	4.2446e-06	AT1G01720|AT1G02220|AT1G02310|AT1G02390|AT1G02660|AT1G02816|AT1G03610|AT1G05100|AT1G05340|AT1G05575|AT1G05620|AT1G09500|AT1G09510|AT1G12640|AT1G12810|AT1G14530|AT1G15380|AT1G18210|AT1G18740|AT1G19180|AT1G21310|AT1G23440|AT1G23550|AT1G23710|AT1G25400|AT1G25520|AT1G26410|AT1G27000|AT1G27730|AT1G27760|AT1G29060|AT1G29330|AT1G42990|AT1G50260|AT1G52890|AT1G53560|AT1G58340|AT1G60430|AT1G61810|AT1G61820…
69	S-000399	0.022719	AT1G01720|AT1G02220|AT1G02310|AT1G02390|AT1G02660|AT1G02816|AT1G03610|AT1G05100|AT1G05340|AT1G05575|AT1G05620|AT1G09500|AT1G09510|AT1G12640|AT1G12810|AT1G14530|AT1G15380|AT1G18210|AT1G18740|AT1G19180|AT1G21310|AT1G23440|AT1G23550|AT1G23710|AT1G25400|AT1G25520|AT1G26410|AT1G27000|AT1G27730|AT1G27760|AT1G29060|AT1G29330|AT1G42990|AT1G50260|AT1G52890|AT1G53560|AT1G58340|AT1G60430|AT1G61810|AT1G61820…
69	S-000414	4.4563e-08	AT1G01720|AT1G02220|AT1G02310|AT1G02390|AT1G02660|AT1G02816|AT1G03610|AT1G05100|AT1G05340|AT1G05575|AT1G05620|AT1G09500|AT1G09510|AT1G12640|AT1G12810|AT1G14530|AT1G15380|AT1G18210|AT1G18740|AT1G19180|AT1G21310|AT1G23440|AT1G23550|AT1G23710|AT1G25400|AT1G25520|AT1G26410|AT1G27000|AT1G27730|AT1G27760|AT1G29060|AT1G29330|AT1G42990|AT1G50260|AT1G52890|AT1G53560|AT1G58340|AT1G60430|AT1G61810|AT1G61820…
69	S-000425	2.3526e-05	AT1G01720|AT1G02220|AT1G02310|AT1G02390|AT1G02660|AT1G02816|AT1G03610|AT1G05100|AT1G05340|AT1G05575|AT1G05620|AT1G09500|AT1G09510|AT1G12640|AT1G12810|AT1G14530|AT1G15380|AT1G18210|AT1G18740|AT1G19180|AT1G21310|AT1G23440|AT1G23550|AT1G23710|AT1G25400|AT1G25520|AT1G26410|AT1G27000|AT1G27730|AT1G27760|AT1G29060|AT1G29330|AT1G42990|AT1G50260|AT1G52890|AT1G53560|AT1G58340|AT1G60430|AT1G61810|AT1G61820…
69	S-000428	0.027935	AT1G01720|AT1G02220|AT1G02310|AT1G02390|AT1G02660|AT1G02816|AT1G03610|AT1G05100|AT1G05340|AT1G05575|AT1G05620|AT1G09500|AT1G09510|AT1G12640|AT1G12810|AT1G14530|AT1G15380|AT1G18210|AT1G18740|AT1G19180|AT1G21310|AT1G23440|AT1G23550|AT1G23710|AT1G25400|AT1G25520|AT1G26410|AT1G27000|AT1G27730|AT1G27760|AT1G29060|AT1G29330|AT1G42990|AT1G50260|AT1G52890|AT1G53560|AT1G58340|AT1G60430|AT1G61810|AT1G61820…
69	S-000457	0.025142	AT1G01720|AT1G02220|AT1G02310|AT1G02390|AT1G02660|AT1G02816|AT1G03610|AT1G05100|AT1G05340|AT1G05575|AT1G05620|AT1G09500|AT1G09510|AT1G12640|AT1G12810|AT1G14530|AT1G15380|AT1G18210|AT1G18740|AT1G19180|AT1G21310|AT1G23440|AT1G23550|AT1G23710|AT1G25400|AT1G25520|AT1G26410|AT1G27000|AT1G27730|AT1G27760|AT1G29060|AT1G29330|AT1G42990|AT1G50260|AT1G52890|AT1G53560|AT1G58340|AT1G60430|AT1G61810|AT1G61820…
69	S-000465	4.9707e-06	AT1G01720|AT1G02220|AT1G02310|AT1G02390|AT1G02660|AT1G02816|AT1G03610|AT1G05100|AT1G05340|AT1G05575|AT1G05620|AT1G09500|AT1G09510|AT1G12640|AT1G12810|AT1G14530|AT1G15380|AT1G18210|AT1G18740|AT1G19180|AT1G21310|AT1G23440|AT1G23550|AT1G23710|AT1G25400|AT1G25520|AT1G26410|AT1G27000|AT1G27730|AT1G27760|AT1G29060|AT1G29330|AT1G42990|AT1G50260|AT1G52890|AT1G53560|AT1G58340|AT1G60430|AT1G61810|AT1G61820…
69	S-000487	0.022073	AT1G01720|AT1G02220|AT1G02310|AT1G02390|AT1G02660|AT1G02816|AT1G03610|AT1G05100|AT1G05340|AT1G05575|AT1G05620|AT1G09500|AT1G09510|AT1G12640|AT1G12810|AT1G14530|AT1G15380|AT1G18210|AT1G18740|AT1G19180|AT1G21310|AT1G23440|AT1G23550|AT1G23710|AT1G25400|AT1G25520|AT1G26410|AT1G27000|AT1G27730|AT1G27760|AT1G29060|AT1G29330|AT1G42990|AT1G50260|AT1G52890|AT1G53560|AT1G58340|AT1G60430|AT1G61810|AT1G61820…
70	M00819	0.01483	AT1G14360|AT1G16570|AT1G19000|AT1G23020|AT1G56340|AT1G62560|AT1G69370|AT1G71090|AT2G18990|AT2G20610|AT2G24150|AT2G42490|AT3G02020|AT3G04940|AT3G11290|AT3G16910|AT3G19400|AT3G26890|AT3G45230|AT4G13050|AT4G26760|AT4G35920|AT4G38270|AT5G05480|AT5G16710|AT5G16800
70	S-000063	0.024764	AT1G14360|AT1G16570|AT1G19000|AT1G23020|AT1G56340|AT1G62560|AT1G69370|AT1G71090|AT2G18990|AT2G20610|AT2G24150|AT2G42490|AT3G02020|AT3G04940|AT3G11290|AT3G16910|AT3G19400|AT3G26890|AT3G45230|AT4G13050|AT4G26760|AT4G35920|AT4G38270|AT5G05480|AT5G16710|AT5G16800
70	S-000474	1.5311e-05	AT1G14360|AT1G16570|AT1G19000|AT1G23020|AT1G56340|AT1G62560|AT1G69370|AT1G71090|AT2G18990|AT2G20610|AT2G24150|AT2G42490|AT3G02020|AT3G04940|AT3G11290|AT3G16910|AT3G19400|AT3G26890|AT3G45230|AT4G13050|AT4G26760|AT4G35920|AT4G38270|AT5G05480|AT5G16710|AT5G16800
71	S-000501	7.1206e-07	AT1G02660|AT1G28370|AT1G56660|AT1G61340|AT3G47340|AT4G25490|AT5G37260|AT5G54940|AT5G59820
72	M00368	0.0083967	AT1G02660|AT1G19180|AT1G25400|AT1G60190|AT1G61340|AT2G22880|AT3G01830|AT3G06500|AT3G07360|AT3G08720|AT3G25250|AT3G62260|AT4G25390|AT5G17650|AT5G20230|AT5G59550|AT5G65300
72	M00369	0.0070405	AT1G02660|AT1G19180|AT1G25400|AT1G60190|AT1G61340|AT2G22880|AT3G01830|AT3G06500|AT3G07360|AT3G08720|AT3G25250|AT3G62260|AT4G25390|AT5G17650|AT5G20230|AT5G59550|AT5G65300
72	M00370	0.013386	AT1G02660|AT1G19180|AT1G25400|AT1G60190|AT1G61340|AT2G22880|AT3G01830|AT3G06500|AT3G07360|AT3G08720|AT3G25250|AT3G62260|AT4G25390|AT5G17650|AT5G20230|AT5G59550|AT5G65300
72	M00371	0.013386	AT1G02660|AT1G19180|AT1G25400|AT1G60190|AT1G61340|AT2G22880|AT3G01830|AT3G06500|AT3G07360|AT3G08720|AT3G25250|AT3G62260|AT4G25390|AT5G17650|AT5G20230|AT5G59550|AT5G65300
72	M00372	0.01722	AT1G02660|AT1G19180|AT1G25400|AT1G60190|AT1G61340|AT2G22880|AT3G01830|AT3G06500|AT3G07360|AT3G08720|AT3G25250|AT3G62260|AT4G25390|AT5G17650|AT5G20230|AT5G59550|AT5G65300
72	M00376	0.016977	AT1G02660|AT1G19180|AT1G25400|AT1G60190|AT1G61340|AT2G22880|AT3G01830|AT3G06500|AT3G07360|AT3G08720|AT3G25250|AT3G62260|AT4G25390|AT5G17650|AT5G20230|AT5G59550|AT5G65300
72	M00435	0.039213	AT1G02660|AT1G19180|AT1G25400|AT1G60190|AT1G61340|AT2G22880|AT3G01830|AT3G06500|AT3G07360|AT3G08720|AT3G25250|AT3G62260|AT4G25390|AT5G17650|AT5G20230|AT5G59550|AT5G65300
72	M00441	0.031647	AT1G02660|AT1G19180|AT1G25400|AT1G60190|AT1G61340|AT2G22880|AT3G01830|AT3G06500|AT3G07360|AT3G08720|AT3G25250|AT3G62260|AT4G25390|AT5G17650|AT5G20230|AT5G59550|AT5G65300
72	M00507	1.0674e-05	AT1G02660|AT1G19180|AT1G25400|AT1G60190|AT1G61340|AT2G22880|AT3G01830|AT3G06500|AT3G07360|AT3G08720|AT3G25250|AT3G62260|AT4G25390|AT5G17650|AT5G20230|AT5G59550|AT5G65300
72	M00788	0.0061979	AT1G02660|AT1G19180|AT1G25400|AT1G60190|AT1G61340|AT2G22880|AT3G01830|AT3G06500|AT3G07360|AT3G08720|AT3G25250|AT3G62260|AT4G25390|AT5G17650|AT5G20230|AT5G59550|AT5G65300
72	M00943	0.013386	AT1G02660|AT1G19180|AT1G25400|AT1G60190|AT1G61340|AT2G22880|AT3G01830|AT3G06500|AT3G07360|AT3G08720|AT3G25250|AT3G62260|AT4G25390|AT5G17650|AT5G20230|AT5G59550|AT5G65300
72	M00944	0.013386	AT1G02660|AT1G19180|AT1G25400|AT1G60190|AT1G61340|AT2G22880|AT3G01830|AT3G06500|AT3G07360|AT3G08720|AT3G25250|AT3G62260|AT4G25390|AT5G17650|AT5G20230|AT5G59550|AT5G65300
72	M00945	0.023665	AT1G02660|AT1G19180|AT1G25400|AT1G60190|AT1G61340|AT2G22880|AT3G01830|AT3G06500|AT3G07360|AT3G08720|AT3G25250|AT3G62260|AT4G25390|AT5G17650|AT5G20230|AT5G59550|AT5G65300
72	M01136	0.013386	AT1G02660|AT1G19180|AT1G25400|AT1G60190|AT1G61340|AT2G22880|AT3G01830|AT3G06500|AT3G07360|AT3G08720|AT3G25250|AT3G62260|AT4G25390|AT5G17650|AT5G20230|AT5G59550|AT5G65300
72	M01156	0.028763	AT1G02660|AT1G19180|AT1G25400|AT1G60190|AT1G61340|AT2G22880|AT3G01830|AT3G06500|AT3G07360|AT3G08720|AT3G25250|AT3G62260|AT4G25390|AT5G17650|AT5G20230|AT5G59550|AT5G65300
72	M01179	1.9162e-05	AT1G02660|AT1G19180|AT1G25400|AT1G60190|AT1G61340|AT2G22880|AT3G01830|AT3G06500|AT3G07360|AT3G08720|AT3G25250|AT3G62260|AT4G25390|AT5G17650|AT5G20230|AT5G59550|AT5G65300
72	M01585	0.014969	AT1G02660|AT1G19180|AT1G25400|AT1G60190|AT1G61340|AT2G22880|AT3G01830|AT3G06500|AT3G07360|AT3G08720|AT3G25250|AT3G62260|AT4G25390|AT5G17650|AT5G20230|AT5G59550|AT5G65300
72	S-000063	0.037492	AT1G02660|AT1G19180|AT1G25400|AT1G60190|AT1G61340|AT2G22880|AT3G01830|AT3G06500|AT3G07360|AT3G08720|AT3G25250|AT3G62260|AT4G25390|AT5G17650|AT5G20230|AT5G59550|AT5G65300
72	S-000132	0.027966	AT1G02660|AT1G19180|AT1G25400|AT1G60190|AT1G61340|AT2G22880|AT3G01830|AT3G06500|AT3G07360|AT3G08720|AT3G25250|AT3G62260|AT4G25390|AT5G17650|AT5G20230|AT5G59550|AT5G65300
72	S-000135	0.007876	AT1G02660|AT1G19180|AT1G25400|AT1G60190|AT1G61340|AT2G22880|AT3G01830|AT3G06500|AT3G07360|AT3G08720|AT3G25250|AT3G62260|AT4G25390|AT5G17650|AT5G20230|AT5G59550|AT5G65300
72	S-000141	0.015451	AT1G02660|AT1G19180|AT1G25400|AT1G60190|AT1G61340|AT2G22880|AT3G01830|AT3G06500|AT3G07360|AT3G08720|AT3G25250|AT3G62260|AT4G25390|AT5G17650|AT5G20230|AT5G59550|AT5G65300
72	S-000282	1.3122e-06	AT1G02660|AT1G19180|AT1G25400|AT1G60190|AT1G61340|AT2G22880|AT3G01830|AT3G06500|AT3G07360|AT3G08720|AT3G25250|AT3G62260|AT4G25390|AT5G17650|AT5G20230|AT5G59550|AT5G65300
72	S-000287	0.0066734	AT1G02660|AT1G19180|AT1G25400|AT1G60190|AT1G61340|AT2G22880|AT3G01830|AT3G06500|AT3G07360|AT3G08720|AT3G25250|AT3G62260|AT4G25390|AT5G17650|AT5G20230|AT5G59550|AT5G65300
72	S-000310	0.00047551	AT1G02660|AT1G19180|AT1G25400|AT1G60190|AT1G61340|AT2G22880|AT3G01830|AT3G06500|AT3G07360|AT3G08720|AT3G25250|AT3G62260|AT4G25390|AT5G17650|AT5G20230|AT5G59550|AT5G65300
72	S-000414	0.016977	AT1G02660|AT1G19180|AT1G25400|AT1G60190|AT1G61340|AT2G22880|AT3G01830|AT3G06500|AT3G07360|AT3G08720|AT3G25250|AT3G62260|AT4G25390|AT5G17650|AT5G20230|AT5G59550|AT5G65300
72	S-000457	0.023665	AT1G02660|AT1G19180|AT1G25400|AT1G60190|AT1G61340|AT2G22880|AT3G01830|AT3G06500|AT3G07360|AT3G08720|AT3G25250|AT3G62260|AT4G25390|AT5G17650|AT5G20230|AT5G59550|AT5G65300
72	S-000501	8.6992e-13	AT1G02660|AT1G19180|AT1G25400|AT1G60190|AT1G61340|AT2G22880|AT3G01830|AT3G06500|AT3G07360|AT3G08720|AT3G25250|AT3G62260|AT4G25390|AT5G17650|AT5G20230|AT5G59550|AT5G65300
73	M01179	0.0028771	AT3G08760|AT3G15500|AT3G48520|AT4G24380|AT5G16910|AT5G59820|AT5G64310
74	S-000472	2.2239e-11	AT1G18850|AT2G29210|AT3G27280|AT3G56260|AT3G61140
74	S-000474	3.3619e-15	AT1G18850|AT2G29210|AT3G27280|AT3G56260|AT3G61140
75	M01179	0.045151	AT1G19020|AT1G58420|AT3G18690|AT4G11280|AT5G63130
75	S-000310	0.013	AT1G19020|AT1G58420|AT3G18690|AT4G11280|AT5G63130
75	S-000501	0.045151	AT1G19020|AT1G58420|AT3G18690|AT4G11280|AT5G63130
